# Supplementary material for: Machine learning-assisted analysis of serum metabolomics for identifying biomarkers in intrinsic and idiosyncratic drug-induced liver injury
Source: Front Pharmacol. 2026 Feb 27;16:1727462. doi: 10.3389/fphar.2025.1727462 (PMC12984056; doi:10.3389/fphar.2025.1727462)
Supplement: Supplementary file 1 [file Supplementaryfile5.xlsx]

## Sheet: Data Table
Peak Pair Information										Tier 1 - Positive Identification /Tier 2 - High Confidence Putative Identification							Tier 3 - Putative Identification (MyCompoundID Library)				CK-1	CK-2	CK-3	CK-4	CK-5	CK-6	CK-7	CK-8	CK-9	CK-10	CK-11	CK-12	CK-13	CK-14	CK-15	CK-16	CK-17	CK-18	CK-19	CK-20	D_3	D_4	D_5	D_7	D_9	D_11	D_12	D_13	D_15
No	RT (s)	Normalized RT (s)	m/z_light	m/z_heavy	Neutral Mass (Da)	Intensity	nCharge	nTag	Identification Level	Compound	Library No.	HMDB_ID	KEGG_ID	PubChem_ID	Mass Error (ppm)	RT Error (s)	Zero-reaction	One-reaction	Two-reaction	Missing Ratio	CK	CK	CK	CK	CK	CK	CK	CK	CK	CK	CK	CK	CK	CK	CK	CK	CK	CK	CK	CK	D	D	D	D	D	D	D	D	D
A-1	77.3	81.8	449.114	451.121	215.055	8486.94	1	1	Tier 2	sn-Glycero-3-phosphoethanolamine	AN01496000	HMDB0000114	C01233	444183	0.98	36.3				0	1.297	0.843	0.696	0.69	1.011	0.883	1.186	0.82	0.765	0.799	0.714	0.873	0.514	0.875	0.684	0.867	0.678	0.485	0.646	0.747	1.287	0.871	0.633	0.862	0.972	1.941	1.118	0.786	1.447
A-4	77.8	82.3	488.115	490.122	254.057	6114.95	1	1	Tier 2	5-L-Glutamyl-taurine	AN02012000	HMDB0004195	C05844	68759	0.68	22.3				0.0094	0.932	0.813	0.53	0.773	0.561	0.671	0.678	0.775	1.05	0.589	0.503	0.389	0.442	0.494	0.394	0.892	0.014	0.762	0.437	1.944	1.644	1.308	0.953	1.647	0.835	0.294	1.852	1.753	1.651
A-5	78	82.5	268.046	270.053	33.9875	8105.13	1	1	Tier 3 zero-reaction								1	1	81	0	0.792	0.779	0.72	0.412	0.763	0.643	0.73	0.794	0.559	0.773	0.608	0.662	0.582	0.565	0.792	0.858	0.744	0.655	0.744	0.85	0.785	0.777	0.613	0.624	0.893	1.077	0.787	0.971	0.657
A-7	78.7	83.1	518.17	520.177	284.111	8904.33	1	1	Tier 2	gamma-Glutamyl-Histidine	AN02459002	HMDB0029151		7017195	1.26	70.5				0	1.094	1.125	1.037	0.962	1.116	0.774	1.093	1.066	0.948	1.096	0.987	0.826	0.763	0.965	0.639	0.988	0.692	0.734	1.147	0.912	1.661	0.549	0.884	0.813	0.811	0.768	0.726	0.782	0.778
A-8	78.9	83.4	523.196	525.201	289.138	10973.4	1	1	Tier 1	Aspartyl-Arginine	AN02543001	HMDB0028747		18218189	1.34	4.3				0.0377	0.743	0.363	0.316	0.401	1.402	0.443	0.978	0.502	0.593	0.792	0.563	0.441	0.49	0.361	0.5	0.314	0.951	0.307	0.957	0.911	0.611	0.307	0.718	0.313	0.7208	1.361	0.382	0.582	0.361
A-11	79.1	83.6	500.13	504.144	33.0211	17374	1	2	Tier 3 zero-reaction								1	2	280	0	1.823	1.172	1.085	1.521	1.63	1.566	1.62	1.585	1.698	1.348	0.94	1.794	1.478	1.159	1.572	1.864	3.025	1.717	1.797	1.2	1.539	1.214	1.51	0.931	0.735	1.127	0.675	0.719	1.849
A-12	79.1	83.6	389.128	391.135	155.07	1.23517e+06	1	1	Tier 3 zero-reaction								1	14	273	0	1.244	0.9	1.043	0.919	0.833	0.884	1.05	1.042	1.014	1.015	0.881	0.931	0.941	0.893	0.882	0.882	0.757	0.777	1.078	0.982	0.888	0.664	0.844	0.747	0.567	0.759	1.048	0.977	0.896
A-14	79.2	83.7	433.091	435.098	199.033	5146.36	1	1	Tier 3 one-reaction								0	1	33	0	1.287	0.917	0.922	1.043	0.964	1.014	1.181	1.045	1.111	1.107	0.993	1.177	1.069	1.069	0.958	1.132	0.887	0.783	0.991	1.439	0.89	0.572	0.811	0.672	0.648	1.334	1.345	1.064	1.158
A-15	79.2	83.7	671.346	673.357	437.287	17812.4	1	1	Tier 3 zero-reaction								1	9	224	0.0283	5.411	1.55	4.209	3.257	4.43	1.481	3.379	2.883	6.376	0.407	4.877	2.117	4.808	1.895	4.441	1.169	9.121	1.159	6.309	1.027	7.129	8.188	6.744	4.123	5.754	2.525	1.332	10.284	1.852
A-18	79.5	84	321.09	323.097	87.0319	9108.85	1	1	Tier 3 zero-reaction								1	18	380	0.0189	0.848	0.892	0.821	0.926	0.855	1.069	1.217	0.767	1.149	0.963	0.769	0.919	0.867	1.04	0.917	1.237	0.652	0.72	0.768	1.128	1.424	1.041	0.829	1.044	1.306	1.405	1.154	1.178	0.706
A-T265	79.6	83.8	387.068	389.075	153.01	153812	1	1	Tier 2	3-Sulfino-L-alanine	AN00655000	HMDB0000996	C00606	1549098	0.51	6.1				0.0472	1.067	0.853	0.749	0.0486	0.736	0.86	1.024	0.878	0.252	0.905	0.6	0.804	0.7	0.841	0.761	1.31	0.62	0.728	0.743	0.951	1.275	0.825	0.853	0.973	1.36	1.57	0.946	1.228	0.761
A-20	79.7	84.2	842.357	844.364	608.299	12279.7	1	1	Tier 3 one-reaction								0	2	259	0	0.925	0.854	1.056	1.139	1.13	0.916	0.992	1.157	0.982	1.029	1.155	1.305	1.475	1.24	1.071	1.062	1.216	1.301	1.068	1.067	0.939	0.925	1.394	0.909	0.86	1.418	1.33	1.176	0.702
A-21	80.1	84.6	411.109	413.116	177.051	36313.1	1	1	Tier 3 only two-reaction								0	0	10	0	1.127	0.879	1.077	0.845	0.836	0.877	0.904	0.963	0.965	1.018	0.812	0.888	0.843	0.964	1.021	0.92	0.852	0.856	1.035	1.071	0.734	0.625	0.899	0.66	0.616	0.662	1.1	0.915	0.847
A-23	80.5	85	403.063	405.069	169.004	30474	1	1	Tier 2	L-Cysteic acid	AN00868000	HMDB0002757	C00506	72886	0.46	12.3				0	1.304	0.809	0.679	0.822	1.041	0.909	1.305	1.159	0.901	1.112	0.599	0.973	0.792	0.758	0.943	1.98	1.19	0.885	1.146	1.104	1.23	0.854	0.79	1.144	1.118	1.316	0.96	1.013	1.328
A-24	81.1	85.5	570.221	572.229	336.163	6012.71	1	1	Tier 3 one-reaction								0	2	108	0	1.396	1.376	1.813	1.319	1.218	2.043	1.264	1.355	1.277	1.38	1.468	1.365	2.32	1.927	1.678	1.6	1.833	1.339	2.09	1.704	2.062	3.331	1.285	1.445	3.163	1.178	1.381	1.44	1.842
A-25	81.2	85.6	542.216	544.223	308.158	17815.6	1	1	Tier 3 one-reaction								0	12	206	0	0.652	0.62	0.535	0.385	0.646	0.872	0.695	0.513	0.432	0.631	0.399	0.466	0.647	0.443	0.834	0.607	0.898	0.493	0.92	0.433	1.254	1.673	0.388	1.226	1.177	0.456	0.341	0.48	1.849
A-26	81.8	86.1	351.137	353.144	117.079	11679.9	1	1	Tier 3 zero-reaction								5	38	484	0	1.531	1.228	1.307	1.301	1.825	1.463	1.76	2.285	1.974	1.086	1.168	1.468	1.712	1.853	1.56	1.559	2.381	1.496	1.91	1.391	1.537	1.189	1.664	0.657	1.461	1.365	0.808	0.938	1.274
A-27	82.1	86.3	382.106	384.113	148.048	7227.85	1	1	Tier 3 one-reaction								0	10	157	0	0.677	1.42	1.518	1.061	0.689	1.011	0.912	1.571	1.166	0.972	0.829	1.229	1.14	1.096	1.125	1.136	1.209	0.966	1.617	1.081	0.646	0.61	1.325	0.752	0.748	1.015	1.375	1.096	0.824
A-T183	82.7	86.7	375.077	377.084	141.019	34083	1	1	Tier 1	Ethanolamine phosphate	AN00513001	HMDB0000224	C00346	1015	0.52	6.8				0.066	1.475	0.485	1.801	1.552	3.364	1.876	3.814	1.331	1.68	1.059	3.78	3.198	3.57	2.318	1.901	1.17	4.788	0.723	0.252	0.271	0.495	0.2	0.28	0.175	0.0936	16.793	0.625	0.1083	0.312
A-34	85.3	88.9	313.067	315.074	79.0089	11390.2	1	1	Tier 3 only two-reaction								0	0	90	0	1.471	1	1.084	1.209	1.223	0.954	2.092	1.235	1.004	0.686	0.628	0.903	0.934	0.944	1.184	0.922	0.814	1.127	1.032	0.724	1.369	0.579	1.085	1	0.657	0.694	0.99	0.853	1.029
A-36	86.2	89.6	715.372	717.384	481.313	15165.6	1	1	Tier 3 zero-reaction								3	22	216	0	2.597	1.798	0.464	3.388	2.604	2.63	2.582	3.969	2.298	0.112	0.224	1.649	3.552	3.687	3.448	3.447	2.967	3.746	2.355	2.087	6.648	7.13	0.372	7.639	6.887	5.031	3.132	5.706	4.207
A-T1880	86.8	90	537.212	539.219	303.154	54143	1	1	Tier 2	gamma-Glutamyl-Arginine	AN02758002	HMDB0029143		20719180	0.86	29.8				0.0566	0.882	1.128	0.466	0.594	0.761	1.35	0.965	0.927	1.075	0.698	0.978	0.99	1.135	0.93	1.223	1.26	0.958	0.909	1.111	0.744	0.733	0.41	0.568	0.279	0.875	0.504	0.477	0.424	0.578
A-38	87.3	90.4	512.205	514.212	278.147	6987.48	1	1	Tier 3 one-reaction								0	15	225	0	1.033	0.815	0.729	0.938	0.924	0.864	0.765	0.721	0.979	1.034	0.926	0.934	0.616	0.805	0.994	0.912	0.65	1.003	0.793	0.978	0.962	1.743	0.829	1.042	1.563	1.097	0.968	0.943	1.781
A-T1540	87.5	90.5	508.186	510.192	274.128	4861	1	1	Tier 1	Glutaminyl-Glutamine	AN02322000	HMDB0028795		7010587	0.31	2.8				0.3868	2.24	2.242	2.208	1.908	2.026	2.375	1.739	0.668	2.004	2.469	2.754	3.118	2.869	0.7371	0.6941	1.836	1.927	1.673	0.6989	2.35	1.96	0.692	1.14	0.622	0.6153	2.039	2.116	1.043	0.5441
A-39	87.6	90.7	338.703	340.711	209.29	33329.2	2	2	Unidentified											0	0.682	0.813	1.336	0.561	1.452	0.933	0.578	0.69	0.968	0.937	1.159	1.156	0.715	0.866	0.716	0.522	2.426	0.814	0.445	0.613	0.498	0.382	0.127	0.635	0.495	0.863	0.691	0.308	0.403
A-40	87.7	90.8	424.19	426.196	190.131	5871.18	1	1	Tier 3 one-reaction								0	8	125	0	0.332	0.82	0.557	0.911	0.718	0.884	0.918	1.532	0.562	2.039	0.373	1.069	1.701	0.634	1.713	0.815	0.39	0.632	1.925	2.474	2.829	0.747	2.375	3.23	10.435	0.479	1.808	1.874	0.912
A-41	87.7	90.8	431.113	433.119	197.054	6237.31	1	1	Tier 3 one-reaction								0	7	163	0	0.934	1.425	0.856	1.105	0.72	1.106	1.203	1.047	1.697	0.816	0.959	1.736	1.23	0.715	1.417	1.115	1.066	1.185	1.786	1.277	0.83	1.035	0.874	1.106	0.584	0.75	1.249	1.73	1.394
A-42	88.1	91.1	438.205	440.212	204.147	70619.3	1	1	Tier 3 one-reaction								0	2	111	0	0.538	0.654	0.637	0.708	0.689	0.537	0.579	0.458	0.739	0.696	0.31	0.725	0.461	0.448	0.903	0.752	0.608	0.563	0.718	0.586	0.78	0.893	0.697	1.022	1.184	1.003	0.471	0.694	1.11
A-43	88.4	91.3	495.089	497.095	261.03	47305.5	1	1	Tier 2	L-Tyrosine O-sulfate	AN02113000	HMDB0155722		514186	0.59	68				0	0.651	0.915	0.799	0.646	0.605	0.632	0.729	0.765	0.977	0.847	0.696	0.755	0.511	0.594	0.764	0.666	0.874	0.865	1.201	0.712	0.632	0.783	0.754	0.595	1.038	0.941	0.671	0.86	1.272
A-44	88.7	91.6	415.132	417.138	181.074	11056.6	1	1	Tier 3 zero-reaction								5	42	452	0	0.715	0.812	0.888	0.742	0.719	0.589	0.748	0.85	0.975	0.762	0.692	0.913	0.63	0.721	0.689	0.526	0.999	0.892	1.182	0.811	0.71	0.964	0.949	0.833	1.259	0.871	0.674	1.242	1.379
A-45	89.1	91.9	655.42	657.422	421.361	139661	1	1	Unidentified											0	0.426	0.431	0.711	0.517	0.448	0.459	0.438	0.491	0.477	0.559	0.616	0.535	0.567	0.51	0.54	0.535	0.645	0.409	0.512	0.579	0.562	0.547	0.58	0.509	0.532	0.57	0.61	0.558	0.412
A-T463	89.1	91.8	412.1	414.106	178.041	5174	1	1	Tier 1	Cysteinyl-Glycine	AN00992000	HMDB0000078	C01419	439498	1.18	9.4				0.2925	1.06	1.507	1.078	1.049	1.066	1.1	1.078	1.149	1.62	1.386	1.407	2.319	1.563	1.898	1.857	1.914	2.678	0.825	1.85	0.953	0.6067	1.034	0.6777	0.6358	1.387	8.108	0.7884	0.777	0.52
A-47	89.2	91.9	645.293	649.302	178.184	13112.4	1	2	Tier 3 only two-reaction								0	0	1	0	0.405	0.502	0.42	0.526	0.568	0.535	0.393	0.52	0.43	0.357	0.462	0.552	0.54	0.591	0.487	0.727	0.757	0.465	0.524	0.68	0.47	0.524	0.566	0.472	0.455	0.736	0.651	0.571	0.499
A-48	89.4	92.1	438.18	440.187	204.122	5559.99	1	1	Tier 3 one-reaction								0	4	63	0	0.708	0.606	0.957	0.991	0.949	0.868	0.828	0.842	0.611	0.953	0.818	0.996	0.849	0.858	0.956	1.241	1.197	0.765	0.691	0.992	1.145	1.37	0.941	1.328	0.902	0.531	1.052	0.904	1.068
A-49	90.6	93	529.148	531.155	295.09	10655.3	1	1	Tier 3 one-reaction								0	35	581	0.0189	0.668	0.434	0.657	0.643	0.53	0.539	0.511	0.577	0.557	0.803	0.579	0.272	0.578	0.5	0.482	0.485	0.258	0.893	0.558	0.72	0.631	1.541	0.277	0.378	0.766	0.0436	0.23	0.564	1.034
A-51	91	93.4	520.197	522.203	286.139	11846.5	1	1	Tier 3 only two-reaction								0	0	52	0	0.72	0.903	0.888	0.8	0.69	0.781	0.965	1.06	1.065	0.796	1.081	0.761	1.24	1.111	0.997	1.76	0.781	0.732	0.861	0.774	0.527	1.25	0.869	0.94	0.903	0.701	0.942	0.87	0.747
A-52	91.1	93.5	576.174	578.181	342.116	81393.4	1	1	Tier 3 zero-reaction								13	48	619	0	0.261	0.196	0.301	0.281	0.364	0.149	0.146	0.416	0.338	0.418	0.144	0.133	0.199	0.105	0.097	0.114	0.099	0.295	0.132	0.117	0.427	0.514	0.173	0.507	0.38	0.075	0.201	0.11	0.93
A-53	91.6	93.8	276.08	278.087	42.022	1.85243e+06	1	1	Tier 3 one-reaction								0	3	196	0	0.637	0.436	0.553	0.734	1.166	0.69	0.58	0.472	0.523	0.639	0.895	0.839	0.592	0.554	0.708	0.527	0.657	0.482	0.675	0.975	1.321	1.139	0.844	1.419	0.944	0.644	0.328	0.601	1.436
A-54	91.6	93.8	796.245	798.25	562.187	7584.24	1	1	Tier 3 one-reaction								0	6	248	0.0566	0.308	0.515	0.205	0.245	0.368	0.6271	0.231	0.392	0.322	0.239	0.277	0.389	0.34	0.4	0.412	0.385	0.6497	0.407	0.225	0.456	1.298	1.129	0.694	0.636	0.599	0.7172	0.515	0.219	1.107
A-T478	91.6	93.8	413.137	415.144	179.079	10326	1	1	Tier 1	D-Galactosamine	AN01009004	HMDB0245095	C02262	24154	0.05	9.3				0.0755	0.765	0.55	0.72	0.956	0.78	0.845	0.656	0.722	0.865	0.621	1.073	0.778	0.87	0.749	0.851	0.778	0.859	0.813	1.069	1	0.801	0.917	0.718	0.896	0.936	0.446	0.663	0.796	1.17
A-55	91.6	93.9	355.078	357.085	121.019	34475.7	1	1	Tier 3 zero-reaction								2	10	238	0	0.599	0.56	0.658	0.511	0.556	0.347	0.41	0.57	0.695	0.502	0.856	0.708	0.714	0.56	0.647	0.727	1.334	0.569	1.097	0.339	0.707	1.984	1.146	0.928	2.632	1.842	1.881	1.027	1.499
A-56	91.7	93.9	759.398	761.411	525.34	9298.99	1	1	Tier 3 one-reaction								0	10	171	0.0094	1.451	2.027	0.148	1.81	1.355	2.392	1.64	2.049	1.428	0.11	1.058	1.643	2.465	2.643	1.888	2.277	0.434	3.328	1.072	1.29	3.292	3.802	0.255	4.379	3.294	3.371	3.134	1.784	2.687
A-59	92.1	94.3	460.165	462.171	226.106	33227.7	1	1	Tier 3 zero-reaction								1	13	272	0	1.48	0.646	1.179	0.956	1.229	0.885	0.996	1.329	1.097	0.973	0.639	0.356	0.675	0.381	0.413	1.133	0.377	1.278	0.279	0.738	1.344	1.028	0.343	0.387	0.62	0.729	0.471	0.559	1.154
A-60	92.1	94.3	817.088	819.093	583.029	7299.12	1	1	Tier 3 only two-reaction								0	0	34	0	1.275	1.07	1.252	1.622	1.696	0.999	1.228	1.51	1.653	1.353	1.677	1.413	1.193	0.958	0.87	1.407	1.363	1.279	1.765	1.31	1.819	2.177	1.889	1.582	2.51	2.208	2.276	2.08	1.801
A-61	92.1	94.3	403.144	405.15	169.085	2.25375e+06	1	1	Tier 1	1-Methylhistidine	AN00877001	HMDB0000001	C01152	92105	0.69	8.9				0	0.801	0.887	0.554	0.665	0.975	0.74	1.172	0.528	0.805	0.603	0.927	0.723	0.612	0.43	1.01	0.715	1.285	0.672	0.781	0.901	0.609	0.609	0.431	0.673	1.436	0.769	0.472	0.711	1.172
A-62	92.6	94.7	415.03	417.037	180.972	35316.4	1	1	Tier 3 one-reaction								0	1	9	0	1.137	0.989	1.162	1.319	1.126	1.12	1.164	1.305	1.633	1.308	1.083	1.18	0.888	0.826	0.955	1.139	0.276	1.14	0.812	0.987	1.574	0.941	0.837	0.805	0.556	1.646	1.197	1.102	1.094
A-T355	92.8	94.8	401.083	403.09	167.025	5266	1	1	Tier 2	Homocysteinesulfinic acid	AN00833000	HMDB0006462		161712	1.26	6.7				0.4434	0.5705	0.702	0.6422	0.6108	0.636	0.725	0.564	0.6147	0.56	0.563	0.6683	0.867	0.6703	0.6784	0.6388	0.974	0.7603	0.5798	0.6432	0.7276	0.742	0.9	0.76	0.672	0.76	0.6908	0.7098	1.037	0.5007
A-63	92.8	94.8	795.106	797.111	561.048	7599.35	1	1	Tier 3 one-reaction								0	2	102	0	1.154	1.269	1.219	1.367	1.202	1.158	1.446	1.369	1.255	1.401	1.365	1.237	1.369	1.223	0.915	1.07	1.359	1.244	1.61	1.132	2.178	2.084	1.554	1.523	2.034	2.341	2.301	1.758	1.941
A-65	93.1	95.1	403.037	405.043	168.979	21131.6	1	1	Tier 3 one-reaction								0	1	57	0	1.114	0.872	1.201	1.287	1.01	1.16	1.051	1.261	1.486	1.256	0.991	1.15	0.897	0.84	0.894	0.95	0.357	1.028	0.845	1.037	1.681	0.964	0.734	0.83	0.548	1.658	1.12	1.044	1.06
A-67	93.2	95.1	359.328	361.336	125.27	8059.58	1	1	Unidentified											0	1.254	0.997	1.055	1.491	1.07	0.912	1.311	1.205	1.681	1.196	0.782	0.937	0.571	0.699	0.717	1.087	0.28	1.228	0.574	0.807	1.95	0.634	0.66	0.572	0.338	1.575	0.988	0.716	0.987
A-T96	93.2	95.1	359.073	361.08	125.015	7888336	1	1	Tier 1	Taurine	AN00329000	HMDB0000251	C00245	1123	0.06	7.2				0	1.194	0.946	1.146	1.26	1.085	1.063	1.204	1.25	1.488	1.226	0.956	1.121	0.855	0.799	0.764	0.964	0.249	1.106	0.702	0.909	1.732	0.849	0.7	0.729	0.494	1.692	1.108	1.036	1.156
A-70	93.5	95.4	422.069	424.075	188.01	10095.9	1	1	Tier 3 one-reaction								0	9	205	0	1.005	1.209	1.153	1.284	1.102	0.914	1.364	1.297	1.279	1.237	0.918	1.071	0.825	0.876	0.865	1.063	0.279	0.995	0.821	1.143	1.489	0.998	0.695	0.704	0.636	1.507	1.151	1.13	1.034
A-T1645	93.7	95.5	517.149	519.156	283.092	17640	1	1	Tier 1	Guanosine	AN02440001	HMDB0000133	C00387	6802	0.58	5.2				0.2075	0.897	1.04	1.01	1.72	1.853	0.948	0.81	0.843	1.305	0.806	0.818	0.661	0.792	2.349	0.644	0.2136	0.2599	1.64	0.2199	0.29	0.52	0.1992	0.2086	0.1957	0.214	0.2362	0.2426	0.2239	0.879
A-73	93.7	95.5	456.057	458.063	221.999	7506.1	1	1	Tier 3 only two-reaction								0	0	21	0	1.157	1.247	1.122	1.225	1.123	1.24	1.201	1.279	1.326	1.178	1.074	1.131	0.983	1.099	0.908	1.201	0.569	1.148	0.913	1.251	1.793	1.049	0.914	0.881	0.613	1.75	1.15	1.27	1.249
A-74	93.8	95.6	401.04	403.048	166.981	7395.23	1	1	Tier 3 only two-reaction								0	0	12	0.0094	0.762	0.961	0.994	0.966	0.793	0.933	1.053	0.978	0.927	0.797	0.819	0.698	0.688	0.895	0.856	0.906	0.726	0.73	0.718	1.155	1.032	0.623	0.984	0.872	0.595	1.029	1.131	0.898	0.898
A-75	94	95.7	438.046	440.053	203.988	54871.3	1	1	Tier 3 only two-reaction								0	0	18	0	1.149	0.939	1.147	1.167	1.104	1.027	1.014	1.18	1.376	1.311	0.964	1.149	0.897	0.858	0.825	1.007	0.325	1.076	0.811	1.02	1.662	0.914	0.749	0.714	0.568	1.58	1.091	0.968	1.208
A-76	95.1	96.6	454.019	456.025	219.96	33838	1	1	Tier 3 one-reaction								0	1	12	0	1.065	1.075	1.178	1.159	1.061	1.064	1.213	1.077	1.388	1.228	1.085	1.11	0.846	0.775	0.829	1.024	0.276	1.061	0.772	1.1	1.485	0.804	0.747	0.825	0.512	1.533	1.134	1.095	1.141
A-77	95.3	96.8	412.992	414.998	178.934	13285.8	1	1	Tier 3 only two-reaction								0	0	6	0	1.028	0.89	1.058	1.076	1.063	0.999	0.926	1.089	1.268	1.138	0.945	1.049	0.902	0.813	0.957	0.979	0.35	0.972	0.835	1.085	1.513	0.848	0.822	0.782	0.548	1.581	1.023	0.948	0.921
A-T1584	95.5	96.9	510.19	512.197	276.132	18792	1	1	Tier 1	Saccharopine	AN02354000	HMDB0000279	C00449	160556	3.63	6				0	0.314	0.349	0.385	0.31	0.394	0.425	0.342	0.506	0.271	0.315	0.268	0.488	0.282	0.409	0.446	0.427	0.471	0.448	0.363	0.46	0.336	1.373	0.43	1.217	2.504	0.57	0.387	0.529	1.009
A-79	95.5	97	542.216	544.223	308.158	16492.8	1	1	Tier 3 one-reaction								0	12	206	0	0.632	0.524	0.876	0.308	0.911	0.658	0.567	0.708	0.428	0.485	0.762	0.62	1.296	0.488	1.036	1.331	1.017	0.548	0.733	0.512	0.934	2.181	0.337	1.222	1.486	0.294	0.354	0.734	1.653
A-81	95.6	97	454.127	456.134	220.069	19210.8	1	1	Tier 2	L-beta-aspartyl-L-serine	AN01583001	HMDB0011168		53480673	0.79	9.7				0	0.906	0.62	0.44	0.485	1.85	0.597	1.21	0.425	0.561	0.854	0.574	0.516	0.464	0.485	0.385	0.36	1.342	0.458	1.203	0.925	1.837	0.668	1.027	0.628	1.172	0.806	0.402	0.407	0.874
A-T1744	95.8	97.2	524.18	526.187	290.123	15665	1	1	Tier 2	N-(L-Arginino)succinic acid	AN02555000	HMDB0000052	C03406	16950	1.45	36.8				0	0.825	0.871	0.613	0.537	0.936	0.896	1.025	0.792	1.02	0.643	0.528	0.599	0.578	0.53	0.609	0.672	0.5	0.707	0.6	0.658	1.794	1.039	0.966	0.8	0.807	1.4	0.802	0.961	2.018
A-82	96.1	97.4	556.195	558.202	322.137	6628.84	1	1	Tier 3 one-reaction								0	12	293	0.0094	0.69	0.642	0.498	0.435	0.595	0.774	0.559	1.012	0.443	1.353	0.521	0.805	1.023	0.806	1.002	1.242	1.356	0.83	0.666	0.43	0.974	2.179	0.331	1.657	1.123	0.3901	0.67	1.042	1.608
A-83	96.2	97.5	565.243	567.25	331.185	6638.54	1	1	Tier 3 one-reaction								0	1	61	0	0.894	0.832	0.889	0.849	0.628	1.151	0.621	1.02	0.881	0.648	0.724	1.099	0.62	0.804	0.937	1.246	1.103	0.868	0.826	0.654	0.778	0.578	0.744	0.34	1.237	0.633	0.827	0.233	0.473
A-86	96.5	97.8	452.195	454.201	218.137	7001.34	1	1	Tier 3 one-reaction								0	4	55	0	0.575	0.831	1.06	0.463	1.175	0.576	0.321	0.915	1.296	0.744	0.846	0.876	0.994	0.765	1.613	1.153	0.692	0.509	0.724	0.555	1.109	1.947	0.689	1.903	1.2	0.849	0.904	0.822	1.033
A-88	97	98.1	402.226	404.233	336.335	13274.3	2	2	Tier 3 only two-reaction								0	0	2	0.0566	2.782	2.331	2.359	1.873	1.693	1.88	2.547	5.005	2.327	2.117	1.426	12.103	3.117	2.767	3.972	1.861	2.042	1.486	2.472	3.09	1.959	2.826	2.307	1.747	1.512	2.159	6.805	3.31	1.069
A-89	97	98.1	373.089	375.095	139.03	6791.07	1	1	Tier 3 one-reaction								0	7	36	0.0094	2.326	1.557	2.206	3.538	1.631	3.572	2.217	1.855	1.809	1.423	3.127	2.796	3.163	1.467	1.839	3.444	1.244	2.022	2.051	3.606	3.974	1.388	1.362	0.641	1.077	3.628	1.767	2.883	2.745
A-92	98.1	99.2	497.169	499.176	263.111	13559.2	1	1	Tier 3 one-reaction								0	9	237	0.0849	0.37	0.809	1.438	1.954	1.579	1.28	1.0642	1.4878	2.001	0.295	1.3041	1.066	0.488	0.269	0.8543	0.342	1.543	0.315	0.891	1.2	1.07	1.694	1.5214	0.936	1.278	1.459	0.858	0.649	1.939
A-93	98.4	99.4	380.175	382.182	146.116	15474.7	1	1	Tier 3 one-reaction								0	2	31	0.0094	0.975	0.744	0.793	0.768	0.775	1.235	1.226	0.923	0.964	0.778	1.132	1.177	1.218	1.393	1.357	1.036	1.286	0.711	1.31	1.051	1.142	0.922	0.893	1.019	2.092	0.858	0.668	0.901	1.419
A-94	98.7	99.8	408.425	410.433	174.367	7908.12	1	1	Unidentified											0.0094	0.523	0.686	0.528	0.379	0.595	1.17	1.342	0.843	0.623	0.554	1.085	0.697	1.001	1.086	1.381	0.631	0.416	0.55	0.829	0.857	1.097	0.456	0.658	0.617	0.86	0.384	0.481	0.665	0.873
A-95	98.8	99.8	485.185	487.192	251.127	4837.62	1	1	Tier 3 one-reaction								0	5	168	0	1.346	1.023	1.165	0.808	3.207	1.327	1.157	0.791	1.235	1.448	2.829	1.062	1.114	0.625	0.951	0.826	1.48	0.752	1.933	1.007	0.527	0.616	0.781	0.707	0.954	0.662	0.75	0.963	0.933
A-96	98.9	99.9	492.122	494.129	258.064	6323.25	1	1	Tier 3 one-reaction								0	9	10	0.0094	0.639	0.834	0.587	0.663	0.588	1.266	1.033	0.897	0.796	0.769	1.122	0.617	1.411	1.121	1.067	0.988	1.083	0.765	1.019	0.961	1.168	0.844	0.894	0.845	0.715	1.237	0.886	0.899	0.683
A-T427	98.9	100	408.17	410.177	174.112	7827586	1	1	Tier 1	Arginine	AN00945000	HMDB0000517	C00062	6322	0.21	0.7				0	0.66	0.856	0.536	0.586	0.668	1.27	1.22	1.001	0.787	0.643	1.175	0.887	1.25	1.233	1.161	0.911	0.719	0.816	1.047	0.759	1.237	0.692	0.78	0.709	0.905	0.64	0.594	0.86	0.89
A-98	99	100.1	414.122	416.128	180.063	73953	1	1	Tier 3 zero-reaction								17	87	713	0	0.652	0.461	0.608	0.69	0.845	0.652	0.768	0.681	0.7	0.636	0.495	0.558	0.55	0.426	0.51	0.565	0.699	0.714	0.656	0.652	0.74	0.84	0.437	0.559	0.462	0.549	0.655	0.531	0.898
A-99	99.2	100.3	408.214	410.22	174.156	342696	1	1	Unidentified											0	0.669	0.86	0.533	0.595	0.689	1.33	1.337	1.031	0.791	0.632	1.207	0.922	1.324	1.308	1.187	0.93	0.689	0.822	1.101	0.755	1.317	0.701	0.796	0.724	0.945	0.638	0.598	0.872	0.941
A-102	100.3	101.4	598.156	600.162	364.098	9693.95	1	1	Tier 3 one-reaction								0	2	145	0.0377	0.507	0.435	0.208	0.359	0.283	0.155	0.253	0.377	0.319	0.218	0.172	0.2355	0.686	0.1683	0.162	0.147	0.29	0.238	0.29	0.257	0.39	0.585	0.327	0.634	0.402	0.527	0.331	0.1552	0.489
A-103	100.3	101.4	388.108	390.114	154.049	875085	1	1	Tier 3 one-reaction								0	12	336	0	1.646	1.049	1.517	1.795	2.479	1.105	0.989	1.391	1.501	1.387	0.337	0.489	0.483	0.488	0.466	0.806	0.426	2.113	0.359	0.499	0.775	0.402	1.093	0.091	0.285	0.938	0.581	0.618	0.859
A-104	100.7	101.9	576.175	578.181	342.116	405326	1	1	Tier 3 zero-reaction								13	50	637	0	0.118	0.108	0.156	0.098	0.137	0.052	0.065	0.131	0.083	0.202	0.06	0.061	0.052	0.033	0.091	0.039	0.097	0.131	0.109	0.087	0.259	0.348	0.073	0.288	0.239	0.066	0.109	0.075	0.554
A-105	100.8	101.9	618.166	620.172	384.108	7623.16	1	1	Tier 3 one-reaction								0	6	262	0.0094	0.642	1.128	0.908	0.532	0.633	1.25	1.1	1.081	0.675	0.84	1.026	1.036	1.301	1.199	0.992	1.132	0.935	0.781	1.105	0.821	1.245	0.705	0.848	0.655	0.899	0.859	0.726	0.723	0.959
A-106	100.9	102	361.092	363.101	127.034	9072.48	1	1	Unidentified											0	0.699	0.645	1.142	0.594	0.397	0.558	0.645	0.455	0.337	0.41	0.474	0.232	0.457	0.568	0.239	0.28	0.692	0.704	0.407	0.488	0.81	1.32	1.002	1.99	0.464	3.967	1.434	1.577	1.87
A-107	101	102.2	509.112	511.118	275.054	5643.16	1	1	Tier 3 one-reaction								0	4	162	0	0.765	0.862	0.578	0.601	0.795	1.069	1.296	0.987	0.784	0.757	1.108	0.726	1.077	1.146	1.313	0.888	0.876	0.948	1.24	0.897	1.109	0.717	0.747	0.695	1.093	0.738	0.683	0.879	0.851
A-108	101	102.2	410.089	412.096	176.031	39495.3	1	1	Tier 3 zero-reaction								2	41	358	0	1.48	1.063	1.8	1.72	2.32	0.991	2.502	1.375	1.296	1.317	0.937	0.594	1.124	0.703	1.41	0.905	4.223	1.816	0.768	0.735	0.855	0.549	1.111	0.402	0.698	0.806	0.557	0.602	0.84
A-109	101.4	102.6	424.239	426.246	380.361	12071.3	2	2	Unidentified											0	6.599	3.376	2.94	4.829	5.424	4.05	5.855	5.617	4.151	3.048	3.392	2.193	5.67	5.294	7.822	4.501	8.127	5.537	4.423	5.368	3.423	6.064	7.241	5.861	4.733	8.819	4.046	4.482	3.945
A-110	102.8	104	431.094	433.1	197.036	76061.5	1	1	Tier 3 one-reaction								0	12	244	0.2453	0.1119	0.1556	0.053	0.109	0.112	0.1184	0.1106	0.026	0.02	0.123	0.02	0.0315	0.1822	0.029	0.157	0.265	0.1491	0.1137	0.1261	0.512	0.092	0.018	0.027	1.2	0.201	3.822	0.026	0.774	0.351
A-111	102.8	104	495.154	497.161	261.096	31783.7	1	1	Tier 1	Glutamyl-Asparagine	AN02118004	HMDB0028814		13655621	0.58	4.7				0	0.835	0.794	0.66	0.733	0.902	0.797	1.051	0.83	0.844	1.011	1.079	0.905	0.977	0.859	0.817	0.884	0.716	0.657	0.794	1.372	0.864	0.903	0.653	0.438	0.791	0.775	0.649	0.538	0.876
A-112	102.9	104.1	546.164	548.17	312.106	9487.87	1	1	Tier 3 zero-reaction								1	41	725	0	0.516	0.555	0.491	0.66	0.516	0.616	0.443	0.44	0.696	0.423	0.547	0.535	0.51	0.448	0.503	0.429	0.502	0.671	0.728	0.5	0.745	1.534	0.751	0.993	2.01	1.271	0.412	0.721	1.316
A-T1380	103.2	104.4	495.154	497.162	261.096	33716	1	1	Tier 1	Glutaminyl-Aspartic acid	AN02118003	HMDB0028793		87275314	0.17	0				0.1604	0.811	0.717	0.646	0.704	0.931	0.741	0.982	0.794	0.759	0.944	0.971	0.794	0.84	0.753	0.67	0.97	0.483	0.612	0.614	1.332	0.2699	1.276	0.54	0.372	0.83	0.449	0.725	0.564	1.182
A-113	103.4	104.7	576.174	578.181	342.116	38422.1	1	1	Tier 3 zero-reaction								13	48	619	0	0.134	0.134	0.259	0.224	0.155	0.08	0.23	0.299	0.212	0.21	0.131	0.133	0.08	0.056	0.138	0.124	0.133	0.174	0.153	0.215	0.336	0.438	0.112	0.394	0.39	0.162	0.191	0.135	0.626
A-T1560	104.3	105.6	509.17	511.176	275.112	164493	1	1	Tier 1	Glutaminyl-Glutamic acid	AN02336002	HMDB0028796		7020029	0.57	5.9				0	0.979	1.466	0.601	0.834	0.76	1.117	1.006	1.059	1.471	1.235	2.049	2.783	2.602	1.908	2.475	1.774	1.592	1.044	2.295	1.875	0.341	0.22	0.609	0.085	0.591	0.348	0.428	0.198	0.112
A-116	104.5	105.8	321.09	323.097	87.0319	15009.4	1	1	Tier 3 zero-reaction								1	18	380	0	1.311	0.996	1.788	1.161	1.785	1.134	2.239	1.727	0.959	1.079	1.341	1.138	1.86	1.404	2.659	1.568	1.351	1.863	2.643	0.975	0.408	0.666	1.134	0.39	0.647	1.464	0.767	0.903	0.482
A-T477	104.9	106.2	413.137	415.144	179.079	28590	1	1	Tier 2	D-Glucosamine	AN01009000	HMDB0001514	C00329	439213	1.52	22.9				0.0472	0.43	0.231	0.369	0.289	0.721	0.352	0.465	0.344	0.276	0.326	0.326	0.343	0.54	0.234	0.57	0.471	1.016	0.382	1.792	0.329	0.581	1.378	0.239	0.163	1.918	0.195	0.789	0.308	1.482
A-T1134	105.1	106.4	479.207	481.213	245.149	4839	1	1	Tier 1	Arginyl-Alanine	AN01891001	HMDB0028702		7020333	1.41	4.6				0.1604	0.998	0.774	0.7328	0.751	0.814	1.364	1.215	1.502	0.874	1.284	1.255	1.1	1.154	1.468	1.327	0.7129	1.124	1.983	1.183	1.121	1.698	1.322	0.6962	1.278	0.6462	1.341	1.18	1.039	1.36
A-117	105.6	106.9	478.175	480.184	244.117	7726.31	1	1	Tier 3 one-reaction								0	4	148	0	0.763	0.898	0.797	1.186	1.248	1.058	0.752	0.509	0.865	0.638	1.139	1.175	0.939	0.789	1.552	0.83	0.788	0.968	0.973	1.285	0.659	0.486	0.613	0.551	0.594	0.598	0.927	0.656	0.532
A-118	105.6	106.9	408.195	410.202	174.137	309526	1	1	Tier 3 one-reaction								0	9	126	0	0.822	0.685	0.586	0.572	0.68	0.579	0.959	0.437	0.605	1.008	0.631	0.776	0.451	0.476	1.023	0.463	0.643	0.489	1.304	0.5	1.076	0.541	1.104	0.708	1.076	0.833	1.007	1.205	0.802
A-T1165	105.6	107	481.138	483.145	247.08	21973	1	1	Tier 1	Asparaginyl-Aspartic acid	AN01922000	HMDB0028727		25145403	0.9	4.8				0.0755	0.995	0.79	1.182	0.973	1.115	1.165	1.119	1.323	0.803	1.469	0.584	0.518	0.483	0.674	0.337	0.969	0.324	0.776	0.53	2.825	0.87	2.511	0.2266	0.32	1.105	0.367	0.56	0.299	0.987
A-120	106.3	107.7	529.149	531.155	295.09	35142.8	1	1	Tier 3 one-reaction								0	35	601	0	0.553	0.375	0.645	0.574	0.488	0.471	0.475	0.44	0.404	0.595	0.484	0.347	0.408	0.475	0.379	0.374	0.186	0.679	0.345	0.583	0.648	1.546	0.247	0.388	0.716	0.043	0.184	0.536	0.995
A-121	106.4	107.8	422.211	424.217	188.153	858675	1	1	Tier 3 zero-reaction								1	4	83	0	0.762	0.725	0.446	0.755	1.135	0.66	0.962	0.475	0.657	0.408	1.468	0.856	0.447	0.359	0.932	0.801	0.757	0.354	0.795	0.657	0.846	0.912	0.662	1.089	1.013	0.657	0.379	0.599	0.976
A-122	107	108.4	436.103	438.11	202.044	5521.43	1	1	Tier 3 only two-reaction								0	0	17	0	1.189	0.973	1.179	1.293	1.435	1.428	1.145	0.723	1.142	1.233	1.14	1.224	1.271	1.204	1.387	1.206	1.714	0.954	1.477	1.439	1.167	1.049	0.962	1.472	0.897	1.082	1.075	1.184	1.509
A-123	107	108.5	382.107	384.113	148.048	53343.4	1	1	Tier 3 one-reaction								0	10	186	0	0.773	0.864	0.952	0.868	0.865	0.815	0.809	0.828	0.803	0.701	0.708	0.631	0.64	0.78	0.675	0.729	0.895	0.751	1.014	0.838	0.82	1.083	0.776	0.915	1.553	1.148	0.71	0.891	0.895
A-126	107.6	109.1	459.169	461.176	225.111	193675	1	1	Tier 3 one-reaction								0	28	294	0	0.164	0.137	0.495	0.074	0.473	0.142	0.069	0.341	0.304	0.179	1.578	0.836	0.773	0.31	0.356	0.126	0.2	0.25	0.288	0.221	0.375	0.26	0.35	0.178	0.153	0.285	1.053	2.807	0.385
A-127	107.7	109.2	498.111	500.116	264.053	14879.1	1	1	Tier 3 one-reaction								0	3	129	0.0283	0.179	0.392	0.162	0.597	0.2021	0.249	0.387	0.155	0.526	0.2219	0.738	0.114	0.898	1.128	0.113	0.257	0.622	0.139	0.279	0.695	0.263	0.297	0.726	0.28	3.375	0.103	0.697	0.653	0.245
A-T545	107.8	109.3	423.133	425.139	189.075	6162	1	1	Tier 1	Asparaginyl-Glycine	AN01146000	HMDB0028731		9899050	4.32	1.4				0.4906	1.036	0.5514	1.161	0.5826	0.5448	0.5762	1.15	1.032	0.935	0.5982	0.932	0.6265	0.6394	0.655	0.6094	0.596	0.7253	0.762	0.517	0.866	0.9	0.5558	0.582	0.492	0.69	0.928	0.6771	0.6248	0.759
A-128	107.8	109.3	365.06	367.067	131.002	9127.24	1	1	Tier 3 only two-reaction								0	0	24	0.066	0.51	0.708	0.624	0.5662	0.465	0.446	0.313	0.44	0.5191	0.713	0.59	0.627	0.39	0.379	0.377	0.669	0.227	0.557	0.389	0.507	1.701	1.21	0.853	0.59	0.963	1.437	0.351	0.94	0.601
A-129	107.9	109.4	396.122	398.129	162.064	230363	1	1	Tier 3 one-reaction								0	18	337	0	1.257	1.023	1.213	0.913	0.842	0.882	1.147	1.126	0.934	1.094	1.105	0.976	1.222	1.101	1.211	1.059	0.874	1.014	1.057	1.121	0.827	0.758	0.96	0.768	0.807	0.838	1.248	1.125	0.704
A-130	108	109.5	434.149	436.156	200.091	59932	1	1	Tier 3 one-reaction								0	5	167	0	0.191	0.158	0.144	0.43	0.12	0.24	0.341	0.305	0.207	0.3	0.233	0.167	0.132	0.256	0.208	0.091	0.122	0.194	0.223	0.145	0.147	0.16	0.097	0.111	3.295	0.14	0.152	0.165	0.115
A-131	108.1	109.6	812.492	814.5	578.434	14746.9	1	1	Tier 3 zero-reaction								1	8	196	0	1.016	1.187	1.01	1.159	1.074	1.117	1.15	1.318	1.021	1.223	1.276	1.294	1.306	1.308	1.187	0.973	0.995	1.159	0.682	0.311	0.527	0.495	0.84	0.4	0.921	0.84	1.134	0.954	1.102
A-132	108.3	109.8	543.164	545.171	309.106	6849.77	1	1	Tier 3 zero-reaction								2	34	547	0	0.58	0.487	0.682	0.675	0.533	0.7	0.681	0.549	0.611	0.649	0.608	0.481	0.53	0.659	0.578	0.655	0.454	0.743	0.41	0.739	1.168	1.51	0.657	1.359	0.896	0.42	0.742	1.245	2.119
A-T48	108.3	109.8	343.078	345.085	109.02	195966	1	1	Tier 1	Hypotaurine	AN00218000	HMDB0000965	C00519	107812	0.49	5.9				0.0189	0.363	0.582	0.7	0.0194	0.382	0.41	0.435	0.418	0.225	0.795	0.621	0.596	0.411	0.381	0.372	0.359	0.088	0.65	0.34	0.48	1.732	1.281	0.591	0.659	0.899	1.798	0.413	0.804	0.495
A-T2912	108.5	110	518.134	520.141	284.077	27087	1	1	Tier 2	N2-Acetyl-5-Phosphooxy-L-lysine	PR02454001				1.72	15.8				0	0.574	0.513	0.542	0.744	1.129	0.53	2.163	0.675	0.734	0.6	0.463	0.366	0.468	0.304	0.304	0.469	0.296	0.77	0.416	0.406	0.62	0.506	1.218	0.68	0.521	0.62	1.601	0.717	1.14
A-136	109.9	111.5	383.127	385.134	149.069	62962	1	1	Tier 3 one-reaction								0	29	438	0	1.285	0.877	1.41	1.528	1.231	1.17	1.366	1.388	7.924	1.085	1.248	0.945	1.856	0.951	1.307	1.406	1.366	0.883	1.53	1.079	0.246	0.57	0.643	0.706	0.523	0.836	0.922	0.967	0.358
A-138	110.2	111.8	402.146	404.152	168.087	36499.1	1	1	Tier 3 only two-reaction								0	0	3	0	0.753	0.384	0.935	0.698	0.983	0.692	0.526	1.185	0.51	0.407	0.903	0.861	1.68	0.649	1.374	1.362	1.135	0.747	0.812	0.758	0.769	1.818	0.629	1.482	1.26	0.665	1.142	0.966	1.603
A-T2917	110.3	111.9	524.121	526.128	290.067	72336	1	1	Tier 2	N-Acetyl-Pyridoxamine phosphate	PR02550000				8.46	47.9				0.1321	1.113	1.291	1.534	2.539	3.03	1.03	0.16	1.281	1.43	1.105	0.282	0.215	0.376	0.56	1.077	0.147	0.0584	2.534	0.028	0.082	0.058	0.0448	0.251	0.044	0.071	0.0531	0.204	0.331	0.4
A-T968	110.4	112	468.143	470.15	234.085	48526	1	1	Tier 2	gamma-Glutamyl-Serine	AN01757008	HMDB0029158		22844748	0.77	0.2				0.1604	1.14	1.073	0.712	0.3052	1.227	0.789	0.2818	0.3071	0.2798	0.851	0.877	0.861	0.73	0.676	0.716	1.089	0.94	0.803	1.152	1.168	0.651	0.2911	0.823	0.372	0.844	0.364	0.637	0.455	0.2502
A-141	110.7	112.3	540.095	542.101	306.036	16746.7	1	1	Tier 2	4-Hydroxy-5-(dihydroxyphenyl)-valeric acid-O-sulphate	AN02790000	HMDB0059978		131769796	8.42	59.6				0.0566	1.266	1.375	1.394	2.923	2.606	1.125	0.225	1.093	1.329	1.111	0.324	0.243	0.5	0.608	1.196	0.207	0.13	2.521	0.127	0.109	0.073	0.146	0.296	0.882	0.177	0.074	0.228	0.354	0.425
A-143	110.8	112.4	502.139	504.146	268.081	615044	1	1	Tier 3 zero-reaction								4	23	460	0	1.16	1.311	1.541	2.546	3.006	1.002	0.216	1.331	1.38	1.155	0.296	0.213	0.398	0.534	0.959	0.155	0.071	2.621	0.122	0.086	0.113	0.048	0.259	0.033	0.196	0.085	0.233	0.392	0.406
A-T555	111	112.6	424.117	426.124	190.059	75975	1	1	Tier 2	L-beta-aspartyl-L-glycine	AN01163000	HMDB0011165		302430	2	6.5				0.0283	1.31	0.828	0.501	0.759	2.393	0.766	1.28	0.528	0.856	0.98	0.81	0.76	0.746	0.535	0.731	0.478	1.77	0.736	1.689	1.759	0.526	0.62	0.3262	0.524	1.133	1.472	0.5	0.576	0.718
A-144	111.2	112.8	725.129	729.142	258.019	5836.83	1	2	Tier 3 one-reaction								0	1	84	0	1.632	1.465	1.649	1.679	1.661	1.803	1.29	1.645	1.137	1.942	1.588	1.703	1.55	2.117	1.49	1.488	1.249	1.523	1.217	1.326	1.152	1.29	0.874	1.512	1.232	1.213	1.969	1.548	0.931
A-T144	111.2	112.8	367.104	369.111	133.049	20508	1	1	Tier 2	(S)-Ureidoglycine	AN00429000		C02091	45479615	9.05	18.6				0.2358	0.986	1.497	1.611	3.045	3.122	1.337	0.1571	1.437	1.239	1.279	0.411	0.444	0.513	0.69	1.111	0.287	0.339	2.75	0.1791	0.39	0.457	0.296	0.1699	0.199	0.199	0.1924	0.362	0.1824	0.1394
A-145	112.6	114.3	856.519	858.526	622.46	14149.6	1	1	Tier 3 one-reaction								0	10	268	0	0.8	0.849	0.811	0.903	0.774	0.711	0.794	0.91	0.951	0.891	0.985	1.028	0.97	0.954	0.72	0.652	0.587	0.673	0.471	0.377	0.297	0.281	0.377	0.28	0.493	0.67	0.78	0.593	0.761
A-146	113	114.7	422.186	424.192	188.127	334457	1	1	Tier 1	Homoarginine	AN01135000	HMDB0000670	C01924	9085	0.11	3				0	1.542	1.094	1.01	1.181	0.982	2.157	1.43	2.089	1.141	0.903	1.531	1.431	1.893	1.529	2.375	2.321	1.157	0.576	0.912	1.254	0.612	0.422	0.741	0.716	0.424	0.661	2.011	0.966	0.557
A-147	113.1	114.9	456.126	458.132	222.068	44268.5	1	1	Tier 3 zero-reaction								3	19	321	0	1.201	1.079	0.791	0.846	0.835	0.717	1.132	1.5	1.079	1.322	0.785	0.953	0.72	0.689	0.783	0.822	0.301	0.968	0.378	1.18	1.336	0.921	0.446	0.627	0.686	1.362	0.704	0.951	1.455
A-T336	113.3	115	397.107	399.113	163.048	6219	1	1	Tier 2	L-erythro-4-Hydroxyglutamic acid	AN00782000		C05947	440854	0.15	7.3				0.3868	0.503	0.832	0.76	0.5385	0.7	0.8	0.4973	0.87	0.735	0.677	0.5892	0.5791	0.591	0.71	0.85	0.8	0.712	0.5112	0.704	0.687	0.4815	0.5137	0.5379	0.951	1.015	5.959	0.6258	2.075	0.672
A-148	113.5	115.2	425.101	427.108	191.043	9280.27	1	1	Tier 2	gamma-Carboxyglutamic acid	AN01178000	HMDB0041900		40772	0.25	35.4				0	0.556	0.51	0.702	0.59	0.568	0.577	0.477	0.675	0.689	0.621	0.4	0.464	0.504	0.523	0.567	0.577	1.221	0.593	0.724	0.681	0.595	1.151	0.577	0.608	1.174	1.636	0.596	0.439	0.863
A-149	113.5	115.3	567.175	569.182	333.116	15185.9	1	1	Tier 3 one-reaction								0	9	332	0.0094	0.541	0.517	0.443	0.537	0.764	0.543	0.676	0.547	0.511	0.777	1.09	1.017	1.286	1.094	0.737	0.51	0.5231	0.446	0.526	0.975	1.098	1.206	0.669	0.514	0.788	0.172	0.411	0.292	0.787
A-151	114.4	116.2	598.156	600.163	364.098	10967	1	1	Tier 3 one-reaction								0	2	145	0.0094	0.272	0.281	0.236	0.232	0.278	0.198	0.196	0.505	0.343	0.327	0.201	0.207	0.503	0.0518	0.127	0.124	0.255	0.394	0.207	0.22	0.317	0.948	0.309	1.22	0.498	0.271	0.186	0.307	0.663
A-152	114.8	116.7	468.143	470.15	234.085	57023.8	1	1	Tier 1	Seryl-Glutamic acid	AN01757006	HMDB0029038		7023503	0.51	1.2				0	0.964	0.861	0.728	0.662	1.209	0.69	0.742	0.736	0.858	0.847	0.777	0.737	0.677	0.638	0.713	0.926	0.724	0.702	0.977	1.012	0.943	0.756	0.66	0.565	0.906	0.831	0.471	0.43	1.026
A-T1364	115.6	117.4	494.159	496.165	260.101	15336	1	1	Tier 2	L-alpha-glutamyl-L-hydroxyproline	AN02107001	HMDB0011161		25227055	2.1	38.5				0.0189	0.723	0.769	0.52	0.502	0.835	0.394	0.306	0.536	0.46	0.834	0.612	0.788	0.917	0.855	0.697	0.611	0.83	0.726	0.576	0.717	0.549	0.733	0.282	0.458	2.007	0.67	0.326	0.547	1.599
A-154	115.9	117.8	417.123	419.129	183.064	406367	1	1	Tier 3 one-reaction								0	15	327	0	1.237	1.294	1.189	1.129	0.778	1.043	1.353	0.943	0.983	1.166	1.376	1.187	1.139	1.059	1.235	1.257	0.874	0.841	1.306	1.349	0.837	0.798	0.959	0.837	0.768	0.714	1.279	1.359	0.839
A-T6	115.9	117.7	293.106	295.113	59.0483	10134	1	1	Tier 1	Guanidine	AN00029000	HMDB0001842	C17349	3520	0.11	2.1				0.0377	0.437	0.471	0.631	0.55	0.998	0.608	0.586	0.3405	0.738	1.008	0.544	0.3639	0.682	0.946	0.666	0.54	1.813	1.187	1.089	0.636	0.514	1.19	0.624	0.727	1.61	0.806	0.778	0.564	0.752
A-T793	116.2	118	454.128	456.134	220.07	9604	1	1	Tier 1	Aspartyl-Serine	AN01583000	HMDB0028762		13932398	0.89	1.4				0.4057	1.071	1.07	0.4567	0.4344	0.932	1.063	1.047	1.16	0.911	1.091	1.383	1.018	1.057	1.327	0.968	1.216	0.5408	0.613	0.893	1.003	0.573	0.955	0.4339	0.4071	0.4027	0.4913	0.5048	0.4659	0.567
A-158	116.6	118.6	422.211	424.217	188.153	8959.98	1	1	Tier 3 zero-reaction								1	4	83	0	0.818	0.83	0.698	1.022	1.296	0.888	0.958	0.807	0.739	0.416	1.567	1.016	0.777	0.421	0.895	1.287	0.851	0.571	1.283	1.148	0.867	1.298	0.724	1.214	1.036	0.797	1.086	0.952	1.618
A-160	117.3	119.2	366.387	368.394	132.328	8566.71	1	1	Unidentified											0	0.661	0.73	0.599	0.637	0.757	0.508	0.688	0.762	0.654	0.621	0.676	0.643	0.586	0.541	0.569	0.507	0.298	0.775	0.654	0.598	1.365	0.576	1.083	0.65	0.573	0.5	0.874	1.003	1.179
A-T1821	117.3	119.2	531.166	533.172	297.107	19020	1	1	Tier 2	1-Methylguanosine	AN02657000	HMDB0001563	C04545	96373	1.64	16.5				0.0377	0.519	0.841	0.82	0.87	0.646	0.718	0.889	0.707	0.709	0.715	0.587	0.95	0.861	0.903	0.775	0.925	0.674	0.805	0.73	0.732	0.924	0.907	0.745	0.695	1.904	0.761	0.988	0.87	0.999
A-161	117.3	119.3	501.266	503.275	534.416	5613.86	2	2	Tier 3 one-reaction								0	2	297	0	1.077	1.269	2.768	1.314	1.583	1.728	1.581	1.964	1.882	1.189	1.196	1.816	2.978	1.45	1.487	2.297	1.166	0.274	2.047	1.804	1.324	1.562	1.559	1.242	1.639	1.175	2.262	1.793	1.68
A-162	117.3	119.3	389.012	391.02	154.954	4813.9	1	1	Tier 3 only two-reaction								0	0	6	0	1.015	0.807	0.799	0.917	0.843	0.754	1.071	0.983	0.971	0.935	0.818	0.984	0.74	0.788	0.883	0.918	0.617	0.814	0.647	0.751	1.062	0.724	1.113	0.998	0.597	0.741	1.066	0.815	1.309
A-165	117.4	119.3	445.085	447.092	211.027	9074.51	1	1	Tier 3 one-reaction								0	13	215	0	0.879	0.956	0.78	0.824	0.835	0.811	0.919	1.037	0.666	0.8	0.791	1.02	0.738	0.788	0.673	0.872	0.765	0.795	0.752	0.751	1.329	1.071	1.39	1.118	0.739	0.643	1.087	0.799	1.429
A-T630	117.5	119.4	436.201	438.208	202.143	922182	1	1	Tier 1	Symmetric dimethylarginine	AN01326001	HMDB0003334		169148	1.08	4.2				0	0.732	0.669	0.721	0.673	0.561	0.732	0.608	0.76	0.8	0.68	0.629	0.719	0.713	0.636	0.663	0.687	0.531	0.728	0.87	0.624	0.939	0.771	0.883	0.753	1.118	0.969	0.933	0.751	0.924
A-167	117.5	119.5	461.058	463.063	226.999	8342.75	1	1	Tier 3 one-reaction								0	2	38	0	0.975	0.659	0.718	0.765	0.711	0.806	0.924	1.059	0.848	0.66	0.702	0.719	0.757	0.795	0.635	0.949	0.893	0.953	0.717	0.9	1.151	0.729	0.939	0.944	0.725	0.623	1.003	1.054	1.095
A-T132	117.6	119.5	366.111	368.118	132.054	11825084	1	1	Tier 1	Asparagine	AN00419000	HMDB0000168	C00152	6267	1.28	1.7				0	0.816	0.762	0.798	0.742	0.755	0.722	0.8	0.971	0.814	0.84	0.789	0.794	0.814	0.745	0.685	0.758	0.577	0.8	0.731	0.838	1.338	0.743	1.16	0.947	0.679	0.587	0.96	1.016	1.291
A-T1325	117.6	119.5	493.174	495.18	259.117	6936	1	1	Tier 2	Glutaminyl-Hydroxyproline	AN02089000	HMDB0028798		69040781	0.95	7.3				0.4623	0.4453	0.4512	0.5012	0.433	0.4457	0.4714	0.502	0.4798	0.437	0.4894	0.5216	0.5126	0.738	0.701	0.4986	0.4876	0.5934	0.4526	0.502	0.5679	0.4263	0.4548	0.4762	0.698	1.406	0.626	0.554	0.5112	0.945
A-169	117.6	119.6	471.143	473.15	237.085	84738	1	1	Tier 3 zero-reaction								6	55	697	0	0.408	0.649	1.047	0.708	0.847	0.411	0.455	0.829	0.555	0.753	0.756	0.942	0.912	0.52	0.716	1.017	0.639	0.678	0.791	0.591	0.966	2.139	0.508	1.124	0.967	1.462	0.361	0.959	1.84
A-170	117.6	119.6	366.154	368.16	132.095	520938	1	1	Tier 3 one-reaction								0	2	80	0	0.863	0.778	0.832	0.762	0.767	0.747	0.852	1.045	0.877	0.893	0.791	0.822	0.823	0.735	0.7	0.783	0.562	0.821	0.774	0.835	1.44	0.785	1.244	1.023	0.701	0.568	0.965	1.096	1.468
A-172	117.7	119.7	307.075	309.081	73.0163	57109.1	1	1	Tier 3 one-reaction								0	2	250	0	0.892	0.901	0.74	0.814	0.868	0.752	0.817	0.984	0.775	0.757	0.813	0.893	0.92	0.776	0.713	0.778	0.579	0.859	0.74	0.909	1.29	0.814	1.182	0.952	0.821	0.766	0.914	1.229	1.275
A-173	117.7	119.7	366.369	368.377	132.311	14068.9	1	1	Unidentified											0	0.655	0.61	0.53	0.63	0.676	0.496	0.56	0.801	0.65	0.726	0.522	0.6	0.558	0.405	0.454	0.6	0.325	0.796	0.782	0.691	1.555	0.655	1.167	0.86	0.524	0.345	0.761	0.774	1.283
A-174	117.7	119.7	366.354	368.361	132.295	13992.9	1	1	Unidentified											0	0.644	0.554	0.623	0.634	0.635	0.517	0.54	0.822	0.809	0.511	0.581	0.717	0.784	0.475	0.526	0.679	0.394	0.63	0.558	0.599	1.628	0.599	1.185	0.772	0.616	0.63	0.893	0.979	1.114
A-175	117.8	119.8	309.091	311.097	75.0322	5878.55	1	1	Tier 3 zero-reaction								1	21	438	0	1.552	1.431	1.623	0.923	1.792	1.088	0.827	1.461	0.943	1.159	1.318	1.4	1.49	1.238	1.578	1.961	2.092	1.398	1.492	2.07	1.334	3.329	1.275	1.906	1.591	1.15	1.237	1.288	1.603
A-176	117.8	119.8	366.404	368.411	132.346	11376.2	1	1	Unidentified											0	0.613	0.737	0.679	0.697	0.697	0.544	0.579	1	0.628	0.6	0.728	0.609	0.702	0.523	0.427	0.664	0.37	0.791	0.757	0.68	1.231	0.639	1.328	0.669	0.545	0.527	0.616	0.759	1.203
A-177	117.9	119.9	420.031	422.037	185.973	5430.49	1	1	Tier 3 only two-reaction								0	0	22	0	0.791	0.758	0.882	0.834	0.637	0.596	0.745	0.906	0.799	0.938	0.702	0.772	0.796	0.836	0.726	0.724	0.893	0.78	0.729	0.762	1.265	1.05	1.103	0.899	0.862	0.867	0.975	1.354	1.021
A-T291	118	119.9	389.097	391.103	155.035	144614	1	1	Tier 2	N-Methylethanolamine phosphate	AN00681000	HMDB0060173	C01210	439436	7.3	17.6				0.0377	0.979	0.985	0.988	0.982	0.949	0.919	0.943	1.219	0.986	1.033	1.004	1.031	1.103	0.954	0.869	0.89	0.888	0.999	0.954	1.05	1.609	0.985	1.477	1.127	0.907	0.819	1.251	1.313	1.545
A-180	118.4	120.4	492.144	494.15	258.085	26107.1	1	1	Tier 3 zero-reaction								3	30	486	0	0.477	0.671	0.782	0.655	0.58	0.888	0.508	0.613	1.02	0.705	0.644	0.725	0.565	0.469	0.683	0.417	0.957	1.007	0.945	0.645	0.364	1.24	0.412	0.722	1.368	0.825	0.572	0.77	0.493
A-181	118.4	120.4	482.122	484.129	248.064	12168.9	1	1	Tier 1	Aspartyl-Aspartic acid	AN01933001	HMDB0028749		332965	0.76	4.9				0	1.11	0.631	0.707	0.755	0.971	0.739	1.148	0.863	0.776	0.862	0.457	0.386	0.336	0.379	0.41	0.626	0.998	0.625	0.411	0.772	1.342	1.233	0.985	0.784	0.78	0.835	0.978	0.564	1.174
A-183	118.8	120.8	444.132	446.138	210.074	28555.2	1	1	Tier 3 zero-reaction								2	24	559	0	1.11	0.583	1.05	1.444	1.671	0.877	0.326	0.962	0.997	0.79	0.552	0.38	0.568	0.648	0.373	0.725	0.61	2.123	0.333	0.562	0.682	0.682	1.002	0.884	0.833	0.373	1.176	0.874	1.047
A-184	119	121	580.145	582.152	346.087	33324.1	1	1	Tier 3 one-reaction								0	4	189	0	0.635	0.497	0.669	0.796	0.702	0.353	0.242	0.705	0.821	1.19	0.228	0.333	0.357	0.145	0.275	0.23	0.15	0.868	0.491	0.251	0.763	1.165	0.383	1.116	1.645	0.537	0.351	0.2	1.892
A-T1123	119	121	479.159	481.166	245.101	70379	1	1	Tier 2	Asparaginyl-Hydroxyproline	AN01887000	HMDB0028732		61157688	0.35	1.2				0.0566	0.141	0.283	0.156	0.272	0.0481	0.186	0.09	0.157	0.184	0.066	0.0563	0.222	0.069	0.09	0.132	0.197	0.329	0.262	0.193	0.101	0.34	1.125	0.29	0.546	1.322	0.882	0.103	0.311	1.14
A-185	119.1	121.2	421.226	423.233	187.168	49684.2	1	1	Tier 3 zero-reaction								2	3	31	0	0.548	0.745	0.498	0.652	0.408	0.57	0.535	0.512	0.741	0.73	0.494	0.616	0.618	0.631	0.743	0.763	0.705	0.672	0.871	0.955	0.836	1.465	0.605	1.136	1.168	0.421	0.708	0.732	1.688
A-186	119.2	121.2	407.138	409.145	173.08	12116.8	1	1	Tier 2	2-Oxoarginine	AN00927000	HMDB0004225	C03771	558	0.59	36.9				0	0.766	0.86	0.695	0.771	0.773	1.422	1.376	1.188	0.93	0.997	1.166	1.149	1.528	1.675	1.288	1.326	1.298	0.919	1.411	0.999	1.265	0.934	1.164	0.976	1.165	1.058	0.92	1.001	0.762
A-187	119.2	121.2	414.122	416.129	180.064	2.10167e+06	1	1	Tier 3 zero-reaction								17	87	713	0	0.52	0.692	0.857	0.763	0.456	0.755	0.596	0.487	0.513	0.774	0.991	0.856	1.033	0.963	0.922	0.828	1.054	0.763	1.037	1.078	0.878	1.482	0.336	0.891	1.032	0.013	0.472	0.699	1.221
A-T546	119.6	121.6	423.133	425.14	189.075	6086	1	1	Tier 1	Glycyl-Asparagine	AN01146001	HMDB0028836		306141	2.35	2.3				0.4811	0.687	0.65	0.65	0.914	0.596	0.81	0.5141	0.5603	0.8	1.134	1.001	0.749	1.056	1.053	0.5823	0.5695	0.738	0.9	0.614	0.6632	0.4978	0.5311	0.576	0.5218	0.5162	2.477	0.647	0.5971	1.76
A-188	119.7	121.7	401.128	403.134	167.069	155582	1	1	Tier 3 one-reaction								0	20	251	0	0.377	0.288	0.723	0.26	0.358	0.267	0.249	0.479	0.981	0.34	1.176	0.529	0.53	1.084	0.304	0.431	0.464	0.323	0.27	0.303	0.365	0.361	1.497	0.416	0.352	0.598	1.325	1.286	0.472
A-T121	119.7	121.7	365.127	367.133	131.07	465641	1	1	Tier 1	Creatine	AN00407000	HMDB0000064	C00300	586	1.77	0.5				0	0.91	0.77	0.814	0.744	0.764	0.92	0.913	0.78	0.856	0.616	0.858	1.168	0.812	0.83	0.888	0.868	1.05	0.635	0.986	0.827	1.276	0.797	0.671	0.929	1.316	0.825	0.899	0.852	1.302
A-189	119.7	121.8	532.136	534.142	298.077	8791.48	1	1	Tier 3 one-reaction								0	4	219	0	1.251	0.648	1.077	0.783	0.967	0.853	0.666	0.97	1.202	1.217	0.663	0.599	0.661	0.475	0.393	0.941	0.36	0.72	0.549	1.566	0.888	0.978	0.727	0.813	0.971	0.299	0.665	0.64	0.958
A-190	119.8	121.8	436.103	438.11	202.045	46383.1	1	1	Tier 3 only two-reaction								0	0	17	0	0.55	0.738	0.778	0.849	0.506	1.069	0.746	0.417	0.525	0.767	0.961	0.849	0.901	1.035	0.948	0.919	1.159	0.811	0.968	0.96	0.901	1.19	0.331	0.974	1.008	0.914	0.551	0.843	1.326
A-191	119.9	122	424.153	426.16	190.095	23265.4	1	1	Tier 3 zero-reaction								1	13	347	0	1.035	0.576	0.544	0.602	0.619	0.473	1.011	0.455	0.74	0.626	0.436	0.404	0.616	0.41	0.673	0.669	1.42	0.535	0.721	0.599	1.339	0.654	0.75	0.436	1.119	5.454	0.425	0.374	0.538
A-192	120.2	122.3	608.274	610.281	374.216	14965.5	1	1	Tier 3 only two-reaction								0	0	84	0	0.693	0.667	0.76	0.839	0.706	0.663	0.778	0.801	0.926	0.772	0.543	0.657	0.495	0.424	0.413	0.577	0.279	0.731	0.56	0.649	0.965	1.044	0.958	0.87	0.991	0.742	0.704	0.648	1.006
A-193	120.3	122.3	471.169	473.176	237.111	17313	1	1	Tier 3 one-reaction								0	9	193	0.0189	0.2	0.202	0.672	0.114	0.409	0.256	0.106	0.404	0.375	0.245	1.446	0.892	0.703	0.455	0.441	0.277	0.158	0.372	0.187	0.182	0.278	1.9581	0.474	0.178	0.233	0.303	1.477	2.819	0.708
A-195	120.6	122.7	462.179	464.187	228.121	7305.71	1	1	Tier 3 one-reaction								0	1	123	0	1.562	1.148	1.092	1.488	2.15	2.068	1.384	1.269	1.445	0.885	1.057	0.959	1.14	0.743	1.083	0.623	1.263	1.07	1.1	1.11	1.62	0.679	1.503	0.789	0.685	1.384	0.889	0.733	1.125
A-T1582	121.2	123.3	510.154	512.16	276.096	66431	1	1	Tier 1	gamma-Glutamylglutamic acid	AN02350000	HMDB0029148;HMDB11737;HMDB29148	C05282	92865	0.52	0.3				0	1.29	0.667	0.799	0.752	0.927	0.887	0.711	0.949	0.938	1.07	0.47	0.534	0.503	0.27	0.42	1.056	0.228	0.827	0.435	1.42	0.807	0.957	0.67	0.533	0.781	0.202	0.535	0.563	0.882
A-198	121.9	124.1	431.138	433.145	197.08	18065.2	1	1	Tier 3 one-reaction								0	28	391	0	0.975	1.237	0.913	1.063	1.38	1.094	1.421	0.8	0.916	1.133	1.382	0.961	0.961	0.889	1.081	0.745	0.841	0.939	1.498	1.038	0.797	0.622	0.772	0.851	0.623	1.053	0.88	1.137	0.899
A-199	122.3	124.5	434.047	436.053	199.989	7497.91	1	1	Tier 3 one-reaction								0	1	39	0	1.035	1.302	1.11	1.211	1.183	1.23	1.272	1.375	0.962	1.108	1.201	1.331	0.967	1.345	1.241	1.065	1.457	1.472	1.619	1.275	0.79	0.405	0.937	0.318	0.592	1.12	0.768	0.88	0.25
A-201	122.4	124.6	402.11	404.116	168.051	1.50804e+06	1	1	Tier 3 only two-reaction								0	0	4	0	1.097	1.38	1.077	1.229	1.11	1.287	1.324	1.306	1.23	1.143	1.246	1.369	1.348	1.377	1.462	1.359	1.574	1.275	1.797	1.175	0.676	0.433	0.917	0.255	0.683	1.223	0.767	0.439	0.191
A-202	122.6	124.8	418.083	420.09	184.025	288898	1	1	Tier 3 one-reaction								0	3	110	0	1.11	1.354	1.002	1.189	1.105	1.153	1.215	1.286	1.14	1.123	1.255	1.397	1.251	1.253	1.412	1.212	1.525	1.18	1.829	1.169	0.613	0.426	0.851	0.279	0.605	1.189	0.825	0.448	0.195
A-204	122.7	124.9	425.185	427.192	191.127	6249.21	1	1	Tier 3 one-reaction								0	2	70	0.0094	1.174	1.027	0.918	0.899	0.827	1.109	1.008	1.271	0.98	0.973	0.99	1.055	0.86	1.056	1.281	0.922	1.32	1.173	1.198	0.943	0.606	0.564	1.033	0.447	0.556	0.938	0.96	0.542	0.238
A-205	123	125.3	380.17	382.176	146.112	802373	1	1	Tier 3 only two-reaction								0	0	12	0	1.126	1.408	1.085	1.26	1.094	1.212	1.347	1.364	1.219	1.193	1.31	1.479	1.442	1.303	1.452	1.424	1.742	1.265	1.81	1.187	0.743	0.501	0.905	0.27	0.648	1.372	0.836	0.52	0.212
A-T209	123.4	125.6	380.127	382.134	146.069	22633383	1	1	Tier 1	Glutamine	AN00574000	HMDB0000641	C00064	5961	0.16	1.8				0	1.056	1.24	1.031	1.158	1.06	1.145	1.167	1.222	1.096	1.101	1.225	1.329	1.3	1.242	1.31	1.215	1.48	1.173	1.484	1.181	0.719	0.475	0.947	0.268	0.69	1.2	0.853	0.502	0.211
A-206	123.5	125.7	380.474	382.481	146.415	15578.7	1	1	Unidentified											0	1.024	1.17	0.884	1.191	0.846	1.129	1.155	1.128	1.028	1.068	1.328	1.3	1.276	1.163	1.48	1.278	1.89	1.172	1.655	1.122	0.717	0.329	0.75	0.156	0.544	1.431	0.699	0.35	0.168
A-207	123.5	125.7	380.425	382.432	146.367	21282	1	1	Unidentified											0	0.834	1.163	1.057	0.982	1.197	0.86	1.146	0.99	1.115	1.116	1.339	1.202	1.396	1.449	1.171	1.068	1.487	1.055	1.648	1.202	0.73	0.331	0.661	0.165	0.526	1.197	0.657	0.319	0.126
A-208	123.5	125.7	380.39	382.397	146.331	30885.6	1	1	Unidentified											0	1.163	1.4	1.012	1.324	1.102	1.141	1.252	1.216	1.097	1.124	1.287	1.444	1.263	1.263	1.383	1.323	1.509	1.367	2.188	1.094	0.648	0.295	0.878	0.13	0.558	1.201	0.627	0.371	0.112
A-210	123.5	125.7	380.373	382.38	146.315	33363.6	1	1	Unidentified											0	0.823	1.273	1.025	1.109	0.968	1.188	1.168	1.131	1.179	1.077	1.149	1.525	1.122	1.168	1.447	1.142	1.547	1.28	1.935	1.041	0.559	0.332	0.848	0.189	0.513	1.054	0.62	0.35	0.126
A-211	123.5	125.8	380.407	382.414	146.349	22734.7	1	1	Unidentified											0	0.987	1.397	0.968	1.288	1.149	1.108	1.312	1.118	1.17	1.076	1.161	1.437	1.239	1.068	1.2	1.36	1.334	1.226	1.952	0.986	0.611	0.294	0.792	0.167	0.6	1.139	0.653	0.403	0.155
A-212	123.6	125.8	380.105	382.11	146.047	334301	1	1	Tier 3 only two-reaction								0	0	69	0	1.375	1.889	1.277	1.582	1.312	1.499	1.757	1.599	1.614	1.475	1.53	1.682	1.644	1.648	1.72	1.461	2.033	1.505	2.467	1.434	0.776	0.498	1.045	0.31	0.773	1.472	0.955	0.501	0.225
A-213	123.7	125.9	506.159	508.165	272.1	27172.9	1	1	Tier 3 one-reaction								0	25	497	0.0755	1.533	0.285	7.3132	5.583	0.186	0.598	0.218	5.4725	0.372	10.14	1.5576	0.983	1.334	5.3	0.915	0.5	0.954	2.463	3.894	0.315	0.609	0.434	0.192	0.231	0.462	0.373	4.118	0.196	0.211
A-214	123.7	126	317.107	319.113	83.0488	11559	1	1	Tier 3 zero-reaction								1	1	141	0	1.148	1.149	0.955	1.222	1.049	0.941	1.296	1.259	1.188	1.061	0.969	1.151	1.2	1.242	1.204	1.165	1.361	1.298	1.688	1.435	0.743	0.528	0.823	0.25	0.609	1.198	0.7	0.608	0.197
A-215	123.8	126	380.456	382.463	146.398	17140	1	1	Unidentified											0	1.031	1.285	1.101	1.162	0.963	0.988	1.097	1.256	1.023	0.943	1.297	1.298	1.212	1.199	1.349	1.194	1.536	1.214	1.495	1.228	0.711	0.343	0.833	0.17	0.625	1.074	0.692	0.402	0.19
A-216	124.1	126.4	459.169	461.176	225.111	10176.7	1	1	Tier 3 one-reaction								0	28	283	0	0.915	1.273	1.271	1.056	1.18	1.368	1.21	1.034	1.205	0.946	1.376	1.548	1.402	1.28	1.309	1.291	1.624	1.433	1.323	1.267	0.92	0.927	0.982	0.546	0.807	1.23	1.19	1.616	0.839
A-T1193	124.6	126.8	482.159	484.166	248.101	34742	1	1	Tier 1	Threoninyl-Glutamic acid	AN01936001	HMDB0029060		7020163	0.36	6.3				0.2075	0.1915	0.793	0.589	0.519	0.856	0.593	0.641	0.2063	0.1879	0.626	0.733	0.626	0.723	0.569	0.491	0.694	0.468	0.67	0.63	0.583	0.818	0.779	1.227	0.698	0.19	1.169	0.954	0.2198	0.98
A-T660	125.3	127.6	438.133	440.139	204.075	72341	1	1	Tier 2	gamma-Glutamyl-Glycine	AN01346001	HMDB0029149;HMDB11667;HMDB29149		100099	0.63	0.4				0.1509	0.68	0.82	0.383	0.483	0.2521	0.505	0.249	0.372	0.56	0.587	0.573	0.53	0.524	0.496	0.46	0.682	0.3356	0.774	1.298	1.521	0.872	0.745	0.99	0.2527	1.33	0.4	0.642	0.2891	0.81
A-218	125.4	127.7	321.091	323.097	87.0322	33233.9	1	1	Tier 3 zero-reaction								1	18	381	0	1.53	0.925	2.143	1.282	2.125	1.039	3.874	1.869	0.899	0.896	1.338	1.226	2.457	1.257	4.421	2.073	1.19	1.82	3.984	1.345	0.372	0.289	0.908	0.263	0.373	0.858	0.7	0.818	0.365
A-T2384	125.4	127.6	848.205	850.213	614.147	4049	1	1	Tier 2	CMP-N-acetylneuraminic acid	AN05123000	HMDB0001176	C00128	448209	2.07	62.7				0.4057	1.215	1.125	1.746	1.41	0.7786	0.8235	0.769	1.42	0.7635	1.512	0.938	1.8	0.9139	1.624	0.8709	1.224	2.56	1.37	1.673	1.729	1.33	0.7944	0.8318	1.174	0.7721	1.659	1.618	1.715	1.348
A-219	125.7	128	545.181	547.188	311.123	19815	1	1	Tier 3 zero-reaction								2	21	530	0	0.455	0.533	1.069	0.716	0.654	0.432	0.559	0.632	0.543	0.723	0.788	0.577	0.725	0.569	0.56	0.547	0.462	0.533	0.984	0.522	0.563	0.792	0.944	1.189	1.396	1.001	0.765	0.68	0.863
A-220	125.9	128.2	366.148	368.155	132.089	18585.9	1	1	Tier 2	Isomer 1 of (2R,4S)-2,4-Diaminopentanoic acid	AN00423002		C03943	440169	0.91	42.9				0	1.449	1.309	1.178	1.639	1.79	1.691	1.898	1.159	1.09	1.621	1.504	1.68	1.363	1.584	1.346	0.967	1.473	1.193	2.111	1.519	1.632	1.176	1.511	1.152	1.143	1.828	1.941	1.784	1.631
A-222	126	128.3	455.148	457.155	221.09	167208	1	1	Tier 3 zero-reaction								7	53	721	0	0.77	0.77	0.979	0.892	0.654	0.874	0.706	0.798	0.583	1.012	0.92	1.025	1.166	1.249	0.963	0.785	1.218	0.8	1.131	1.22	0.88	1.527	0.437	0.949	1.021	0.563	0.628	0.703	1.03
A-223	126	128.3	486.18	488.187	252.121	10566.5	1	1	Tier 1	Histidinyl-Proline	AN01998000	HMDB0028893		152322	1.73	6.3				0	1.276	1.309	1.066	0.866	1.054	0.85	1.281	1.423	0.962	1.235	1.075	1.035	0.939	0.896	0.978	0.87	1.122	1.093	1.139	1.144	1.078	0.965	0.929	0.889	0.776	1.464	0.87	1.059	1.782
A-224	126.1	128.5	510.19	512.197	276.132	131714	1	1	Tier 3 zero-reaction								1	17	319	0	0.817	0.75	0.581	0.392	0.861	0.799	0.51	0.568	0.369	1.584	0.337	0.644	0.794	0.364	0.85	0.816	1.823	1.085	0.624	0.361	1.028	2.455	0.283	1.568	1.03	0.022	0.572	0.429	2.428
A-T1412	126.1	128.4	496.138	498.145	262.08	7102	1	1	Tier 1	Aspartyl-Glutamic acid	AN02135001	HMDB0028752		4130574	1.09	2.6				0.1981	0.891	0.723	1.038	0.853	0.9	0.578	1.458	1.161	1.108	0.997	0.831	0.5123	0.84	0.5291	0.4982	0.941	0.593	0.665	0.5017	0.802	0.903	1.381	0.4758	0.4465	1.239	0.796	0.5536	0.5109	1.037
A-T441	126.2	128.5	409.154	411.161	175.096	3385251	1	1	Tier 1	Citrulline	AN00958001	HMDB0000904	C00327	9750	0.2	0.8				0	0.934	1.203	0.869	1.127	1.541	1.277	1.472	0.776	0.9	1.17	1.357	0.988	0.949	0.909	1.05	0.629	0.859	0.978	1.836	0.911	0.779	0.532	0.779	0.849	0.625	1.383	0.97	1.1	0.629
A-225	126.4	128.8	462.205	464.212	228.147	18235.2	1	1	Tier 3 zero-reaction								2	3	83	0.0943	0.08	0.196	0.221	0.2071	0.234	1.0241	0.1913	0.143	0.258	1.202	0.874	0.299	0.356	0.506	0.2166	0.289	0.076	0.1966	0.218	0.308	0.119	0.193	0.437	0.119	0.45	0.23	1.381	1.59	0.188
A-226	126.8	129.2	463.073	465.079	229.015	6171.41	1	1	Tier 3 one-reaction								0	3	68	0.0094	0.887	1.116	0.737	0.979	1.251	1.637	1.018	0.717	0.859	0.941	0.978	1.183	1.29	0.941	0.982	0.796	0.879	0.865	1.961	1.038	0.737	0.565	0.751	0.856	0.481	1.057	1.01	1.21	0.636
A-T734	126.9	129.2	451.164	453.171	217.106	11527	1	1	Tier 1	Alanyl-Glutamine	AN01530001	HMDB0028685		123935	0.7	2.6				0.0377	0.659	0.785	0.617	0.656	0.92	0.881	1.026	0.946	0.787	0.707	0.833	0.93	0.99	0.99	1.136	1.188	1.015	0.995	1.53	0.7	0.76	0.461	0.998	0.358	0.571	1.309	0.653	0.413	0.372
A-228	127	129.4	303.116	305.122	69.0577	10090.5	1	1	Tier 3 one-reaction								0	2	183	0	1.088	1.332	1.021	1.015	1.248	1.25	1.412	0.895	0.905	1.023	1.379	1.025	1.154	1.138	0.997	0.913	1.335	1.103	1.31	0.996	0.731	1.02	1.068	0.99	1.121	1.007	1.253	0.962	1.004
A-229	127.1	129.5	548.146	550.153	314.088	12384.7	1	1	Tier 3 one-reaction								0	12	375	0.0189	0.807	0.605	0.585	0.321	1.112	0.757	0.43	0.586	0.255	1.582	0.466	0.606	0.755	0.385	1.024	0.71	1.819	1.185	0.558	0.29	1.102	2.068	0.352	1.35	0.753	0.385	0.522	0.509	2.536
A-230	127.2	129.6	532.172	534.179	298.114	64028.9	1	1	Tier 3 zero-reaction								1	17	276	0	0.818	0.719	0.587	0.342	0.827	0.824	0.509	0.628	0.335	1.277	0.342	0.568	0.844	0.545	0.838	0.803	1.876	1.039	0.739	0.759	0.972	2.413	0.434	1.521	0.98	1.043	0.45	0.66	2.456
A-232	127.5	129.9	392.103	394.108	158.045	14412.6	1	1	Tier 3 zero-reaction								1	3	60	0	0.965	0.918	0.902	1.121	0.566	0.94	4.954	1.049	0.929	0.613	1.641	0.732	1.736	0.564	0.554	0.897	0.607	0.946	0.341	0.625	0.901	1.124	0.889	0.718	0.292	7.864	0.608	0.45	0.458
A-233	128	130.5	461.147	463.156	227.089	13067.6	1	1	Tier 3 zero-reaction								1	11	339	0.0283	1.345	2.1206	1.232	1.414	1.164	1.409	1.219	1.252	1.442	1.042	0.762	0.965	1.344	1.013	1.878	1.132	0.462	0.938	0.609	1.175	1.115	1.11	1.039	1.195	1.108	1.861	1.729	1.032	1.442
A-235	128.5	131	621.281	623.287	387.223	7171.54	1	1	Tier 3 one-reaction								0	4	89	0.2547	0.571	0.516	0.395	0.759	0.705	0.373	0.567	0.563	0.511	0.35	1.697	1.405	5.465	4.575	1.596	0.601	0.2612	0.518	0.455	0.25	0.239	0.497	0.262	0.1967	0.468	0.2373	0.2438	0.225	0.172
A-236	128.6	131	383.073	385.081	149.015	11941.1	1	1	Tier 3 one-reaction								0	6	54	0.0943	1.142	1.436	2.3008	1.607	0.764	1.417	1.0681	0.981	1.571	1.22	1.519	1.202	1.8965	1.554	0.741	1.071	1.429	0.8784	1.4679	1.208	0.9	0.379	0.247	1.006	0.399	0.761	1.22	1.907	0.236
A-237	128.7	131.2	364.132	366.14	130.074	18182.6	1	1	Tier 3 one-reaction								0	18	302	0	1.064	0.945	0.592	1.458	2.923	1.291	1.182	0.77	0.649	0.744	1.239	0.78	0.993	0.555	1.706	0.786	1.235	0.988	1.086	2.162	0.487	0.44	1.003	0.611	0.831	1.161	0.917	0.505	0.575
A-238	128.7	131.2	362.164	364.171	128.106	46575.5	1	1	Tier 3 one-reaction								0	2	41	0.0094	0.886	0.827	0.75	0.657	0.795	1.19	1.38	1.134	1.128	0.812	1.535	1.105	1.721	1.514	1.712	1.219	1.009	0.97	1.044	0.841	1.214	1.009	0.892	0.888	1.157	0.802	0.621	1.056	0.723
A-239	129.1	131.6	567.304	569.314	333.246	9548	1	1	Tier 3 only two-reaction								0	0	95	0	1.019	0.923	0.707	0.978	0.869	0.884	0.885	1.035	0.792	0.897	0.845	1.167	0.883	1.055	1	0.418	0.754	0.291	0.471	0.382	0.279	0.325	0.503	0.343	0.361	0.661	0.576	0.526	0.4
A-240	129.1	131.6	323.117	325.124	89.0587	39064.5	1	1	Tier 3 one-reaction								0	1	80	0	0.886	0.268	0.935	0.449	1.628	0.509	0.594	0.938	0.655	0.361	0.868	1.006	0.965	0.856	0.959	0.972	0.93	0.757	0.698	0.363	1.182	1.165	0.96	1.108	1.208	0.862	0.568	0.619	1.356
A-241	129.1	131.6	485.159	487.165	251.101	10471.5	1	1	Tier 3 zero-reaction								3	38	696	0.0094	0.429	0.605	0.941	0.536	0.53	0.535	0.828	0.664	0.588	0.624	0.968	0.721	1.254	1.043	0.95	0.869	0.907	1.763	1.048	0.729	1.354	1.271	0.673	1.144	0.792	0.7487	0.457	0.851	1.859
A-242	129.2	131.7	263.085	265.091	29.0264	24870.6	1	1	Tier 3 one-reaction								0	1	270	0	0.878	0.271	1.057	0.368	1.232	0.57	0.555	0.972	0.699	0.4	0.999	0.982	0.939	0.661	1.186	1.141	1.048	0.779	0.567	0.693	1.226	1.422	0.903	1.379	1.074	1.003	0.684	0.653	1.262
A-243	129.4	131.9	362.189	364.196	128.131	8860.55	1	1	Tier 3 one-reaction								0	1	52	0	1.266	0.97	0.943	0.862	1.156	0.938	1.18	0.702	0.838	1.665	0.95	1.11	0.754	0.929	1.48	0.771	1.066	0.82	1.95	0.984	1.36	1.083	1.554	0.962	1.283	1.276	1.436	1.63	0.949
A-244	129.5	132	504.143	506.15	270.085	33282.5	1	1	Tier 3 one-reaction								0	25	450	0	0.616	0.79	0.662	0.711	0.778	0.599	0.782	0.606	0.752	0.495	0.966	0.939	0.994	0.798	0.788	0.853	0.507	0.737	1.073	0.725	0.75	0.863	1.018	0.882	1.605	0.737	0.889	1.007	0.831
A-245	129.6	132.2	450.205	452.212	216.147	8108.74	1	1	Tier 3 one-reaction								0	15	108	0.0377	0.147	1.05	0.47	1.014	0.687	2.1251	1.241	0.326	0.557	0.775	1.592	0.744	1.077	0.608	0.713	0.283	0.451	0.7462	1.088	2.0085	0.418	0.504	0.54	0.312	1.778	0.48	1.091	1.889	0.985
A-246	129.6	132.2	570.211	572.218	336.152	12239	1	1	Tier 3 one-reaction								0	7	275	0	0.521	0.697	1.321	0.687	0.816	0.94	0.717	0.875	0.613	0.711	1.129	1.078	1.555	0.858	1.428	1.574	1.029	0.815	0.947	0.672	0.838	2.472	0.369	1.529	1.682	1.092	0.577	0.904	1.441
A-T1442	129.8	132.2	501.154	503.161	267.097	29496	1	1	Tier 1	Adenosine	AN02208000	HMDB0000050	C00212	60961	1.62	1.1				0.0094	0.239	0.233	0.218	0.697	0.762	0.168	0.612	0.29	1.112	0.4	0.977	0.709	0.628	0.224	0.958	0.535	0.436	0.1102	0.212	0.25	0.185	0.277	0.143	0.15	0.222	0.227	0.169	0.175	0.274
A-249	130	132.5	515.936	517.942	281.877	8581.18	1	1	Tier 3 only two-reaction								0	0	2	0	1.103	0.724	1.134	1.018	1.007	0.985	0.868	1.006	0.942	1.187	1.121	0.961	1.3	1.068	0.816	0.936	1.261	1.137	1.382	1.501	0.83	0.841	1.3	0.753	1.206	0.789	1.168	1.004	1.059
A-T1111	130	132.5	478.164	480.171	244.106	4664	1	1	Tier 2	gamma-Glutamyl-Proline	AN01874003	HMDB0029157		9856242	3.42	63.7				0.4151	1.098	1.1	0.882	0.95	1.16	0.6869	0.6415	0.6991	0.6368	0.7132	0.76	0.747	0.7623	0.7715	0.7265	0.7105	0.978	1.441	1.279	1.049	1	0.96	0.6938	0.954	1.477	0.7856	0.8072	0.745	1.598
A-250	130.2	132.8	459.133	461.14	225.075	13443	1	1	Tier 3 one-reaction								0	21	415	0	1.397	0.469	0.831	0.313	0.742	0.834	1.069	1.392	0.47	0.701	0.419	0.441	0.678	0.504	0.487	1.275	0.837	0.442	0.275	0.878	1.208	1.067	1.38	1.062	0.885	4.493	1.558	2.117	1.05
A-251	130.2	132.8	296.058	298.065	62.0001	6119.29	1	1	Tier 3 zero-reaction								1	7	402	0.0377	1.305	2.026	1.259	4.357	1.745	1.605	2.48	1.725	2.589	1.449	2.365	1.829	2.021	1.84	2.629	2.117	3.328	1.725	2.287	2.214	2.164	2.646	0.926	1.404	1.79	0.989	1.053	1.257	1.304
A-252	130.6	133.2	422.137	424.144	188.079	13598.9	1	1	Tier 2	Isomer 1 of L-glycyl-L-hydroxyproline	AN01130001	HMDB0011173		11862107	1.8	37.6				0	1.481	0.717	0.749	1.007	2.042	0.55	1.186	0.682	0.625	0.548	0.878	0.707	0.651	0.574	0.682	0.777	1.512	0.742	0.813	1.291	0.887	0.47	0.73	0.588	1.474	0.746	0.383	0.77	0.966
A-T319	130.9	133.4	396.122	398.128	162.064	14973	1	1	Tier 1	Glycyl-Serine	AN00770000	HMDB0028850		102466	0.73	2.5				0.0094	0.955	0.806	1.249	0.902	1.14	0.783	1.048	1.245	1.013	1.127	0.905	0.863	0.83	0.733	0.715	0.845	0.497	0.976	0.7	0.72	1.269	0.79	0.401	0.46	0.665	0.903	0.47	0.489	0.938
A-T663	130.9	133.4	438.133	440.139	204.075	247209	1	1	Tier 1	Glutamyl-Glycine	AN01346004	HMDB0028819		6427052	0	1.8				0.0094	0.506	0.485	0.63	0.511	0.744	0.68	0.729	0.564	0.34	0.841	1.165	0.536	0.677	0.98	0.536	0.5	0.1061	0.369	0.471	0.7	1.266	1.627	0.468	0.46	0.853	0.109	0.271	0.239	1.251
A-255	131	133.6	565.207	567.213	331.149	9190.27	1	1	Tier 3 only two-reaction								0	0	90	0	0.592	1.701	0.426	0.521	0.779	0.934	1.004	0.777	0.812	0.629	1.34	1.1	1.2	1.011	1.579	1.656	1.32	0.811	1.002	1.226	0.534	0.453	0.519	0.403	1	0.289	0.483	0.601	0.324
A-257	131.6	134.2	375.05	377.057	140.992	35737.3	1	1	Tier 3 one-reaction								0	1	20	0	0.398	0.425	0.535	0.304	0.444	0.331	0.422	0.48	0.648	0.666	0.645	0.702	0.714	0.45	0.397	0.69	0.677	0.691	0.804	0.743	1.653	1.936	1.082	1.077	2.024	3.707	1.642	0.926	1.132
A-258	131.6	134.2	686.165	690.179	219.056	16782.8	1	2	Tier 3 one-reaction								0	18	277	0	1.516	1.114	0.882	0.934	1.027	1.285	1.122	1.156	1.286	0.891	0.862	1.048	1.518	0.956	1.202	1.357	1.054	1.22	0.76	0.805	1.064	1.094	1.205	1.24	1.136	1.053	0.859	1.159	0.898
A-259	132.1	134.7	390.159	392.166	156.101	24308.7	1	1	Tier 3 one-reaction								0	4	135	0	0.951	0.95	1.015	0.652	0.977	1.422	1.301	1.149	1.134	1.083	1.792	1.196	1.914	1.672	1.788	1.32	1.003	1.258	1.08	1.256	1.64	1.08	1.066	0.786	0.941	1.067	0.861	1.301	0.944
A-260	132.8	135.5	538.327	540.33	304.269	13676.2	1	1	Unidentified											0	0.722	1.006	1.065	0.888	0.783	0.745	0.741	0.924	0.853	1.077	1.883	1.043	1.007	1.124	0.876	1.399	1.609	1.352	1.655	1.297	1.533	1.693	2.127	1.109	1.586	1.193	1.698	1.882	1.13
A-T963	133	135.6	468.143	470.15	234.085	8781	1	1	Tier 1	Aspartyl-Threonine	AN01757004	HMDB0028763		64896714	0.85	0.3				0.0566	0.816	0.91	0.49	0.97	0.584	0.844	0.814	0.683	0.84	0.801	0.569	0.591	0.495	0.968	0.691	0.893	1.113	0.47	0.49	0.666	0.602	0.475	0.623	0.456	0.713	0.735	0.4449	0.524	0.638
A-261	133	135.7	538.327	540.33	608.537	10887.3	2	2	Tier 3 zero-reaction								2	32	392	0	0.722	1.006	1.065	0.888	0.783	0.745	0.741	0.896	0.853	1.074	1.883	1.043	1.007	1.124	0.876	1.391	1.609	1.352	1.655	1.297	1.533	1.693	2.127	1.109	1.586	1.193	1.614	1.882	1.13
A-262	133.4	136.1	331.042	333.048	96.9833	58103.2	1	1	Tier 3 one-reaction								0	3	8	0	1.209	0.93	1.024	0.946	1.004	1.086	1.13	1.008	1.024	0.926	0.921	1.105	0.988	1.11	0.979	1.182	1.024	0.978	1.061	1.059	1.234	0.929	1.199	1.154	0.93	0.978	1.173	1.07	1.107
A-263	133.7	136.4	388.107	390.114	154.049	83053.5	1	1	Tier 3 one-reaction								0	12	337	0	1.079	0.939	1.314	1.43	2.092	0.791	0.969	1.105	1.104	0.994	0.488	0.445	0.511	0.465	0.497	0.834	0.489	1.926	0.286	0.528	0.949	0.448	0.879	0.203	0.542	0.918	0.534	0.719	0.783
A-264	133.7	136.4	295.135	297.142	61.077	9629.41	1	1	Tier 3 only two-reaction								0	0	3	0	1.119	0.944	1.053	0.844	0.935	1.25	1.215	1.051	1.02	0.844	0.947	1.047	0.934	1.074	1.058	0.989	0.877	0.886	1.078	0.945	1.072	0.742	0.959	1.264	0.976	1.052	1.164	1.096	0.922
A-265	133.7	136.4	563.178	567.191	96.0683	16029.4	1	2	Tier 3 one-reaction								0	7	132	0	1.229	0.865	0.865	0.868	0.992	1.036	1.183	1.151	0.979	1.012	0.978	1.053	1.009	1.304	1.03	1.004	1.024	0.969	1.049	0.99	1.206	0.821	1.09	1.253	0.931	0.917	1.129	1.095	1.057
A-266	133.8	136.5	583.204	587.217	116.095	10991	1	2	Tier 3 zero-reaction								1	9	187	0	1.338	0.836	1.084	0.78	1.047	0.927	1.265	1.009	0.892	1.071	0.83	0.881	0.931	1.201	0.916	1.022	1.178	1.06	0.849	0.968	1.058	1.041	1.083	1.091	0.871	1.072	0.901	1.021	1.065
A-T1702	134.1	136.8	521.17	523.177	287.112	5253	1	1	Tier 2	N-Ribosylhistidine	AN02508000	HMDB0002089		126923	1.26	27.7				0.4528	0.5818	0.5895	0.711	1.037	1.509	0.616	0.806	0.6269	0.5711	0.733	0.6816	0.6698	0.6837	0.6919	0.6515	0.6372	0.926	0.5914	1.272	0.7421	0.557	0.835	0.6222	0.65	0.5775	1.925	0.7239	0.6681	0.772
A-267	134.2	136.9	408.122	410.129	174.064	22333.6	1	1	Tier 2	Isomer 1 of N-Formimino-L-glutamic acid	AN00938001	HMDB0000854	C00439	439233	0.52	29.8				0.0283	0.126	0.152	0.521	0.134	0.137	0.168	0.22	0.258	0.175	0.3484	0.9386	0.177	0.5541	0.2	0.563	0.16	0.252	0.189	0.434	0.174	0.757	0.413	1.176	4.753	0.388	0.285	3.16	0.739	1.045
A-268	134.4	137.1	515.169	517.176	281.111	10909.7	1	1	Tier 3 zero-reaction								4	39	656	0	0.59	1.05	1.264	0.435	1.568	1.046	0.555	1.118	0.659	0.518	1.069	1.351	2.449	0.96	1.414	1.412	1.613	0.844	0.936	0.622	0.801	3.404	0.497	1.395	2.155	0.597	0.668	0.826	1.655
A-T737	134.6	137.3	451.164	453.171	217.106	4799	1	1	Tier 1	Glutaminyl-Alanine	AN01530003	HMDB0028790		9813211	0.59	0.9				0.434	1.018	0.901	0.96	0.7124	1.381	0.721	1.093	1.091	1.075	0.7314	0.7795	1.072	1.23	1.24	1.091	1.371	0.923	0.918	1.151	0.8487	0.6371	0.6796	1.262	0.6677	0.6605	0.8057	0.8279	0.764	0.5841
A-269	135.1	137.9	414.122	416.129	180.064	3.85183e+06	1	1	Tier 3 zero-reaction								17	87	713	0	0.504	0.638	0.82	0.754	0.462	0.757	0.56	0.462	0.517	0.736	0.941	0.816	0.982	0.97	0.838	0.765	1.022	0.715	0.978	1.069	0.865	1.496	0.358	0.852	0.997	0.032	0.497	0.663	1.24
A-T77	135.2	137.9	351.101	353.108	117.043	8113	1	1	Tier 2	L-Aspartate 4-semialdehyde	AN00273002	HMDB0012249	C00441	439235	2.43	42.8				0.4151	1.236	0.4188	0.395	0.4425	0.407	0.4376	0.504	1.118	0.491	0.4543	0.4842	0.4758	0.693	0.589	0.4628	1.217	0.632	0.4201	0.466	0.5271	0.704	0.535	3.694	0.778	0.71	4.178	3.652	2.154	1.18
A-T1517	135.4	138.1	505.223	507.229	271.164	106274	1	1	Tier 1	Arginyl-Proline	AN02275000	HMDB0028717		151003	0.75	8.8				0	0.71	0.902	0.425	0.451	0.648	0.945	1.182	1.243	0.648	0.769	0.863	0.84	0.867	0.883	1.215	0.753	0.74	0.764	0.659	0.625	1.103	0.76	0.621	0.682	0.756	0.512	0.39	0.754	1.529
A-271	135.5	138.3	522.092	526.105	54.9822	111475	1	2	Unidentified											0	1.169	0.943	0.933	0.917	1.024	1.151	1.182	1.152	1.021	1.005	0.904	1.052	0.992	1.121	0.984	1.149	0.981	1.073	0.987	1.007	1.196	0.874	1.17	1.17	0.914	1.021	1.082	1.125	1.062
A-T3218	136.1	138.8	479.232	481.239	245.174	43958	1	1	Tier 1	Lysyl-Valine/Valyl-Lysine	AN01892000	HMDB0028964		6992341	1.15	1				0	0.6	0.588	0.801	0.81	0.6	0.652	0.75	0.83	0.88	0.838	0.578	0.596	0.603	0.428	0.472	0.6	0.301	0.707	0.384	0.522	1.155	0.952	0.895	0.74	0.938	1.309	0.921	0.734	1.198
A-273	136.2	139	524.09	528.103	56.9804	20988.8	1	2	Tier 3 only two-reaction								0	0	2	0	1.036	0.799	0.834	0.824	0.885	0.958	1.02	1.086	0.917	0.877	0.845	0.989	0.928	1.01	0.938	0.936	1.002	0.92	0.881	0.932	1.002	0.703	1.047	0.965	0.869	0.834	0.887	0.949	0.855
A-274	136.5	139.3	261.547	263.554	54.9765	12754.2	2	2	Unidentified											0	1.089	0.974	0.94	0.884	1.018	1.015	1.121	1.248	1.003	1.007	0.89	0.997	1.059	1.113	0.945	1.101	0.968	1.048	0.849	0.885	1.14	0.845	1.027	1.112	1.038	1.013	1.052	1.004	0.981
A-275	136.6	139.4	620.108	624.121	152.999	14116.3	1	2	Tier 3 one-reaction								0	1	17	0	1.147	1.056	1.043	1.012	1.125	1.181	1.318	1.142	1.098	0.938	0.946	1.121	1.033	1.03	1.083	1.019	1.075	1.108	0.967	1.039	1.164	1.008	1.033	1.163	0.994	1.091	1.27	1.182	1.184
A-276	136.6	139.5	617.166	619.172	383.107	9513.46	1	1	Tier 2	Succinyladenosine	AN03759000	HMDB0000912		20849086	0.49	28.2				0	0.82	0.624	0.677	0.538	0.504	1.003	0.545	0.593	0.861	0.512	0.472	0.619	0.593	0.526	0.6	0.495	0.689	0.626	0.782	0.626	0.583	0.838	0.605	0.936	1.01	1.142	0.795	0.847	1.163
A-277	136.8	139.6	505.618	507.624	271.559	10337.3	1	1	Unidentified											0	2.29	1.899	2.049	1.8	2.062	2.145	2.174	1.984	2.101	1.801	1.859	1.818	2.142	2.325	1.787	2.292	2.203	2.369	2.18	1.967	2.214	1.737	2.747	2.116	2.01	2.34	1.852	1.979	1.85
A-278	136.8	139.7	503.611	507.624	36.5016	10257.5	1	2	Unidentified											0	1.224	0.967	1.078	0.78	1.175	1.127	1.447	1.151	1.118	0.941	0.814	0.897	0.971	1.073	0.874	1.187	0.904	1.442	1.003	0.858	1.498	0.94	1.414	1.417	1.025	0.938	0.937	1.222	1.242
A-279	136.9	139.8	590.301	592.307	356.243	14756.4	1	1	Tier 3 one-reaction								0	1	136	0	0.458	0.909	0.61	0.687	0.634	0.726	0.635	0.66	0.794	0.786	0.581	0.574	0.729	0.67	0.738	0.646	1.001	0.759	0.921	0.801	0.781	1.275	1.056	1.051	1.096	0.82	0.415	0.674	1.035
A-280	137.1	140	371.117	373.124	137.058	7389.1	1	1	Tier 3 one-reaction								0	5	164	0	0.827	0.642	1.511	1.023	0.651	0.916	0.608	0.907	1.571	0.881	1.982	1.059	0.901	1.218	1.468	0.974	0.848	0.929	0.933	0.611	0.755	0.664	1.611	0.707	0.608	1.407	1.915	1.578	1.111
A-281	137.3	140.2	399.104	401.111	165.046	447479	1	1	Tier 1	Methionine Sulfoxide	AN00810000	HMDB0002005	C02989	158980	0.13	2.6				0	1.121	0.799	0.721	1.389	1.017	0.805	1.146	1.035	1.369	0.661	0.866	0.898	0.761	0.754	0.709	0.978	0.873	0.863	1.054	0.716	1.154	0.73	0.834	0.88	0.815	0.752	1.162	0.798	1.386
A-283	137.8	140.7	651.244	653.25	417.186	82560.7	1	1	Tier 3 one-reaction								0	1	115	0.0377	0.238	0.235	0.398	0.482	0.516	0.673	0.28	0.281	0.18	0.691	1.304	1.22	1.16	1.468	0.974	0.215	0.204	0.435	0.462	0.433	0.14	0.786	0.07	0.04	0.463	0.8335	1.288	0.22	0.084
A-T556	137.9	140.7	424.117	426.124	190.059	99418	1	1	Tier 1	Aspartyl-Glycine	AN01163001	HMDB0028753		302429	0.14	2.7				0	0.875	0.58	0.917	0.781	1.026	0.705	0.782	0.967	0.84	0.829	0.547	0.343	0.46	0.379	0.33	0.664	0.21	0.664	0.217	0.624	1.008	1.98	0.724	0.74	0.748	0.3	0.518	0.41	1.339
A-284	138.1	141	579.081	583.095	111.972	8731.26	1	2	Tier 3 only two-reaction								0	0	28	0	1.294	0.83	0.987	0.822	0.941	0.994	1.205	0.92	0.872	0.864	1.067	0.786	0.904	1.201	0.935	0.937	1.121	0.927	0.998	0.862	1.17	0.708	1	1.018	0.783	0.894	0.993	0.971	0.9
A-285	138.1	141	302.572	304.579	137.027	22311.1	2	2	Tier 3 only two-reaction								0	0	31	0	1.158	1.022	1.023	0.813	1.032	1.092	1.097	1.145	1.043	0.985	0.958	0.982	1.086	1.103	1	1.092	0.902	1.01	0.977	0.935	1.214	0.862	1.106	1.17	0.881	1.058	1.239	0.876	1.046
A-286	138.2	141.1	291.064	293.071	114.011	12568.5	2	2	Tier 3 only two-reaction								0	0	27	0	1.287	0.949	1.02	0.886	1.024	1.191	1.026	1.034	0.993	1.094	0.925	1.017	1.07	1.213	1.08	1.227	0.991	0.947	1.034	1.053	1.256	0.964	1.133	1.388	1.064	0.976	1.138	1.042	1.083
A-287	138.2	141.1	270.551	272.558	72.9846	27334.7	2	2	Tier 3 one-reaction								0	1	3	0	1.209	0.883	0.857	0.84	0.922	1.05	0.982	1.071	1.01	0.934	0.857	1.087	0.909	1.07	0.809	0.908	0.82	1.049	0.95	0.873	1.096	0.826	1.112	0.993	0.763	0.966	0.947	1.03	0.926
A-288	138.2	141.2	402.159	404.166	168.1	7628.13	1	1	Tier 3 one-reaction								0	6	215	0	1.08	1.061	1.411	1.331	1.725	1.924	1.676	1.673	1.282	0.788	1.496	1.623	2.253	1.623	2.044	1.389	1.383	1.348	1.152	1.387	1.308	1.137	1.038	0.912	1.415	1.235	1.162	1.066	1.125
A-289	138.4	141.4	392.102	394.109	158.044	25273	1	1	Tier 3 zero-reaction								1	1	54	0	1.051	1.009	1.223	1.38	1.2	1.334	0.886	1.248	1.309	1.064	0.861	1.123	1.059	1.151	0.765	1.188	1.212	1.507	0.867	1.145	0.844	1.282	0.892	0.901	0.594	1.01	0.952	0.902	0.763
A-290	138.4	141.4	580.346	582.353	346.287	24883.2	1	1	Tier 3 one-reaction								0	15	242	0	0.197	0.408	0.368	0.234	0.147	0.83	0.617	0.586	0.849	0.564	0.56	0.385	1.253	0.395	0.275	0.328	0.591	0.875	0.271	0.577	1.022	0.326	0.324	0.28	0.387	0.401	0.428	0.493	0.339
A-291	138.4	141.4	529.193	533.207	62.0836	9113.22	1	2	Unidentified											0	1.152	0.976	1.116	0.903	0.943	1.187	1.133	1.195	1.023	1.156	1.019	0.999	1.053	1.101	1.054	0.955	1.073	1.046	1.049	0.935	1.106	0.919	1.102	1.181	0.905	0.891	1.156	1.138	0.99
A-292	138.6	141.6	282.059	284.065	96.0007	71300.2	2	2	Tier 3 only two-reaction								0	0	20	0	1.227	0.996	1.012	0.874	1.009	1.232	1.137	1.099	1.052	0.996	0.937	1.052	1.083	1.091	1.002	1.079	1.044	1.01	0.998	1.038	1.17	0.887	1.253	1.216	0.968	1.049	1.164	1.099	1.081
A-293	138.7	141.6	285.526	287.533	102.936	5961.48	2	2	Unidentified											0	1.317	1.019	1.281	0.982	1.157	1.317	1.547	1.05	1.064	1.242	0.975	1.02	1.118	1.166	1.078	1.075	1.149	0.839	0.853	1.039	1.259	0.818	1.299	1.018	0.715	1.011	1.173	0.96	0.999
A-294	138.7	141.6	503.611	505.618	269.553	18318.5	1	1	Unidentified											0	0.668	0.539	0.702	0.473	0.614	0.596	0.714	0.624	0.54	0.63	0.527	0.552	0.577	0.695	0.564	0.607	0.584	0.612	0.583	0.602	0.692	0.557	0.617	0.709	0.551	0.514	0.667	0.671	0.633
A-295	139.1	142.1	646.192	648.199	412.134	12643.5	1	1	Tier 3 one-reaction								0	9	352	0	0.455	0.531	0.708	0.489	0.313	0.51	0.469	0.409	0.674	0.493	0.676	0.512	0.432	0.434	0.537	0.444	0.576	0.711	0.516	0.535	0.621	0.917	0.632	0.79	1.326	0.778	0.562	0.89	1.03
A-296	139.1	142.1	559.098	561.104	325.04	15876.7	1	1	Tier 3 one-reaction								0	1	59	0	0.834	1.73	1.065	0.851	0.551	0.99	0.849	1.04	1.092	1.294	2.9	2.025	1.775	1.715	2.336	2.024	1.854	0.792	1.089	0.79	0.254	1.25	0.199	0.257	1.565	3.799	0.296	1.027	0.359
A-T550	139.7	142.6	423.17	425.176	189.111	93451	1	1	Tier 1	Homocitrulline	AN01150000	HMDB0000679	C02427	65072	0.43	0.9				0	0.584	0.324	0.55	0.521	1.697	0.614	0.756	0.31	0.539	0.294	0.73	0.842	0.4	0.289	0.713	0.347	0.839	0.373	1.081	1.606	0.845	0.488	0.352	0.441	1.557	0.481	0.226	0.429	1.033
A-298	139.7	142.7	582.855	584.858	348.797	20335	1	1	Unidentified											0	0.744	0.617	0.342	0.599	0.774	0.7	0.798	0.643	0.756	0.595	0.874	0.847	0.841	0.954	0.549	1.412	0.987	0.735	1.356	0.908	0.811	1.009	0.598	1.03	0.733	0.957	1.411	1.187	0.775
A-300	139.8	142.8	290.045	292.051	111.973	23381.6	2	2	Tier 3 only two-reaction								0	0	12	0	1.317	0.932	0.985	0.887	1.011	1.062	1.18	1.118	1.012	1.081	0.872	1.086	1.169	1.03	0.954	1.014	0.947	0.969	1.078	0.955	1.241	0.853	1.16	1.146	0.835	0.974	1.194	1.161	1.069
A-301	139.9	142.9	593.343	595.353	718.57	7927.54	2	2	Tier 3 one-reaction								0	16	527	0.0377	3.403	4.1	2.727	3.805	3.341	3.404	3.464	3.88	5.732	4.004	5.739	4.603	2.051	6.538	3.964	0.923	2.525	1.854	0.807	0.64	1.402	0.805	0.966	0.926	2.889	2.673	2.073	1.958	1.354
A-302	140.2	143.2	572.986	574.991	338.928	10432.7	1	1	Tier 3 only two-reaction								0	0	6	0	0.498	0.594	0.469	0.64	0.557	0.722	0.307	0.582	0.68	0.736	0.6	0.749	0.635	0.513	0.639	0.365	0.561	0.741	0.479	0.546	0.592	0.493	0.444	0.81	0.685	0.569	0.611	0.665	0.367
A-303	140.2	143.2	362.19	364.196	128.131	9476.93	1	1	Tier 3 one-reaction								0	1	52	0	1.13	0.969	0.98	0.724	0.916	0.786	1.435	0.603	0.829	1.594	0.948	1.193	0.687	0.741	1.581	0.73	1.04	0.735	1.924	0.956	1.544	0.766	1.721	1.083	1.455	1.288	1.506	1.828	1.037
A-304	140.4	143.5	561.248	563.255	327.19	5651.29	1	1	Tier 3 one-reaction								0	4	96	0.0094	1.623	1.173	1.559	1.812	1.408	2.76	1.635	1.809	1.388	1.631	1.913	1.64	1.764	1.932	1.846	2.258	2.21	1.273	1.83	1.891	1.248	0.746	1.204	0.934	0.544	1.254	2.075	1.847	0.677
A-T1124	140.7	143.6	479.159	481.166	245.101	6568	1	1	Tier 2	Hydroxyprolyl-Asparagine	AN01887001	HMDB0028858		61158096	1.92	9.8				0.4811	0.5202	0.5271	0.5856	0.557	0.578	0.5508	0.5144	0.5606	0.5106	0.5718	0.6094	0.5989	0.6113	0.6186	0.5825	0.5697	0.716	0.5288	0.5865	0.6635	0.694	0.965	0.5563	0.687	0.909	0.6299	0.6472	0.5973	0.4566
A-306	140.7	143.8	380.073	382.08	146.015	11526.3	1	1	Tier 3 only two-reaction								0	0	62	0	0.869	0.767	0.691	1.236	1.262	0.562	0.673	0.906	1.448	0.763	0.637	0.619	0.686	0.448	0.657	1.67	1.073	1.158	1.596	1.077	0.509	1.364	0.74	1.502	1.098	0.918	0.769	1.013	0.775
A-T91	141.4	144.4	353.116	355.123	119.058	97050	1	1	Tier 1	Homoserine	AN00291001	HMDB0000719	C00263	12647	0.6	0.1				0	1.1	0.834	0.69	0.976	1.192	0.87	0.77	0.917	1.018	0.988	0.767	0.849	0.768	0.708	0.755	0.883	0.759	0.803	0.786	2.683	1.128	0.513	1.253	0.906	0.591	0.765	1.421	1.047	0.93
A-309	141.9	145.1	394.179	396.186	160.121	23997.9	1	1	Tier 2	Putreanine	AN00745000	HMDB0006078		53477800	0.18	38				0	0.36	0.322	1.193	0.214	0.72	0.459	0.287	0.393	0.575	0.493	0.515	1.425	1.059	0.364	2.429	0.687	1.192	0.454	1.485	0.369	1.283	1.454	0.505	1.003	1.398	0.182	0.39	1.74	1.134
A-310	142	145.1	366.101	368.107	132.042	11880.8	1	1	Tier 3 zero-reaction								7	69	753	0	1.017	0.967	1.156	1.127	1.132	0.868	0.784	0.94	1.072	1.255	1.007	0.968	1.103	0.973	0.99	1.101	0.538	0.893	0.754	1.148	0.911	1.062	0.862	0.98	1.358	1.034	1.009	1.099	0.972
A-312	142.2	145.4	409.106	411.113	175.048	21207.1	1	1	Tier 3 zero-reaction								2	28	456	0	0.8	0.228	0.462	0.29	0.282	0.125	0.31	0.753	0.323	0.209	0.184	0.295	0.347	0.405	0.155	0.838	0.38	0.237	0.193	0.201	0.744	0.952	3.154	0.701	0.681	2.736	2.079	2.104	0.937
A-T13	142.4	145.4	307.122	309.129	73.064	62432	1	1	Tier 1	Methylguanidine	AN00066000	HMDB0001522	C02294	10111	0.52	1.8				0	0.858	0.952	1.154	1.027	0.849	1.171	0.7	0.866	1.083	0.738	0.78	1.1	0.817	0.976	1.101	1.005	1.845	0.91	0.947	0.908	0.72	0.935	0.629	0.807	0.953	1.22	0.727	1.19	0.78
A-T3166	142.4	145.4	438.132	440.139	204.075	43946	1	1	Tier 1	Alanyl-Aspartic acid/Glycyl-Glutamic acid	AN01346002	HMDB0028683		99719	2.51	2.4				0.1887	0.397	0.412	0.0984	0.449	0.6	0.44	0.0864	0.617	0.487	0.096	0.932	0.251	0.31	0.366	0.22	0.485	0.1164	0.496	0.132	0.373	0.77	0.792	0.372	0.0877	0.0867	0.27	0.364	0.412	0.863
A-314	142.5	145.6	499.174	501.181	265.116	13257.7	1	1	Tier 3 one-reaction								0	39	623	0	0.783	0.683	1.018	0.656	0.776	0.73	0.942	0.86	0.85	0.73	0.906	0.73	0.83	0.574	0.998	0.817	0.75	0.691	0.9	0.739	0.986	1.205	0.847	1.043	1.564	1.181	0.824	0.781	1.318
A-315	142.7	145.9	558.164	560.169	324.105	7563.48	1	1	Tier 3 one-reaction								0	31	509	0.0094	0.643	0.555	0.527	0.651	0.746	0.294	0.311	0.708	0.641	1.047	0.31	0.352	0.271	1.2578	0.208	0.193	0.647	0.726	0.401	0.306	0.866	0.941	0.435	1.028	0.751	0.428	0.464	0.333	1.411
A-318	142.9	146.1	428.101	430.108	194.043	9717.23	1	1	Tier 3 zero-reaction								8	46	516	0.0094	0.197	0.45	0.312	0.365	0.236	0.245	0.248	0.201	0.259	0.211	0.271	0.396	0.314	0.2851	0.387	0.306	0.409	0.285	0.338	0.295	0.504	0.84	0.663	0.65	1.492	0.396	2.735	0.665	0.829
A-319	143.7	146.9	416.138	418.144	182.079	2.40565e+06	1	1	Tier 3 zero-reaction								4	35	487	0.1981	0.023	0.011	0.0118	0.018	1.5212	0.0111	0.157	0.011	2.2202	0.012	0.021	0.0121	0.021	0.013	0.0118	0.0115	0.038	0.481	0.017	0.0134	0.061	0.037	0.011	4.794	6.415	0.018	0.014	0.086	0.08
A-320	143.9	147.1	395.163	397.17	161.105	203831	1	1	Tier 3 zero-reaction								1	14	403	0	1.123	1.057	0.954	0.955	0.687	1.359	1.075	1.119	1.1	1.247	0.995	1.813	1.266	0.998	1.269	1.288	1.117	1.184	1.437	0.64	1.66	1.67	1.717	1.245	1.585	0.57	0.927	1.037	1.005
A-321	144	147.2	380.127	382.134	146.069	55299.1	1	1	Tier 2	Isoglutamine	AN00574004		C16673	164697	0.6	5				0	1.027	1.049	0.765	1.289	0.87	1.239	1.036	0.952	0.985	0.853	0.915	1.443	1.217	1.114	1.357	1.959	1.292	0.92	1.27	0.955	1.042	1.192	0.779	0.569	0.759	0.909	1.19	0.534	0.211
A-322	144	147.2	401.128	403.134	167.069	23975.6	1	1	Tier 3 one-reaction								0	20	251	0	0.284	0.388	0.559	0.229	0.27	0.391	0.407	0.466	0.555	0.255	0.995	0.458	0.439	0.804	0.207	0.405	0.413	0.305	0.338	0.31	0.275	0.317	0.903	0.3	0.291	0.56	0.948	0.677	0.377
A-323	144.2	147.4	450.18	452.187	216.122	9863.5	1	1	Tier 3 zero-reaction								1	3	69	0	0.613	0.93	0.762	0.446	0.586	0.907	0.467	0.759	0.877	0.879	1.131	0.672	1.156	0.595	0.728	0.507	0.364	0.766	0.33	0.26	0.686	0.337	0.779	0.458	0.545	0.467	0.351	0.566	0.272
A-T814	144.2	147.3	455.096	457.103	221.036	26364	1	1	Tier 2	S-(3-oxo-3-carboxy-n-propyl)cysteine	AN01595000	HMDB0002135		54097042	3.46	44.1				0.3679	0.1221	0.132	0.1374	0.1307	0.1222	0.1292	0.103	0.1315	0.1198	0.1342	0.143	1.414	0.1434	0.1452	0.1367	0.1337	0.156	0.1241	0.18	0.154	0.154	0.158	0.1305	4.744	5.673	0.1478	0.129	0.1402	0.178
A-326	144.5	147.7	452.149	454.155	218.09	96606.9	1	1	Tier 2	Hydroxyprolyl-Serine	AN01544003	HMDB0028872		10130637	0.21	2.7				0	0.715	0.785	0.475	0.411	0.613	0.797	0.794	0.716	0.913	0.555	0.995	1.33	1.431	1.33	1.255	1.269	1.002	0.818	1.351	1.415	0.892	0.619	0.828	0.422	0.707	0.793	0.713	0.792	0.921
A-327	144.8	148.1	584.209	586.216	350.151	23696.6	1	1	Tier 3 one-reaction								0	8	260	0	0.743	0.407	0.473	0.59	1.53	0.486	0.726	0.308	0.659	0.528	0.644	0.488	0.404	0.303	0.567	0.66	0.497	0.723	0.808	0.483	0.641	1.161	0.643	1.25	0.574	0.606	0.717	1.406	1.74
A-T457	144.9	148	410.138	412.145	176.08	57811	1	1	Tier 1	Seryl-Alanine	AN00972002	HMDB0029032		7009578	1.55	1				0.0943	0.734	0.929	0.761	1.15	0.851	0.645	0.773	1.032	0.751	0.983	5.45	4.751	4.948	9.266	4.32	1.224	0.604	0.917	1.449	1.2	0.358	0.0627	0.21	0.252	0.39	0.831	0.233	0.291	0.0539
A-328	145.4	148.7	389.125	391.132	155.067	57648.4	1	1	Unidentified											0	0.668	0.208	1.255	0.274	1.564	0.537	0.512	1.079	0.704	0.45	0.826	0.789	0.809	0.376	0.831	1.267	0.643	0.844	0.494	0.232	1.069	1.472	1.185	1.095	0.712	1.027	0.505	0.832	0.807
A-329	145.5	148.8	339.141	341.147	105.082	487820	1	1	Unidentified											0	1.243	1.016	0.939	1.165	1.136	0.85	0.86	1.115	0.956	1.112	1.439	0.841	0.925	0.843	0.909	0.819	0.57	0.988	1.082	0.92	1.266	1.03	1.116	0.835	0.844	0.789	1.121	1.064	1.173
A-T47	145.6	148.8	339.101	341.108	105.043	22372329	1	1	Tier 1	Serine	AN00202000	HMDB0000187	C00065	5951	0.51	1				0	1.029	0.952	0.962	1.031	1.057	0.858	0.854	0.982	0.941	1.01	1.117	0.919	0.987	0.891	0.885	0.888	0.709	0.952	1.038	0.972	1.069	0.918	1.07	0.801	0.808	0.862	1.142	1.049	1.041
A-330	145.6	148.9	339.349	341.356	105.29	31284.7	1	1	Unidentified											0	1.061	0.894	0.993	0.976	1.062	0.855	0.879	0.872	0.998	0.92	1.049	0.85	0.875	0.728	0.839	0.938	0.504	0.966	1.068	0.89	1.232	0.819	1.127	0.783	0.717	0.863	0.999	1.012	1.118
A-331	145.6	148.9	339.411	341.419	105.353	18908.3	1	1	Unidentified											0	0.888	0.79	0.81	1.04	0.911	0.676	0.773	0.732	1.003	0.93	1.088	0.879	1.166	0.78	0.755	0.791	0.46	0.767	0.952	0.974	1.008	0.885	0.952	0.756	0.674	0.805	0.929	1.059	1.029
A-333	145.7	148.9	339.428	341.435	105.37	16284.1	1	1	Unidentified											0	0.901	0.95	0.853	0.974	0.967	0.847	0.9	0.833	0.981	1.161	0.877	0.811	0.943	0.885	0.851	0.754	0.528	0.861	0.919	0.801	1.029	0.868	0.748	0.783	0.7	0.768	0.96	1.02	1.02
A-334	145.7	149	339.333	341.341	105.275	34559.5	1	1	Unidentified											0	0.866	1.042	0.77	0.948	1.137	0.797	0.841	0.786	0.773	0.948	1.064	0.737	0.914	0.895	0.983	0.929	0.538	0.796	0.918	0.888	1.247	1.016	1.065	0.636	0.728	0.771	1.005	0.887	1.073
A-335	145.8	149	381.061	383.065	147.003	10910.6	1	1	Tier 3 only two-reaction								0	0	11	0	1.427	1.181	2.014	1.425	1.379	1.841	1.477	2.113	1.709	1.671	1.806	1.816	1.873	2.385	1.838	2.109	3.489	1.458	1.866	2.504	1.306	1.572	1.516	1.664	1.421	2.701	1.78	1.817	1.025
A-336	145.8	149.1	434.047	436.053	199.988	11197.2	1	1	Tier 3 one-reaction								0	1	41	0	0.664	0.772	0.753	0.765	1.074	0.843	0.729	0.863	0.782	0.818	1.021	0.731	0.745	0.771	0.786	0.969	0.643	0.887	0.812	0.818	0.947	0.654	0.897	0.786	0.729	0.61	0.955	0.932	0.803
A-337	145.8	149.1	339.382	341.389	105.323	21787	1	1	Unidentified											0	1.005	0.78	0.955	1.006	0.947	0.826	0.747	0.793	0.908	0.845	1.105	0.902	0.944	0.775	0.898	0.792	0.52	0.937	0.997	1.059	2.366	0.771	1.112	0.793	0.62	0.785	1.134	1.05	1.015
A-338	145.8	149.1	626.379	628.383	392.321	19174.7	1	1	Tier 3 only two-reaction								0	0	18	0	0.703	0.54	3.203	0.814	0.345	0.6	0.698	0.586	1.288	0.362	0.82	0.573	0.734	1.021	1.135	0.854	1.522	1	1.65	1.755	1.171	1.378	1.006	1.189	1.247	1.043	1.07	1.152	0.821
A-339	145.8	149.1	339.365	341.373	105.307	22793.4	1	1	Unidentified											0	0.99	0.919	0.795	0.97	1.109	0.708	0.863	0.944	0.848	0.799	1.053	0.726	0.839	0.76	0.875	0.803	0.415	0.892	0.844	0.901	1.14	0.746	1.019	0.575	0.811	0.7	0.989	1.019	1.124
A-340	145.8	149.1	822.107	824.114	588.049	8830.27	1	1	Tier 3 one-reaction								0	6	123	0	1.83	1.63	1.478	1.461	1.653	1.399	1.378	1.674	1.612	1.899	1.735	1.499	1.46	1.547	1.21	1.262	1.471	1.438	1.72	1.691	1.556	1.112	1.613	1.381	1.221	1.604	1.906	2.091	1.902
A-342	145.9	149.2	418.075	420.081	184.016	17327	1	1	Tier 3 one-reaction								0	2	97	0	1.355	1.087	1.033	1.311	1.273	0.915	0.781	1.201	0.974	1	1.253	1.134	0.997	0.888	1.081	1.178	0.688	1.052	1.185	1.285	1.255	0.887	1.057	0.764	0.765	0.831	1.295	1.08	1.085
A-343	145.9	149.2	502.125	504.132	268.067	29346.4	1	1	Tier 3 one-reaction								0	11	200	0	0.585	0.664	0.699	0.693	0.473	0.698	0.756	0.631	0.928	0.755	0.711	0.709	0.904	0.546	0.652	0.8	0.733	0.858	0.899	0.75	0.716	1.454	0.89	0.98	1.63	0.849	0.585	0.882	1.525
A-T2871	146.1	149.3	490.108	492.115	256.052	7793	1	1	Tier 2	Serotonin O-sulfate	PR02043000	HMDB0258257		152151	6.81	59.4				0.3491	1.81	0.949	1.156	0.956	0.931	0.669	1.025	0.871	0.4077	0.854	1.799	1.643	0.4881	1.257	1.067	1.351	0.5536	1.28	0.97	1.379	0.3977	0.4243	1.186	0.641	0.598	0.724	1.537	0.99	1.099
A-344	146.1	149.4	455.149	457.155	221.091	41472	1	1	Tier 3 zero-reaction								7	53	726	0	0.589	0.741	0.957	0.875	0.53	0.876	0.637	0.57	0.573	0.844	1.039	0.957	1.049	1.126	0.918	0.808	1.237	0.831	1.153	1.168	0.944	1.484	0.418	0.874	1.046	0.163	0.604	0.7	1.304
A-346	146.4	149.7	450.205	452.212	216.147	9544.67	1	1	Tier 3 one-reaction								0	15	108	0.0094	1.482	0.682	0.45	1.014	0.554	0.347	1.094	0.315	0.598	0.775	1.174	0.979	1.353	0.986	0.399	0.915	0.811	0.287	1.465	1.043	0.436	0.666	0.959	0.235	1.032	1.265	0.608	1.078	0.996
A-T1146	146.6	149.8	480.142	482.15	246.085	95876	1	1	Tier 2	L-alpha-Aspartyl-L-hydroxyproline	AN01900001	HMDB0011160		132990981	1.87	0.7				0	0.734	0.836	0.872	0.931	0.548	0.77	0.7	0.749	0.845	0.808	0.851	0.927	0.829	0.711	0.832	0.913	1.016	1.06	1.2	0.909	0.833	1.508	1.051	1.152	1.989	1.143	0.921	1.039	1.667
A-348	146.9	150.3	516.154	518.161	282.096	62060	1	1	Tier 3 zero-reaction								1	31	606	0	0.377	0.477	0.471	0.361	0.324	0.417	0.318	0.535	0.518	0.406	0.227	0.459	0.342	0.329	0.332	0.45	0.38	0.471	0.45	0.287	0.48	0.801	0.624	0.455	1.107	0.472	0.445	0.74	0.929
A-349	147.2	150.5	379.096	381.102	145.037	10369.8	1	1	Tier 3 zero-reaction								1	25	405	0	0.612	1.042	1.373	0.812	0.698	0.725	0.528	0.657	1.01	1.398	1.139	1.233	0.961	0.976	1.167	0.61	0.549	0.752	0.986	0.613	0.765	0.525	0.499	1.591	0.578	0.856	3.222	1.953	0.817
A-351	147.4	150.7	542.206	544.213	308.148	9999.66	1	1	Tier 3 one-reaction								0	5	244	0	0.805	1.334	0.497	0.591	0.709	1.007	1.273	0.939	0.731	0.512	0.544	0.599	0.871	0.876	0.615	0.755	0.234	0.82	0.754	0.994	1.658	0.897	1.05	0.656	1.04	0.466	0.623	0.773	1.342
A-352	147.7	151.1	402.087	404.093	168.028	56105.3	1	1	Tier 3 zero-reaction								1	8	193	0	0.666	0.99	1.327	1.129	0.705	0.925	0.675	1.039	1.24	0.875	0.749	1.41	0.907	1.111	1.194	0.963	1.2	0.838	1.099	0.815	0.519	0.849	0.709	1.112	0.598	0.854	0.833	0.897	0.733
A-353	147.9	151.2	502.077	504.083	268.019	9494.79	1	1	Tier 3 one-reaction								0	1	59	0	0.365	0.539	1.104	0.313	0.618	0.527	0.547	0.782	0.523	0.492	1.345	1.26	1.711	0.631	1.614	1.278	1.045	0.918	0.471	0.304	0.889	2.77	0.771	1.032	2.495	0.701	0.467	1.23	1.527
A-354	148	151.4	367.169	369.175	133.11	12896.7	1	1	Tier 3 one-reaction								0	9	174	0.0094	1.18	0.376	7.958	1.482	2.935	1.208	4.57	2.768	2.763	3.751	4.922	2.198	2.146	0.763	1.795	0.45	1.766	0.863	5.21	0.609	2.646	1.37	2.71	0.702	3.06	0.556	3.623	2.696	1.468
A-355	148	151.4	398.126	400.133	164.068	137312	1	1	Tier 3 zero-reaction								6	68	616	0	1.319	2.152	0.683	1.31	0.496	1.22	1.272	2.136	1.818	1.332	1.445	1.373	1.951	1.938	1.955	1.397	1.333	1.505	2.005	1.086	1.021	0.421	1.113	2.708	3.313	0.232	0.942	1.72	0.347
A-356	148.2	151.6	450.923	452.928	216.865	11385.5	1	1	Tier 3 only two-reaction								0	0	1	0	0.634	0.581	0.608	0.517	0.673	0.716	0.649	0.722	0.719	0.878	0.978	0.631	0.726	0.685	0.779	0.921	0.682	0.715	0.485	0.673	0.792	0.852	0.774	0.685	0.734	0.635	0.706	0.506	0.385
A-357	148.3	151.7	436.104	438.11	202.045	643309	1	1	Tier 3 only two-reaction								0	0	18	0	0.477	0.61	0.81	0.789	0.481	0.768	0.602	0.438	0.531	0.821	0.929	0.781	1.046	1.029	0.821	0.708	1.09	0.713	0.963	1.041	0.801	1.345	0.347	0.775	0.932	0.014	0.498	0.726	1.203
A-358	148.8	152.2	648.392	650.396	414.334	20791.4	1	1	Tier 3 one-reaction								0	4	124	0	0.525	0.787	1.691	0.852	0.721	1.017	0.841	0.297	0.762	1.356	0.772	0.908	0.46	0.888	0.947	0.912	2.028	1.2	0.976	1.176	0.78	1.003	2.954	0.73	1.314	0.798	1.243	1.158	1.149
A-359	148.8	152.2	408.159	410.166	174.101	142116	1	1	Tier 2	N5-Acetyl-L-Ornithine	PR00943004			193343	0.17	43.8				0	0.84	0.844	1.107	0.783	1.167	0.993	1.031	0.598	1.086	0.809	0.794	1.001	0.95	0.54	1.164	0.827	1.219	0.714	1.344	0.949	1.168	1.428	0.368	0.982	1.841	0.556	0.411	0.497	1.219
A-360	148.9	152.3	648.895	650.897	414.836	15832	1	1	Tier 3 only two-reaction								0	0	1	0	0.986	0.642	1.571	1.06	1.326	0.836	0.81	0.796	0.631	1.672	1.021	0.513	0.864	0.981	1.516	1.903	2.204	1.099	1.355	0.917	0.535	0.786	2.453	1.275	0.695	1.72	1.371	2.395	1.213
A-361	149	152.4	414.166	416.171	180.107	302504	1	1	Tier 3 only two-reaction								0	0	6	0	0.488	0.609	0.823	0.77	0.43	0.731	0.588	0.447	0.551	0.758	0.972	0.834	0.967	0.959	0.826	0.723	1.082	0.684	1.01	1.046	0.931	1.435	0.297	0.824	0.972	0.013	0.455	0.665	1.163
A-363	149.1	152.5	519.19	521.197	285.132	11079.3	1	1	Tier 3 zero-reaction								1	9	339	0	0.656	0.476	0.554	0.645	0.568	0.549	0.501	0.751	0.598	0.578	0.814	0.869	0.99	0.703	0.838	0.393	1.052	0.412	0.852	0.87	0.647	0.522	0.732	0.612	0.69	1.024	0.965	0.694	0.802
A-364	149.2	152.5	414.122	416.129	180.064	7.0959e+06	1	1	Tier 3 zero-reaction								17	87	713	0	0.495	0.619	0.795	0.755	0.452	0.742	0.564	0.452	0.509	0.738	0.942	0.81	0.943	0.95	0.813	0.704	1.045	0.698	0.99	1.007	0.849	1.407	0.338	0.826	0.937	0.013	0.472	0.648	1.222
A-365	149.2	152.6	533.254	535.26	299.195	6495.48	1	1	Tier 3 one-reaction								0	1	32	0	0.848	0.842	0.499	0.862	0.683	0.57	0.626	1.387	0.874	1.107	0.564	0.954	0.85	0.73	0.638	0.735	0.555	0.6	0.781	0.542	1.016	1.075	0.62	0.77	1.778	0.667	0.789	0.864	1.644
A-366	149.4	152.8	387.11	389.116	153.051	18359.1	1	1	Tier 3 only two-reaction								0	0	1	0	0.678	0.801	0.839	0.94	1.037	1.36	0.788	0.745	1.176	0.906	0.958	1.104	0.87	0.654	0.874	1.044	1.733	1.013	0.972	1.037	0.66	0.934	0.504	0.984	1.077	0.905	0.92	1.243	0.673
A-T2818	149.5	152.8	408.159	410.166	174.1	201268	1	1	Tier 2	N4-Acetyl-(2R,4S)-2,4-Diaminopentanoic acid	PR00943005				0.04	67.4				0	0.884	0.669	1.626	1.094	1.609	0.85	1.172	0.689	1.722	0.806	1.179	1.388	0.762	0.468	1.093	0.693	1.222	0.87	1.741	1.15	0.402	0.434	0.376	0.36	2.678	0.707	0.23	0.569	0.353
A-367	149.6	153	515.064	517.07	281.006	6949.15	1	1	Tier 3 only two-reaction								0	0	62	0.0094	0.678	0.765	0.612	0.705	0.548	0.817	0.808	0.585	0.631	0.688	0.999	0.706	0.829	0.984	1.087	0.662	0.909	0.703	0.99	1.149	0.86	1.516	0.442	0.82	0.952	0.1609	0.54	0.793	1.151
A-369	149.7	153.1	414.379	416.387	180.321	8259.65	1	1	Unidentified											0.0377	0.367	0.6	0.67	0.562	0.36	0.657	0.431	0.356	0.291	0.534	0.841	0.744	0.666	0.899	0.952	0.668	0.987	0.488	0.977	0.991	0.631	1.396	0.192	0.669	0.95	0.0978	0.451	0.513	1.126
A-T2806	149.7	153	471.089	473.095	237.031	21358	1	1	Tier 2	S-Cysteinosuccinic acid	AN01786000	HMDB0029418		169591	0.31	20.7				0.0094	0.427	0.507	0.496	0.512	0.502	0.553	0.402	0.392	0.558	0.355	0.324	0.38	0.355	0.321	0.393	0.387	0.621	0.604	0.46	0.367	0.671	0.96	0.741	1.105	1.85	0.661	0.415	0.683	1.038
A-371	149.7	153.1	403.104	405.111	169.046	111181	1	1	Tier 3 only two-reaction								0	0	4	0	0.738	0.363	1.097	0.478	1.278	0.247	0.376	0.986	0.657	0.191	1.088	1.059	1.225	0.566	0.68	1.014	0.579	0.618	0.477	0.409	0.831	1.825	1.573	1.255	0.979	1.102	0.691	1.504	0.946
A-372	150	153.5	309.09	311.097	75.0321	411922	1	1	Tier 3 zero-reaction								1	21	435	0	0.447	0.2	1.075	0.235	1.3	0.173	0.257	0.869	0.55	0.217	1.569	1.118	0.981	0.618	0.733	1.119	0.554	0.621	0.447	0.201	0.738	1.851	1.787	1.288	1.13	1.129	0.475	1.164	0.903
A-373	150.5	153.9	492.144	494.15	258.086	5186.89	1	1	Tier 3 zero-reaction								3	30	477	0	1.181	1.055	1.301	1.219	1.329	1.361	1.577	1.145	1.026	1.294	1.198	1.357	1.034	1.125	1.343	1.612	2.183	1.091	1.241	1.663	1.051	1.487	1.096	1.326	2.202	1.706	1.724	1.298	1.397
A-T2732	150.5	153.9	492.144	494.15	258.085	4480	1	1	Tier 2	L-gamma-Glutamyl-(3R)-L-beta-ethynylserine	ED02071001		C22140	137553782	0.02	3.9				0.1509	1.012	0.862	1.234	1.2	1.09	1.484	1.248	0.99	1	1.232	0.8219	0.71	0.8244	0.8343	1.281	1.147	1.576	1.167	1.38	0.8948	1.013	1.835	1.122	0.841	2.407	1.027	1.37	1.519	0.876
A-374	150.7	154.1	362.165	364.172	128.107	4.48899e+06	1	1	Tier 3 one-reaction								0	4	44	0	0.814	0.984	0.673	0.76	0.782	1.44	1.346	1.149	0.916	0.764	1.349	1.063	1.406	1.49	1.342	1.068	0.943	0.945	1.193	0.878	1.293	0.79	0.895	0.774	1.019	0.763	0.689	0.949	0.927
A-375	151.2	154.7	436.165	438.172	202.107	1.16242e+06	1	1	Tier 3 one-reaction								0	5	80	0	0.738	1.302	0.761	0.807	0.66	1.509	1.641	0.905	0.853	0.845	1.94	1.336	1.653	1.618	1.733	1.235	0.965	1.054	1.292	1.223	1.314	0.942	0.865	0.865	1.309	0.732	0.807	1.13	0.841
A-376	151.4	154.8	408.169	410.176	174.111	36493.2	1	1	Tier 3 zero-reaction								2	3	63	0	0.828	1.005	0.98	0.767	0.709	1.517	1.269	0.775	0.768	0.636	1.511	1.323	1.246	0.868	1.652	1.051	1.082	0.91	1.587	1.038	1.171	0.905	0.768	0.898	1.483	0.558	0.527	1.118	0.708
A-377	151.5	155	362.206	364.212	128.148	274485	1	1	Unidentified											0	0.846	0.965	0.658	0.708	0.83	1.599	1.669	1.216	0.941	0.764	1.427	1.103	1.515	1.672	1.412	1.086	0.963	0.987	1.049	0.921	1.432	0.795	0.912	0.789	1.05	0.746	0.692	0.977	0.963
A-T449	151.6	155	410.138	412.144	176.08	7668	1	1	Tier 1	Glycyl-Threonine	AN00972001	HMDB0028851		351980	2.24	0.4				0.4623	0.4455	1.022	0.883	1.244	0.4459	0.763	0.875	1.634	0.971	1.207	0.5218	0.934	0.88	0.5297	0.4988	0.4878	0.5937	0.4528	0.761	0.5682	0.4265	0.455	0.667	0.447	0.742	0.5394	0.5542	0.74	1.317
A-379	152	155.5	460.085	462.091	226.026	10068.4	1	1	Tier 3 one-reaction								0	18	320	0	0.951	0.684	0.633	0.669	0.785	0.505	0.647	0.755	0.697	0.673	0.362	0.356	0.427	0.496	0.454	0.545	0.305	0.825	0.388	0.673	1.133	1.038	1.143	1.343	0.77	0.763	1.05	1.449	1.435
A-380	152	155.5	460.154	462.16	226.096	9055.87	1	1	Tier 2	Porphobilinogen	AN01658000	HMDB0000245	C00931	1021	1.11	64.1				0	1.487	1.374	1.84	1.217	1.275	0.925	1.63	1.204	1.889	1.294	1.02	1.123	1.506	1.543	2.037	1.754	1.25	1.124	1.217	1.586	2.054	1.475	1.248	1.676	2.01	2.328	1.481	2.249	1.662
A-T923	152.2	155.6	466.164	468.171	232.106	7445	1	1	Tier 2	Threoninyl-Hydroxyproline	AN01730003	HMDB0029062		69041809	0.98	5				0.3019	0.509	0.624	0.56	0.659	0.819	0.542	0.612	0.534	0.638	0.4533	0.483	0.4747	0.4845	0.71	0.4617	0.4516	0.5496	0.718	0.574	0.477	0.666	0.771	0.441	0.4138	1.297	1.377	0.513	0.718	0.665
A-381	152.3	155.8	381.153	383.16	147.095	476724	1	1	Tier 3 only two-reaction								0	0	1	0	0.737	0.499	0.647	0.622	0.741	0.563	0.62	0.752	0.797	0.559	0.393	0.43	0.477	0.301	0.372	0.583	0.273	0.691	0.324	0.464	1.142	1.149	1.178	1.604	0.884	0.679	1.271	1.861	1.979
A-382	152.3	155.8	381.459	383.466	147.401	15016.5	1	1	Unidentified											0.0094	0.784	0.424	0.645	0.548	0.64	0.47	0.54	0.681	0.827	0.508	0.31	0.298	0.33	0.238	0.191	0.515	0.1816	0.783	0.386	0.65	1.072	0.96	1.083	1.557	0.748	0.677	0.933	1.398	1.337
A-383	152.4	155.8	381.391	383.399	147.333	19274.6	1	1	Unidentified											0	0.912	0.446	0.612	0.634	0.641	0.519	0.529	0.727	0.636	0.417	0.246	0.271	0.377	0.175	0.214	0.47	0.158	0.686	0.232	0.543	1.164	0.958	0.939	1.899	0.694	0.531	1.249	1.572	1.585
A-T3104	152.4	155.8	381.111	383.118	147.053	21565555	1	1	Tier 1	Glutamic acid/L-4-Hydroxyglutamate semialdehyde	AN00583000	HMDB0000148	C00302	611	0.01	1.1				0	0.9	0.566	0.724	0.691	0.763	0.647	0.63	0.78	0.777	0.663	0.408	0.408	0.536	0.344	0.319	0.619	0.209	0.75	0.357	0.65	1.07	1.059	1.131	1.422	0.803	0.757	1.126	1.415	1.327
A-384	152.4	155.9	381.409	383.416	147.351	19528.4	1	1	Unidentified											0	0.91	0.342	0.639	0.495	0.622	0.427	0.559	0.617	0.714	0.499	0.315	0.298	0.445	0.17	0.199	0.454	0.15	0.654	0.281	0.471	1.035	1.138	1.033	1.532	0.806	0.581	1.009	1.289	1.246
A-386	152.5	155.9	381.44	383.448	147.382	16547.6	1	1	Unidentified											0	0.924	0.368	0.621	0.573	0.62	0.473	0.541	0.589	0.772	0.534	0.339	0.294	0.427	0.33	0.254	0.419	0.304	0.716	0.27	0.591	1.132	1.022	1.048	1.446	0.823	0.652	0.927	1.31	1.373
A-387	152.5	155.9	381.358	383.365	147.299	30605.4	1	1	Unidentified											0	0.893	0.504	0.582	0.584	0.601	0.519	0.378	0.63	0.549	0.485	0.365	0.317	0.427	0.161	0.252	0.449	0.129	0.676	0.262	0.41	1.035	1.141	1.019	1.569	0.639	0.597	1.086	1.403	1.471
A-388	152.5	156	381.089	383.092	147.03	530259	1	1	Tier 3 only two-reaction								0	0	19	0	1.102	0.668	0.85	0.752	0.847	0.698	0.711	0.884	0.904	0.767	0.509	0.495	0.636	0.41	0.406	0.747	0.268	0.858	0.37	0.766	1.352	1.225	1.412	1.812	0.952	0.811	1.356	1.67	1.616
A-389	152.5	156	381.374	383.382	147.316	27857.5	1	1	Unidentified											0	0.873	0.462	0.592	0.529	0.694	0.532	0.464	0.645	0.602	0.602	0.294	0.282	0.387	0.235	0.193	0.524	0.13	0.642	0.155	0.459	1.201	1.017	0.995	1.687	0.675	0.573	1.129	1.689	1.387
A-390	152.6	156.1	294.079	296.086	60.021	6376.15	1	1	Tier 3 zero-reaction								2	25	624	0	0.566	0.892	0.934	0.888	0.59	0.885	0.766	0.52	0.708	0.877	1.212	0.758	0.941	0.904	0.932	1.032	1.195	0.637	0.923	0.884	0.85	1.022	0.48	1.072	0.924	0.246	0.54	0.787	1.001
A-T1058	152.8	156.2	476.057	478.064	242.001	9748	1	1	Tier 2	2-Hydroxy-3-keto-5-methylthiopentenyl-1-phosphate	AN01843000		C15651	5462148	4.34	52				0.4245	0.3569	0.3617	0.542	0.66	0.656	0.609	0.448	0.667	0.689	0.619	0.466	0.442	0.4194	0.341	0.3997	0.571	0.321	0.3628	0.313	0.507	1.121	0.3646	0.3817	0.3582	0.3543	0.583	0.4441	1.392	0.3133
A-392	153.5	157	367.137	369.144	133.079	286389	1	1	Tier 3 only two-reaction								0	0	3	0	1.598	0.969	1.008	1.336	1.21	0.922	1.273	1.202	1.088	1.26	0.842	0.836	0.856	0.891	0.823	0.811	0.336	1.353	0.648	1.16	0.77	1.492	4.485	0.705	1.023	2.373	3.381	2.878	1.128
A-T143	153.6	157	367.096	369.103	133.037	7165514	1	1	Tier 1	Aspartic acid	AN00428000	HMDB0000191	C00049	5960	0.27	3				0	1.186	0.789	0.897	0.92	1.041	0.784	1.005	1.101	0.917	1.02	0.661	0.608	0.645	0.651	0.584	0.72	0.174	1.224	0.501	0.945	0.759	1.329	0.638	0.437	0.88	0.49	0.4	0.816	0.79
A-394	153.6	157.1	388.093	390.1	154.035	20786.3	1	1	Tier 3 only two-reaction								0	0	4	0	1.153	1.056	1.252	1.593	1.335	1.265	1.27	1.135	0.731	1.158	1.575	1.093	1.502	1.559	0.974	0.981	0.478	0.772	0.683	1.316	0.748	0.993	0.677	0.243	0.753	0.331	0.491	0.268	0.624
A-396	153.8	157.3	462.18	464.188	228.122	129890	1	1	Tier 3 one-reaction								0	2	125	0	0.524	0.739	0.491	0.401	0.498	0.505	0.53	0.659	0.579	0.551	0.602	0.713	0.578	0.51	0.723	0.63	1.045	0.512	0.56	0.554	0.507	0.929	0.363	0.705	0.648	0.709	0.494	0.979	0.965
A-T133	154	157.4	366.112	368.117	132.054	269531	1	1	Tier 1	Glycyl-glycine	AN00419004	HMDB0011733	C02037	11163	0.28	1				0.0094	1.038	0.93	1.062	0.988	1.086	1.216	1.107	1.152	0.829	1	1.682	0.853	1.279	1.6	0.937	0.943	0.08	0.761	0.641	1.334	0.625	0.914	0.476	0.107	0.56	0.075	0.267	0.144	0.634
A-397	154.1	157.5	498.073	500.08	264.015	9507.2	1	1	Tier 3 one-reaction								0	8	127	0	0.667	0.617	1.042	0.983	0.64	0.741	0.657	0.523	0.876	0.737	1.006	1.007	0.935	1.018	0.884	0.915	1.048	0.824	1.183	1.156	0.972	1.144	0.497	0.864	1.019	0.994	0.525	0.652	0.942
A-398	154.2	157.7	278.085	280.091	44.0262	87952	1	1	Tier 3 zero-reaction								1	16	545	0	1.328	0.9	1.024	1.007	0.926	0.918	1.098	0.884	0.933	1.009	0.573	0.665	0.618	0.544	0.587	1.041	0.423	0.823	0.707	0.96	1.467	1.392	1.387	0.877	1.069	0.871	1.248	1.056	1.434
A-399	154.3	157.8	337.198	339.204	103.14	412879	1	1	Unidentified											0	1.447	0.904	1.01	1.073	0.932	1	1.157	0.796	1.036	0.993	0.469	0.507	0.476	0.411	0.53	0.976	0.308	0.869	0.667	0.898	1.49	1.552	1.359	0.844	1.198	0.885	1.215	1.111	1.563
A-T46	154.3	157.7	337.158	339.165	104.107	10686346	1	1	Tier 1	Choline	AN00191000	HMDB0000097	C00114	305	0.07	8.9				0	1.36	0.886	0.943	1.021	0.901	0.925	1.076	0.776	0.983	0.964	0.473	0.497	0.473	0.409	0.525	0.942	0.307	0.835	0.691	0.884	1.34	1.507	1.291	0.819	1.131	0.87	1.165	1.065	1.519
A-400	154.3	157.8	401.128	403.135	167.069	34867.3	1	1	Tier 3 one-reaction								0	20	251	0	0.246	0.343	0.473	0.144	0.299	0.284	0.354	0.287	0.489	0.265	0.723	0.397	0.331	0.8	0.184	0.289	0.434	0.315	0.256	0.221	0.242	0.297	0.97	0.212	0.328	0.603	0.883	0.654	0.321
A-401	154.8	158.3	337.406	339.413	103.347	10516.3	1	1	Unidentified											0	1.495	0.715	0.769	0.94	0.77	0.793	1.052	0.585	0.961	0.861	0.367	0.351	0.284	0.243	0.334	0.797	0.198	0.761	0.567	0.747	1.201	1.771	1.187	0.656	1.276	0.858	1.001	1.039	1.501
A-402	155	158.5	446.069	448.076	212.011	6044.67	1	1	Tier 3 one-reaction								0	34	288	0	0.885	0.777	1.116	1.081	0.714	0.872	1.115	0.788	0.988	1.363	0.881	0.718	0.812	0.759	0.61	0.777	12.18	1.125	0.731	1.179	1.036	1.193	0.997	0.408	0.962	3.866	0.365	0.786	0.711
A-403	155.1	158.6	337.39	339.398	103.332	10550.9	1	1	Unidentified											0	1.205	0.652	1.374	0.797	0.656	0.793	0.884	0.665	0.951	0.804	0.297	0.426	0.273	0.174	0.341	0.839	0.196	0.752	0.493	0.896	1.195	1.402	1.182	0.583	1.03	0.78	0.884	1.227	1.453
A-405	155.9	159.4	342.046	344.053	107.988	13472.7	1	1	Tier 3 one-reaction								0	4	10	0	0.875	1.236	1.316	0.959	0.846	1.202	0.991	1.054	1.142	1.232	1.148	1.417	1.013	1.418	1.611	1.13	1.408	1.101	1.102	0.835	1.282	0.847	0.812	0.914	1.173	1.496	0.753	0.895	1.012
A-406	156	159.4	376.18	378.187	142.122	21116.9	1	1	Tier 3 one-reaction								0	2	36	0	1.103	0.911	0.95	0.939	0.924	1.041	0.951	1.013	1.038	0.915	0.841	0.827	1.097	0.803	0.911	0.774	0.57	0.778	1.016	0.767	1.312	0.745	1.13	1.07	1.293	1.041	1.419	0.719	1.129
A-407	156.2	159.7	308.106	310.113	74.0479	6629.41	1	1	Tier 3 one-reaction								0	4	203	0	0.774	0.548	0.798	0.529	1.425	0.392	0.491	0.894	0.731	0.685	0.905	1.054	0.95	0.968	0.697	0.73	0.936	0.69	0.769	0.465	1.2	0.988	1.154	0.481	0.835	0.773	0.557	0.593	0.55
A-408	156.3	159.8	457.11	459.116	223.052	4982.55	1	1	Tier 3 one-reaction								0	26	373	0	0.989	0.87	0.921	0.97	1.171	1.277	0.765	0.861	1.065	1.198	0.916	0.759	1.135	1.088	1.228	1.215	1.01	1.258	0.735	0.99	1.173	1.138	1.213	1.29	1.407	1.187	1.419	1.268	1.29
A-409	156.3	159.8	562.233	564.239	328.174	53559.5	1	1	Tier 3 one-reaction								0	3	119	0	1.871	1.475	1.616	1.442	1.275	1.625	1.534	2.213	1.736	1.431	1.36	1.72	1.45	1.765	1.416	1.25	1.872	1.677	1.756	1.753	0.939	0.674	1.086	1.056	0.562	0.743	2.211	1.53	0.798
A-410	156.3	159.8	650.249	652.255	416.19	8102.73	1	1	Tier 3 one-reaction								0	25	303	0	0.466	0.522	0.433	0.481	0.305	0.502	0.226	0.52	0.438	0.468	0.503	0.445	0.337	0.616	0.426	0.387	0.587	0.317	0.484	0.375	0.616	1.716	0.647	0.922	0.973	1.085	0.485	0.843	0.936
A-411	156.6	160.1	431.175	433.181	197.116	171105	1	1	Tier 3 one-reaction								0	3	159	0	1.229	0.826	0.613	1.116	3.651	1.047	1.218	0.9	0.787	0.603	1.92	0.862	2.498	1.174	1.608	1.592	1.03	1.282	0.61	1.041	1.432	0.179	1.19	0.624	0.561	0.691	2.888	0.798	0.337
A-T1735	156.8	160.2	523.185	525.192	289.127	8999	1	1	Tier 2	Ophthalmic acid	AN02541000	HMDB0005765	C21016	7018721	1.33	11.2				0.1981	1.366	1.026	0.3981	0.628	4.607	0.948	2.286	0.7	0.932	1.29	1.039	0.915	1.083	0.4206	0.669	0.72	1.9	0.65	2.499	2.11	0.48	0.422	1.761	0.3549	0.62	0.4283	0.734	0.4061	0.713
A-413	156.9	160.3	398.126	400.133	164.068	224060	1	1	Tier 3 zero-reaction								6	68	616	0	1.332	2.153	1.024	1.449	0.477	1.288	1.351	2.106	1.943	1.389	1.472	1.501	1.972	1.742	1.895	2.033	1.624	1.544	2.616	1.156	1.122	0.457	1.64	2.423	3.249	0.434	0.841	2.198	0.535
A-414	157	160.5	455.148	457.155	221.09	319077	1	1	Tier 3 zero-reaction								7	53	721	0	0.607	0.727	0.927	0.87	0.598	0.886	0.694	0.568	0.567	0.871	1.004	0.938	0.973	1.094	0.927	0.773	1.096	0.838	1.082	1.163	0.87	1.367	0.419	0.822	1.002	0.183	0.642	0.68	1.202
A-T423	157.1	160.5	408.122	410.129	174.064	32655	1	1	Tier 2	N-Formimino-L-glutamic acid	AN00938001	HMDB0000854	C00439	439233	0.46	6.1				0	0.884	1.338	1.05	1.095	0.787	1.12	1.076	1.792	1.136	0.884	2.4	1.58	2.42	1.515	2.358	2.149	1.456	1.027	1.777	1.161	0.657	1.957	0.873	0.97	1.405	1.038	0.723	0.91	0.309
A-415	157.3	160.8	480.179	482.186	246.121	5546.82	1	1	Tier 2	gamma-Glutamylvaline	AN01906002	HMDB0029162;HMDB11172;HMDB29162		7015683	1.19	46.5				0	0.985	0.767	1.126	1.089	1.306	1.006	0.999	0.982	1.067	0.907	1.154	0.961	1.287	0.919	0.859	0.997	1.285	0.975	0.893	0.845	1.176	1.37	1.181	1.223	1.229	1.043	1.387	1.094	1.376
A-416	157.3	160.8	493.104	495.11	259.046	22956.4	1	1	Tier 2	alpha-D-Glucosamine 1-phosphate	AN02087003		C06156	188960	0.12	70.6				0	0.656	0.747	1.019	0.93	0.716	0.819	0.942	0.914	0.631	0.943	1.127	0.933	1.324	1.156	0.878	0.893	1.086	0.768	1.824	1.089	1.141	1.384	1.208	1.094	0.903	1.554	0.717	0.812	1.321
A-417	157.6	161.1	477.13	479.137	243.072	83003.3	1	1	Tier 3 only two-reaction								0	0	20	0	0.684	0.668	0.986	0.937	0.517	0.859	0.794	0.597	0.528	0.926	0.895	0.933	1.012	1.054	0.987	0.722	1.157	0.791	1.031	1.141	0.875	1.373	0.361	0.839	1.018	0.378	0.637	0.636	1.113
A-T2811	157.8	161.2	600.201	602.207	366.143	24430	1	1	Tier 2	Tetrahydropentoxyline	AN03582000	HMDB0029992		192669	0.76	48.7				0	0.496	0.651	0.644	0.609	0.543	0.531	0.575	0.606	0.707	0.643	0.46	0.611	0.499	0.584	0.466	0.546	0.454	0.651	0.654	0.772	0.708	1.233	0.677	0.72	1.434	1.244	0.63	0.647	1.086
A-419	157.9	161.4	600.201	602.207	366.142	21535.7	1	1	Tier 2	1-(1,2,3,4,5-Pentahydroxypent-1-yl)-1,2,3,4-tetrahydro-beta-carboline-3-carboxylic acid	AN03582001	HMDB0012492		21125948	0.87	48.9				0	0.562	0.7	0.753	0.776	0.558	0.757	0.708	0.854	0.82	0.728	0.559	0.654	0.546	0.495	0.457	0.537	0.482	0.636	0.723	1.046	0.732	1.395	0.734	0.696	1.313	1.47	0.619	0.693	1.112
A-T1297	157.9	161.4	491.159	493.166	257.101	5349	1	1	Tier 1	5-Methylcytidine	AN02059000	HMDB0000982		92918	3.89	2.8				0.2925	1.08	0.858	0.894	1.051	0.795	1.065	1.066	0.854	0.967	0.83	1.303	0.907	1.154	0.7388	0.6957	1.146	0.964	0.6315	0.829	0.7924	0.894	0.6345	1.173	0.6234	0.843	0.759	0.7729	0.75	0.5453
A-421	158.4	161.9	389.128	391.134	155.069	286524	1	1	Tier 3 zero-reaction								1	14	272	0	0.912	0.46	2.187	0.286	1.808	0.541	0.731	1.659	0.768	0.691	1.224	1.613	2.129	0.751	2.11	2.16	1.25	1.143	0.797	0.752	0.986	2.551	0.624	1.272	1.127	0.29	0.616	1.249	1.723
A-422	158.6	162.1	406.093	408.099	172.035	9763.36	1	1	Tier 3 only two-reaction								0	0	14	0	1.624	1.273	1.221	1.711	1.862	1.256	0.905	0.975	1.262	0.994	0.893	0.551	1.171	0.905	0.922	1.024	1.641	2.165	1.144	0.932	0.693	0.576	0.89	0.757	0.87	1.169	0.995	0.838	1.028
A-424	159.1	162.6	323.106	325.113	89.0474	10596.4	1	1	Tier 3 zero-reaction								4	38	513	0	1.051	0.769	0.744	0.869	1.308	0.769	1.059	1.101	0.67	0.799	1.096	0.902	1.174	0.983	1.083	1.05	1.432	2.806	0.966	0.857	1.197	1.391	0.985	0.977	0.967	1.324	0.424	0.746	0.779
A-427	159.2	162.7	278.096	280.102	44.0377	10403.1	1	1	Tier 3 one-reaction								0	1	145	0	1.052	0.745	0.774	0.822	1.034	0.81	0.893	0.767	0.93	0.845	0.701	0.666	0.699	0.694	0.745	0.889	0.738	0.738	1.094	0.952	1.337	1.165	1.271	1.599	1.044	0.909	1.39	0.945	1.15
A-T962	159.5	163	468.143	470.15	234.085	5718	1	1	Tier 2	L-beta-aspartyl-L-threonine	AN01757003	HMDB0011169		53480674	0.49	31.6				0.1698	0.822	1.05	0.6593	1.22	0.5863	1.011	1.604	0.698	0.86	0.6438	0.6861	0.84	0.6882	1.599	1.09	1.473	1.455	0.5953	0.947	1.171	0.486	0.824	0.838	0.795	0.694	1.213	0.922	1.24	1.082
A-428	159.6	163.1	408.159	410.166	174.1	35027.4	1	1	Tier 2	Isomer 1 of N5-Acetyl-L-Ornithine	PR00943004			193343	0.06	32.9				0	0.953	0.859	1.037	0.816	1.241	0.757	1.036	0.585	1.149	0.626	0.749	0.857	0.608	0.423	0.897	0.821	0.967	0.719	1.225	1.004	1.444	0.7	0.495	0.876	1.077	0.648	0.457	0.564	1.138
A-430	159.7	163.2	436.19	438.197	202.132	42248.9	1	1	Tier 3 one-reaction								0	14	195	0	0.877	0.969	0.812	0.755	0.689	0.825	1.082	0.477	0.645	1.314	1.605	1.161	0.721	0.67	1.585	0.841	1.009	0.752	1.377	0.92	1.194	0.858	1.229	0.934	1.539	0.788	1.511	1.684	0.701
A-431	159.9	163.4	422.138	424.145	188.079	39930.6	1	1	Tier 2	L-glycyl-L-hydroxyproline	AN01130001	HMDB0011173		11862107	0.33	7.4				0	1.133	0.882	0.859	0.89	1.249	0.931	1.248	0.687	0.916	0.697	0.765	0.821	0.702	0.584	0.983	0.826	1.17	0.828	1.017	1.133	0.797	0.871	0.497	0.771	1.469	0.81	0.569	0.793	1.231
A-432	159.9	163.4	519.238	521.245	285.179	6531.36	1	1	Tier 3 only two-reaction								0	0	34	0	0.964	0.786	0.66	0.634	1.183	1.564	1.007	0.934	1.884	0.574	1.65	0.626	1.878	0.654	1.19	1.042	0.845	1.888	2.423	0.736	0.803	0.506	1.084	0.75	0.966	0.411	0.794	0.592	0.795
A-433	160.1	163.6	460.062	462.068	226.004	5796.03	1	1	Tier 3 one-reaction								0	3	44	0	1.231	1.089	0.793	1.645	2.031	1.102	1.067	0.589	0.705	1.148	1.56	0.933	1.303	0.669	1.674	1.063	1.219	0.885	0.912	1.951	0.524	0.828	0.934	0.476	0.691	1.53	0.803	0.668	0.743
A-T117	160.1	163.6	365.117	367.124	131.058	6461248	1	1	Tier 1	Hydroxyproline	AN00406000	HMDB0000725	C01157	5810	0.25	2				0	1.154	1.296	0.572	1.78	2.983	0.981	1.075	0.577	0.841	0.944	2.024	1.059	1.264	0.558	2.07	1.045	1.146	0.885	0.784	2.811	0.452	0.37	1.022	0.435	0.726	1.572	0.467	0.476	0.688
A-435	160.2	163.7	444.09	446.097	210.032	8502.89	1	1	Tier 3 one-reaction								0	2	132	0	1.081	1.217	0.71	1.656	2.755	1.061	1.034	0.544	0.944	0.996	1.653	1.128	0.977	0.62	1.639	1.458	1.003	0.907	1.12	2.386	0.784	0.417	1.015	0.54	0.899	1.439	0.685	0.62	0.663
A-T2907	160.5	164	516.092	518.099	282.034	55614	1	1	Tier 2	N-Acetyl-L-Cystine	TA02422000				0.64	50				0.0377	0.064	0.092	0.129	0.102	0.106	0.095	0.082	0.092	0.115	0.107	0.092	0.096	0.094	0.086	0.107	0.079	0.128	1.437	0.11	0.0729	0.0548	0.926	1.122	2.256	3.011	0.107	0.08	0.092	0.949
A-438	160.5	164.1	403.072	405.079	169.014	60871.1	1	1	Tier 3 zero-reaction								1	11	240	0	1.082	1.21	0.666	1.272	2.688	1.009	0.876	0.546	0.848	0.905	1.83	1.154	1.036	0.748	1.634	1.026	1.038	0.891	0.778	2.04	0.539	0.468	1.083	0.483	0.803	1.259	0.544	0.53	0.617
A-439	160.6	164.1	598.225	600.231	364.166	18934.6	1	1	Tier 3 one-reaction								0	6	183	0	0.458	0.37	0.374	0.575	0.661	0.425	0.691	0.271	0.355	0.491	0.548	0.58	0.441	0.431	0.446	0.409	0.915	0.853	0.656	0.361	0.73	0.852	0.309	0.704	0.723	0.283	0.784	0.762	0.913
A-441	160.8	164.3	707.118	711.132	240.009	98317.6	1	2	Tier 3 only two-reaction								0	0	61	0	1.241	1.203	1.384	1.628	1.403	1.209	1.173	1.37	1.206	1.367	1.368	1.272	1.146	1.482	1.274	1.02	1.033	1.068	1.127	1.362	1.055	0.902	0.901	1.112	1.026	0.966	1.991	1.252	0.926
A-443	160.9	164.4	414.064	416.07	360.01	8000.36	2	2	Tier 3 one-reaction								0	2	101	0	1.24	0.822	1.42	1.537	1.138	1.122	1.045	1.15	0.87	1.341	0.984	1.227	1.208	1.4	0.879	0.968	1.439	1.039	1.268	1.998	1.208	0.965	1.104	0.961	1.12	1.375	1.202	1.136	0.948
A-444	160.9	164.4	709.117	713.131	242.008	14258.8	1	2	Tier 3 one-reaction								0	6	154	0	1.269	1.201	1.573	1.558	1.453	1.373	1.215	1.459	1.39	1.353	1.453	1.411	1.267	1.605	1.49	1.151	1.222	1.475	1.334	1.214	1.031	1.27	1.237	1.204	0.968	0.84	2.19	1.321	0.955
A-445	161.1	164.6	450.205	452.212	216.147	138666	1	1	Tier 3 one-reaction								0	15	108	0	0.714	1	0.569	0.994	0.886	0.784	1.133	0.513	0.695	0.49	2.265	1.215	0.665	0.506	1.319	1.064	1.016	0.443	0.913	0.774	0.749	1.019	0.789	1.241	1.345	0.652	0.634	0.666	0.831
A-446	161.3	164.8	537.165	539.171	303.106	18581.3	1	1	Tier 3 one-reaction								0	8	371	0	0.859	2.007	0.892	1.19	0.699	1.183	1.206	0.893	1.3	1.265	3.074	3.531	2.673	1.97	2.95	2.128	1.991	1.193	2.728	2.675	0.738	0.379	0.672	0.372	0.741	0.363	0.837	0.313	0.329
A-447	161.6	165.1	414.122	416.128	180.063	248461	1	1	Tier 3 zero-reaction								17	87	713	0	0.534	0.641	0.857	0.803	0.51	0.763	0.571	0.512	0.658	0.816	0.903	0.804	0.936	0.886	0.831	0.739	0.967	0.763	0.939	1.491	0.898	1.342	0.38	0.774	0.903	0.195	0.534	0.674	1.234
A-448	161.6	165.1	430.116	432.123	196.058	48073.1	1	1	Tier 3 zero-reaction								8	47	528	0	0.497	0.616	0.98	0.786	0.361	0.875	0.654	0.477	0.493	0.861	0.935	0.757	0.991	0.738	0.952	0.76	0.946	0.799	1.232	1	0.814	1.441	0.4	0.944	1.024	0.248	0.521	0.719	0.976
A-449	161.8	165.3	493.262	497.277	26.1522	16985.3	1	2	Unidentified											0	0.475	0.495	0.453	0.548	0.8	0.791	0.729	0.432	0.504	0.532	0.696	0.79	0.746	0.494	0.613	0.526	1.23	0.57	0.442	1.062	0.398	0.654	0.604	0.564	0.397	0.474	0.545	0.559	0.318
A-450	161.8	165.4	452.077	454.084	218.019	12367.9	1	1	Tier 3 one-reaction								0	3	254	0	0.573	0.754	0.857	0.895	0.571	0.746	0.658	0.624	0.729	0.898	0.908	0.758	1.13	0.888	0.895	0.745	1.045	0.831	0.952	1.737	0.873	1.378	0.525	0.748	0.867	0.53	0.581	0.771	1.33
A-451	162	165.5	542.205	544.213	308.147	9137.34	1	1	Tier 3 one-reaction								0	5	286	0	0.916	1.21	0.785	0.97	0.877	1.276	1.752	0.803	1.59	1.019	0.589	1.057	1.004	1.064	0.888	1.313	0.596	1.458	1.088	0.932	1.754	1.079	1.408	0.806	0.951	0.722	0.693	1.08	1.283
A-452	162.3	165.8	450.133	452.14	216.075	11360.2	1	1	Tier 3 one-reaction								0	14	379	0	1.107	1.014	0.763	1.322	1.028	0.873	1.114	1.145	1.27	1.227	1.442	2.193	1.842	1.327	1.744	1.361	0.933	1.097	1.083	1.045	0.593	0.684	0.751	0.589	1.045	0.612	0.767	0.711	1.115
A-454	162.4	165.9	450.18	452.187	216.122	83518.2	1	1	Tier 3 zero-reaction								1	3	69	0	1.157	1.123	1.095	1.252	0.914	1.963	1.233	1.376	0.996	0.893	1.714	1.434	2.143	1.51	2.019	1.865	1.223	0.62	1.266	1.572	0.689	0.658	0.856	0.812	0.726	0.54	2.09	1.147	0.455
A-T1053	162.4	165.9	475.066	477.072	241.008	19991	1	1	Tier 2	3-Mercaptolactate-cysteine disulfide	AN01831000	HMDB0006512		193536	0.51	22.6				0.0189	0.233	0.1847	0.696	0.513	0.49	0.796	0.455	0.626	0.746	0.549	0.615	0.888	0.652	1.26	0.697	0.512	0.73	0.543	0.341	0.278	0.751	0.712	0.508	0.525	1.479	0.66	0.41	1.084	2.682
A-455	162.8	166.4	506.206	508.213	272.148	13141.2	1	1	Tier 3 one-reaction								0	1	90	0	1.011	1.241	0.843	0.887	1.413	0.96	1.402	1.129	0.819	1.323	1.12	0.943	0.899	0.726	1.183	0.874	0.828	0.768	1.214	1.224	0.642	0.668	0.666	0.848	0.62	1.169	0.696	1.129	0.998
A-T305	162.9	166.4	394.143	396.149	160.085	56189	1	1	Tier 2	N(gamma)-Acetyldiaminobutyric acid	AN00738001		C06442	441021	1.26	12.5				0	0.744	0.556	0.901	0.418	0.976	0.513	0.375	0.795	0.514	1.12	1.175	1.087	1.485	0.411	1.264	1.591	1.63	1.244	0.89	0.408	0.759	3.285	0.73	1.727	1.543	0.302	0.6	1.096	1.498
A-456	163.3	166.8	367.096	369.103	133.038	151045	1	1	Tier 3 zero-reaction								3	28	497	0	1.046	0.664	0.865	0.887	0.858	0.686	0.756	0.912	0.864	0.912	0.616	0.602	0.682	0.701	0.592	0.751	9.24	1.073	0.429	0.763	0.608	1.117	0.625	0.463	0.759	7.744	0.361	0.732	0.616
A-T92	163.5	167	353.116	355.123	119.058	7816	1	1	Tier 2	L-Allothreonine	AN00291005	HMDB0004041	C05519	99289	0.15	10.6				0.0094	2.556	1.532	1.65	1.356	2.166	1.59	1.994	1.761	1.866	1.485	1.994	1.699	2.052	1.798	1.52	1.511	1.789	1.965	1.862	1.674	2.117	2.018	1.93	1.641	0.7152	2.56	1.725	1.466	1.979
A-458	164.3	167.8	436.104	438.11	202.045	52488.6	1	1	Tier 3 only two-reaction								0	0	18	0	0.574	0.699	0.892	0.858	0.55	0.742	0.593	0.545	0.738	0.779	0.868	0.817	0.909	0.886	0.861	0.831	0.96	0.824	0.984	1.763	0.916	1.268	0.437	0.768	0.906	0.293	0.574	0.728	1.226
A-T883	164.6	168.1	463.165	465.172	229.106	67713	1	1	Tier 1	Prolyl-Asparagine/Asparaginyl-Proline	AN01698001	HMDB0029012		18464218	0.25	2.1				0	0.854	0.869	0.69	0.655	0.739	0.669	0.877	1.209	0.678	1.06	0.627	0.72	0.65	0.604	0.732	0.667	0.555	0.774	0.496	0.626	1.081	0.71	1.02	0.733	0.542	0.578	0.579	0.885	2.015
A-460	164.7	168.3	499.162	501.169	265.104	75733.2	1	1	Tier 3 one-reaction								0	7	182	0	1.167	1.534	1.063	0.919	0.939	1.125	1.281	1.605	0.978	1.455	1.395	1.43	1.258	1.09	1.629	1.155	1.284	1.343	1.21	0.945	0.66	0.709	0.769	0.524	0.925	1.116	0.944	0.98	0.538
A-462	164.9	168.5	337.17	339.176	103.112	20085.4	1	1	Tier 3 one-reaction								0	1	44	0.0566	1.318	0.991	0.999	1.075	0.731	0.882	1.116	0.769	1.097	0.794	0.491	0.588	0.667	0.494	0.514	0.4897	0.465	0.919	0.862	0.923	1.344	1.393	1.404	1.061	1.072	0.938	1.173	1.065	1.714
A-T531	165.1	168.6	422.175	424.181	188.116	124914	1	1	Tier 1	N6-Acetyl-Lysine	AN01133000	HMDB0000206	C02727	92832	2.15	0.5				0	1.19	0.963	1.103	1.018	1.238	0.916	1.241	0.871	0.937	1.02	1.063	0.927	0.825	0.901	0.904	1.004	1.062	0.896	1.093	0.955	1.136	0.782	1.059	1.296	1.313	1.142	1.014	0.922	1.368
A-463	165.2	168.7	367.131	369.139	133.073	50226	1	1	Tier 2	O-Methyl-L-threonine	AN00433003			2724875	3.5	73.3				0	1.885	1.229	1.78	2.968	1.794	2.293	2.568	2.6	1.455	1.695	2.378	1.123	2.936	1.464	1.724	1.611	1.483	1.237	2.218	1.553	0.743	0.838	1.104	0.611	1.154	1.202	1.104	0.954	0.715
A-T211	165.3	168.8	380.127	382.134	146.069	25456	1	1	Tier 1	Alanyl-Glycine	AN00574007	HMDB0006899		79094	1.16	1.8				0	1.027	1.014	0.93	0.792	1.079	0.688	0.857	1.096	1.035	0.874	0.918	0.938	0.999	0.941	0.841	0.792	0.75	0.956	1.35	0.888	1.712	0.579	1.128	0.714	0.638	1.351	0.823	0.832	1.52
A-T3182	165.5	169	477.18	479.186	243.122	336391	1	1	Tier 1	Glutaminyl-Proline/Prolyl-Glutamine/Prolyl-Glutamine	AN01860000	HMDB0028805		11736661	0.97	0.4				0	1	1.298	0.72	0.843	0.915	0.96	1.391	1.545	0.968	1.254	0.977	1.221	0.98	0.98	1.496	1.102	1.405	1.099	1.125	0.864	0.555	0.402	0.695	0.22	0.534	0.881	0.506	0.406	0.306
A-464	165.5	169	432.158	434.165	198.1	8343.84	1	1	Tier 3 one-reaction								0	10	277	0	1.057	1.018	0.838	0.711	1.128	0.942	0.875	0.845	0.979	1.277	0.969	0.885	0.891	0.7	0.792	0.789	1.355	0.998	1.023	0.97	1.287	0.931	1.506	1.443	1.046	0.964	1.687	1.115	1.019
A-465	165.6	169.2	491.195	493.202	257.137	26172	1	1	Tier 3 one-reaction								0	6	180	0	0.795	0.895	0.669	0.698	0.654	0.498	0.907	1.082	0.965	0.712	0.573	0.631	0.577	0.78	0.525	0.634	1.027	0.81	0.846	0.599	0.966	0.535	1.05	0.948	1.169	0.936	0.634	0.798	0.892
A-467	165.7	169.2	550.2	552.207	316.142	18961.5	1	1	Tier 3 one-reaction								0	3	117	0	0.398	1.19	1.011	0.474	0.308	0.746	0.186	0.709	1.185	1.142	0.57	1.002	0.718	0.734	0.745	0.634	0.544	0.402	0.868	0.413	0.425	0.345	0.213	1.569	0.558	0.662	2.623	2.045	0.502
A-T1718	166	169.5	521.254	523.26	287.196	4185	1	1	Tier 1	Leucyl-Arginine	AN02515003	HMDB0028923		3800205	0.55	5.3				0.2925	0.7487	1.163	2.084	0.8016	0.7495	0.7927	1.546	1.37	1.024	0.823	0.877	0.8619	1.395	0.8903	0.8383	2.325	1.534	1.194	2.278	1.384	1.393	1.601	1.467	1.029	1.757	0.9066	2.68	2.044	0.6571
A-469	166.2	169.8	724.144	728.158	257.035	9605.8	1	2	Tier 3 one-reaction								0	10	192	0	1.514	0.763	1.042	0.896	1.041	1.263	1.176	1.191	1.215	1.267	0.839	1.047	0.933	0.99	1.088	1.048	0.979	0.868	1.016	0.911	1.608	1.093	0.969	1.183	1.04	1.108	1.478	1.156	1.415
A-470	166.3	169.8	404.175	406.182	170.117	220900	1	1	Tier 3 one-reaction								0	1	106	0	0.622	0.902	0.736	0.606	0.573	0.884	0.718	0.912	0.682	0.765	0.769	1.138	0.822	0.594	1.303	0.847	1.888	0.672	0.75	0.759	0.509	1.081	0.426	0.909	1.014	0.987	0.419	1.103	1.248
A-471	166.3	169.8	281.095	283.102	47.0371	75833.1	1	1	Tier 3 one-reaction								0	5	307	0	1.072	1.336	0.819	0.957	0.845	0.889	1.222	0.969	0.955	0.938	0.877	1.046	0.854	0.836	0.895	1.105	1.104	1.089	1.521	1.126	1.198	1.08	0.856	1.384	0.905	0.821	1.158	1.083	1.762
A-472	166.5	170	455.148	457.154	221.089	6652.09	1	1	Tier 3 zero-reaction								7	53	750	0	0.674	0.766	0.895	0.852	0.703	0.885	0.745	0.679	0.609	0.944	0.969	0.93	0.971	1.161	0.962	0.792	0.932	0.831	0.997	1.244	1.035	1.295	0.516	0.84	1.071	0.297	0.806	0.815	1.201
A-474	166.8	170.3	511.174	513.181	277.116	68650.5	1	1	Tier 3 zero-reaction								2	26	549	0	0.436	0.63	0.518	0.445	0.359	0.584	0.553	0.527	0.407	0.749	0.701	0.674	0.733	0.675	0.935	0.553	0.981	0.478	0.696	0.728	0.654	1.269	0.253	0.756	0.693	0.033	0.309	0.66	1.993
A-475	166.9	170.4	490.092	494.106	22.9827	12138.5	1	2	Unidentified											0	0.794	0.546	0.957	0.548	0.779	0.55	0.779	0.77	0.766	0.562	0.617	0.648	0.773	0.729	0.857	0.651	0.615	0.649	0.676	0.901	0.76	0.536	0.783	0.591	0.932	0.667	0.683	0.559	0.646
A-477	167.3	170.9	540.191	542.197	306.132	125342	1	1	Tier 3 one-reaction								0	8	283	0	0.763	0.669	0.489	0.505	0.574	1.121	1.041	0.917	0.68	0.637	0.669	0.649	0.804	0.864	0.744	0.716	0.397	0.921	0.688	0.662	1.474	0.806	0.987	0.78	0.99	0.411	0.468	0.734	0.955
A-478	167.5	171	408.171	410.176	174.113	20035.8	1	1	Tier 3 zero-reaction								2	6	69	0	0.864	0.655	0.486	0.657	0.696	1.145	1.07	1.012	0.682	0.704	0.743	0.755	1.069	0.915	0.728	0.72	0.621	1.018	0.919	0.624	1.52	0.907	0.925	0.851	1.097	0.555	0.593	0.751	0.97
A-480	167.7	171.2	324.596	326.603	181.074	5825.16	2	2	Tier 3 zero-reaction								5	42	452	0.1226	0.843	0.322	0.503	0.7846	0.576	0.778	0.906	0.791	0.7193	0.764	0.565	0.858	0.7343	1.228	0.819	0.6844	0.975	0.68	0.686	1.043	0.833	1.182	0.41	0.855	0.761	0.966	0.753	0.629	0.85
A-T569	167.9	171.4	425.139	427.144	191.079	31310	1	1	Tier 2	2-Amino-3,7-dideoxy-D-threo-hept-6-ulosonic acid	AN01184000		C16850	25137912	0.71	23.7				0	1.608	1.207	1.572	2.242	2.048	1.664	0.83	1.028	1.229	1.157	0.638	0.597	0.923	0.816	0.932	1.254	0.597	2.25	0.582	1.326	0.79	0.602	1.515	0.513	0.54	0.299	0.849	1.071	1.03
A-481	167.9	171.5	524.196	526.202	290.137	58241.7	1	1	Tier 3 one-reaction								0	9	219	0	0.851	0.807	0.465	0.612	0.561	1.108	1.122	0.894	0.864	0.618	0.725	0.732	0.755	0.824	0.77	0.857	0.879	0.695	0.782	0.807	1.425	0.993	0.876	0.727	1.01	0.419	0.425	0.756	0.861
A-482	168.2	171.7	294.091	296.097	60.0323	31088.6	1	1	Tier 3 zero-reaction								1	2	140	0	0.72	0.425	0.569	0.702	1.026	0.618	0.479	0.597	0.694	0.558	0.679	0.709	0.609	0.451	0.655	0.808	0.86	0.808	0.615	0.916	0.901	0.71	0.507	1.284	0.689	0.83	0.368	0.546	0.996
A-484	168.4	171.9	492.216	494.223	258.158	24498.6	1	1	Tier 3 one-reaction								0	4	118	0	0.715	0.525	0.535	0.598	0.56	0.751	0.783	1.12	0.836	1.048	0.523	1.115	0.839	0.77	1.088	0.919	1.08	0.578	0.855	0.319	1.255	1.083	0.901	1.059	1.078	0.451	0.624	0.536	1.551
A-T2822	168.4	171.9	438.169	440.176	204.111	6730	1	1	Tier 2	N2-Acetyl-L-Hydroxylysine	PR01349003				0.98	7.9				0.2547	1.09	0.4895	1.16	0.5172	0.965	0.5115	1.174	0.5206	0.4742	0.531	0.696	0.5562	0.5677	0.5745	0.998	1.187	0.6439	1.251	0.824	0.731	1.373	1.309	1.35	1.316	1.199	0.585	1.708	0.5547	0.424
A-T314	168.9	172.4	395.127	397.134	161.069	483622	1	1	Tier 1	Aminoadipic acid	AN00754003	HMDB0000510	C00956	92136	0.14	2.1				0	1.011	0.496	0.523	0.456	1.313	0.722	1.345	0.616	0.801	0.524	0.857	1.002	0.844	0.601	0.83	0.945	1.184	0.605	0.647	0.86	1.194	0.611	0.926	1.489	0.493	0.989	0.598	0.844	2.005
A-487	169	172.6	445.238	447.244	211.179	6606.68	1	1	Tier 3 only two-reaction								0	0	14	0.0094	0.77	0.823	0.585	0.514	0.799	1.664	1.165	1.271	1.175	0.668	1.567	1.266	2.004	1.23	1.587	1.059	0.95	0.781	1.104	0.747	0.931	0.623	1.021	0.773	1.043	0.75	0.718	0.942	1.018
A-490	169.8	173.4	480.143	482.15	246.085	30205.9	1	1	Tier 2	Isomer 1 of L-alpha-Aspartyl-L-hydroxyproline	AN01900001	HMDB0011160		132990981	0.78	22.9				0	0.526	0.795	0.659	1.066	0.663	1.13	1.129	0.68	0.568	0.686	0.546	0.706	0.456	0.523	0.569	0.68	0.914	0.8	1.185	0.654	1.198	1.114	0.816	0.724	1.542	1.408	0.713	1.074	1.269
A-491	170	173.5	426.122	428.13	192.063	8601.09	1	1	Tier 3 zero-reaction								1	38	662	0	1.042	0.701	1.276	1.293	1.908	0.918	0.443	0.992	0.875	0.938	0.571	0.334	0.415	0.593	0.328	0.687	0.513	1.698	0.235	0.63	1.153	0.712	0.88	0.572	0.863	0.952	1.01	0.797	0.883
A-493	170.2	173.8	411.068	413.074	177.009	8965.08	1	1	Tier 3 one-reaction								0	3	148	0	0.441	0.66	0.788	0.583	0.706	0.535	0.982	0.598	0.521	0.83	0.324	0.333	0.581	0.595	0.421	0.952	3.084	0.45	0.593	1.655	0.906	1.006	0.826	1.235	1.251	10.219	1.006	0.926	1.392
A-494	170.5	174.1	539.043	543.056	71.9338	6660.44	1	2	Unidentified											0	0.914	0.976	1.184	1.083	0.821	0.642	0.841	1.038	0.72	1.181	0.936	0.726	1.155	0.894	0.852	0.74	0.944	1.131	1.051	1.164	0.943	0.885	1.018	0.875	0.864	1.059	1.125	1.119	0.771
A-495	170.5	174.1	353.157	355.163	119.099	445874	1	1	Unidentified											0	0.839	0.87	0.715	0.772	0.965	1.003	1.224	0.966	0.998	0.808	1.142	0.965	1.046	1.065	0.777	0.944	0.839	0.749	1.184	0.856	0.81	0.893	1.312	0.903	0.936	1.034	1.074	1.02	0.715
A-496	170.6	174.1	533.156	535.163	299.098	48103.7	1	1	Tier 3 one-reaction								0	11	265	0	0.424	0.603	0.539	0.457	0.369	0.56	0.55	0.54	0.433	0.723	0.717	0.706	0.677	0.684	0.886	0.547	1.001	0.48	0.711	0.705	0.618	1.321	0.282	0.736	0.693	0.093	0.335	0.68	1.944
A-497	170.6	174.2	549.131	551.137	315.073	12409.5	1	1	Tier 3 one-reaction								0	12	363	0	0.543	0.678	0.647	0.512	0.487	0.675	0.581	0.594	0.493	0.792	0.809	0.703	0.733	0.825	0.962	0.652	1.024	0.59	0.704	0.881	0.721	1.184	0.314	0.785	0.815	0.173	0.429	0.767	1.978
A-498	170.6	174.2	323.106	325.113	89.0476	65859.8	1	1	Tier 3 zero-reaction								4	38	513	0	0.882	0.716	0.879	0.648	1.195	0.673	0.882	1.186	0.913	0.811	0.905	1.11	1.272	1.211	1.05	1.01	1.181	1.09	1.152	0.99	1.435	1.348	0.984	1.463	1.047	1.025	0.876	1.008	1.284
A-499	171.3	174.8	417.12	419.126	183.062	42797.5	1	1	Tier 3 only two-reaction								0	0	1	0	1.022	0.427	1.1	0.463	1.677	0.872	0.833	1.247	0.873	0.574	1.845	1.323	1.043	1.388	1.102	1.248	1.634	0.881	0.952	0.87	1.834	1.689	1.152	2.025	1.738	1.37	0.759	1.339	1.752
A-500	171.5	175.1	363.009	365.016	128.951	7163.89	1	1	Tier 3 only two-reaction								0	0	5	0	0.676	0.966	0.839	0.935	0.861	0.873	1.243	0.939	1.042	0.877	1.244	0.938	1.116	1.09	0.817	0.96	0.767	0.681	0.968	1.031	0.982	1.183	1.43	1.162	1.214	1.136	1.164	0.851	0.854
A-501	171.8	175.4	484.151	486.158	250.093	157829	1	1	Tier 3 one-reaction								0	1	32	0	0.922	0.913	0.76	0.644	1.284	0.415	0.52	0.672	0.533	0.878	0.644	0.539	0.484	0.481	0.567	0.644	0.995	0.993	0.775	0.894	0.982	0.729	0.568	0.574	2.121	0.942	0.213	0.715	1.225
A-502	171.8	175.4	464.195	466.202	230.136	147934	1	1	Tier 3 one-reaction								0	4	67	0	0.901	1.023	0.991	1.086	0.811	1.163	1.026	0.951	0.928	0.93	1.223	1.246	1.345	1.1	1.335	1.054	0.872	1.153	1.233	1.336	1.054	1.115	1.464	1.099	1.478	1.287	1.217	1.171	1.104
A-503	171.9	175.5	500.125	502.131	266.066	40249.1	1	1	Tier 3 one-reaction								0	24	445	0	0.772	0.913	0.602	0.729	1.14	0.465	0.528	0.581	0.478	0.869	0.591	0.753	0.513	0.541	0.658	0.53	0.994	0.759	0.722	0.727	0.884	0.59	0.501	0.677	1.521	0.819	0.443	0.682	1.151
A-T627	171.9	175.5	436.201	438.207	202.143	4311	1	1	Tier 2	Asymmetric dimethylarginine	AN01326000	HMDB0001539	C03626	123831	0.33	39.2				0.2358	0.7324	0.7421	1.025	0.987	0.7332	0.7754	0.8	0.7892	1.14	0.805	1.021	1.317	1.127	1.024	0.865	0.907	1.214	1.203	0.921	1.164	0.772	1.091	1.281	0.858	0.727	1.306	0.946	0.8409	1.039
A-504	172	175.6	615.194	619.207	148.084	13226	1	2	Tier 3 one-reaction								0	15	233	0.0094	1.654	1.238	0.747	1.285	1.961	1.457	1.051	1.603	1.352	3.477	0.987	1.415	1.3	0.694	1.19	1.144	2.731	1.946	1.61	0.783	1.676	1.209	2.196	1.116	0.666	1.551	0.912	0.646	1.706
A-505	172	175.6	415.099	417.106	181.041	68830.3	1	1	Tier 3 one-reaction								0	9	276	0	0.697	0.631	1	0.79	0.763	0.513	0.617	0.517	0.755	0.387	0.448	0.718	0.511	0.758	0.662	0.616	0.823	0.906	1.201	0.641	0.765	0.732	0.542	0.622	1.174	0.621	0.617	0.728	0.712
A-506	172.1	175.6	347.037	349.044	112.979	10491.7	1	1	Tier 3 one-reaction								0	2	40	0	0.846	1.204	0.841	0.886	1.248	1.065	1.101	1.05	0.955	0.756	1.334	0.902	1.07	1.235	0.785	0.738	0.767	0.769	1.208	1.007	0.764	0.825	1.12	0.914	0.842	1.035	0.889	0.981	0.697
A-508	172.2	175.8	353.37	355.377	119.311	29223.2	1	1	Unidentified											0	0.802	0.917	0.501	0.691	0.846	0.983	0.965	1.033	0.817	0.61	1.054	0.858	0.938	1.013	0.656	0.774	0.692	0.73	0.983	0.775	0.703	0.885	1.048	0.734	0.843	0.938	1.069	0.705	0.673
A-509	172.2	175.8	540.191	542.197	306.132	58958.9	1	1	Tier 3 one-reaction								0	8	283	0	0.752	0.664	0.522	0.504	0.6	1.108	1.052	0.907	0.686	0.621	0.636	0.649	0.791	0.853	0.741	0.721	0.388	0.918	0.689	0.622	1.516	0.812	0.968	0.787	1.002	0.406	0.423	0.762	0.956
A-510	172.3	175.8	353.386	355.394	119.328	21057.7	1	1	Unidentified											0	0.7	0.853	0.529	0.785	1.008	1.101	1.029	0.884	0.825	0.722	1.154	0.781	0.847	0.874	0.798	0.797	0.639	0.648	1.203	0.754	0.827	0.709	1.235	0.915	0.696	0.816	0.955	0.88	0.69
A-511	172.3	175.8	353.354	355.361	119.295	31998.1	1	1	Unidentified											0	0.787	0.997	0.57	0.57	0.95	0.83	0.913	1.154	0.727	0.782	1.221	0.727	1.103	0.936	0.678	0.634	0.645	0.629	1.034	0.649	0.65	0.808	1.314	0.759	0.83	0.898	1.148	0.774	0.625
A-513	172.3	175.9	353.45	355.458	119.392	15474.1	1	1	Unidentified											0	0.723	0.916	0.685	0.781	1.026	1.095	0.882	0.778	0.817	0.898	1.062	0.961	1.033	0.968	0.685	0.769	0.684	0.738	0.993	0.763	0.613	0.857	1.081	0.819	0.72	1.171	0.917	0.88	0.827
A-T90	172.3	175.9	353.116	355.123	119.058	21722031	1	1	Tier 1	Threonine	AN00291000	HMDB0000167	C00188	6288	0.01	1.2				0	0.822	1.015	0.75	0.815	0.957	0.988	1.088	0.983	0.92	0.886	1.163	0.983	1.05	1.07	0.819	0.846	0.834	0.811	1.086	0.91	0.787	0.878	1.148	0.936	0.86	1.043	1.048	0.986	0.776
A-514	172.3	175.9	519.154	521.161	285.096	17787.1	1	1	Tier 3 zero-reaction								1	17	384	0	0.37	0.434	0.441	0.621	0.522	0.496	0.788	0.441	0.592	0.27	0.462	0.688	0.581	0.316	0.571	0.393	0.957	0.764	0.921	0.802	0.42	1.573	0.846	0.858	2.803	0.83	0.343	0.541	1.106
A-515	172.3	175.9	353.403	355.41	119.345	21353.2	1	1	Unidentified											0	0.691	0.945	0.57	0.752	0.861	1.079	1.204	0.938	0.888	0.673	1.043	0.805	0.913	0.854	0.656	0.806	0.695	0.684	1.108	0.83	0.616	0.743	1.012	0.947	0.525	0.915	0.921	0.914	0.675
A-516	172.3	175.9	353.433	355.441	119.375	18068.3	1	1	Unidentified											0	0.744	0.93	0.576	0.732	0.919	0.96	0.951	1.018	0.793	0.874	1.072	0.973	0.903	0.835	0.576	0.817	0.559	0.821	1.247	0.951	0.566	0.682	1.03	0.975	0.69	0.97	0.922	0.779	0.735
A-517	172.4	176	462.169	464.176	228.111	356803	1	1	Tier 3 zero-reaction								1	8	297	0	0.841	0.779	0.475	0.602	1.284	0.278	0.478	0.513	0.448	0.827	0.583	0.511	0.377	0.46	0.474	0.44	0.977	0.851	0.679	0.666	0.802	0.588	0.459	0.525	2.093	0.736	0.145	0.585	1.14
A-518	172.4	176	850.139	852.145	616.081	8552.62	1	1	Tier 3 only two-reaction								0	0	104	0	1.357	1.445	1.147	1.162	1.473	1.487	1.824	1.527	1.3	1.544	1.956	1.996	1.579	1.707	1.148	1.713	1.376	1.052	1.457	1.806	1.605	1.322	1.965	1.373	1.353	2.029	1.666	1.777	1.282
A-T184	172.4	176	375.099	377.105	141.043	748317	1	1	Tier 2	2-Aminomuconate semialdehyde	AN00514000	HMDB0001280	C03824	5280625	6.08	72				0	0.771	1.014	0.672	0.726	0.917	0.956	1.09	0.946	0.873	0.816	1.143	0.922	0.983	1.064	0.736	0.789	0.713	0.765	1.065	0.829	0.716	0.83	1.173	0.91	0.803	0.983	0.964	0.896	0.73
A-519	172.5	176	395.077	397.081	161.019	9963.41	1	1	Tier 3 only two-reaction								0	0	14	0	2.499	2.494	3.043	2.866	2.782	2.699	1.887	2.815	2.817	3.035	2.243	2.953	2.836	3.142	2.643	3.241	3.817	3.181	2.341	3.72	1.956	2.172	2.082	1.921	2.032	2.999	2.982	2.445	1.644
A-520	172.6	176.2	303.116	305.123	69.0578	32667.5	1	1	Tier 3 one-reaction								0	2	183	0	0.898	0.733	0.626	0.644	1.116	0.683	0.691	0.749	0.667	1.061	0.712	0.869	0.647	0.526	0.793	0.701	1.145	0.887	0.757	0.583	1.166	0.912	0.933	1.111	1.325	0.784	0.445	0.691	1.385
A-521	172.7	176.3	437.081	439.087	203.023	11765.8	1	1	Tier 3 one-reaction								0	2	86	0	0.782	0.719	0.931	0.992	0.743	0.764	0.68	0.547	0.778	0.395	0.649	0.737	0.772	0.991	0.806	0.876	0.75	0.972	1.367	0.807	1.193	0.702	0.599	0.934	1.248	0.751	0.6	0.928	1.164
A-522	173.1	176.7	476.159	478.166	242.101	36125.3	1	1	Tier 3 one-reaction								0	11	297	0	0.623	0.438	0.649	0.518	0.686	0.626	0.542	0.761	0.687	0.472	0.34	0.582	0.34	0.619	0.353	0.586	0.326	0.592	0.318	0.708	0.59	0.773	0.532	0.958	0.759	0.553	0.704	0.95	0.783
A-524	173.3	176.9	478.237	480.243	244.178	8973.05	1	1	Tier 3 one-reaction								0	1	77	0.1321	0.582	0.706	2.3656	0.643	0.965	0.419	0.784	0.6471	0.785	0.576	1.602	0.876	0.7056	0.7141	0.643	1.059	1.2058	2.227	1.111	0.829	0.726	0.922	1.02	0.872	1.326	2.378	0.925	0.689	0.87
A-526	174	177.6	496.138	498.143	262.08	10529.3	1	1	Tier 2	L-beta-aspartyl-L-glutamic acid	AN02135000	HMDB0011164		25207301	0.42	54.5				0	0.732	1.001	0.52	0.679	0.627	0.702	0.648	0.483	0.654	0.763	1.153	1.029	0.719	0.82	0.997	0.75	0.902	0.602	0.978	1.113	0.496	0.65	0.406	0.151	0.603	1.173	0.795	0.488	0.712
A-528	174	177.6	572.18	574.186	338.122	14423.7	1	1	Tier 3 one-reaction								0	10	437	0.0755	0.21	0.18	0.787	0.374	1.796	0.344	0.4175	0.213	0.731	0.162	0.48	0.27	0.426	0.426	0.447	0.4624	1.442	0.612	0.4761	0.173	0.109	0.468	0.173	0.151	0.697	1.236	0.467	0.74	0.289
A-T684	174.1	177.7	442.108	444.117	208.052	10033	1	1	Tier 1	Seryl-Cysteine	AN01405001	HMDB0029036		46937961	4.61	5.6				0.2925	0.537	0.578	0.747	0.665	0.498	0.46	0.455	0.572	0.572	0.587	0.457	0.554	0.376	0.5	0.493	0.606	0.638	0.64	0.62	0.628	0.43	0.34	0.567	1.104	1.446	0.4031	0.594	0.5	0.2922
A-530	174.2	177.8	478.128	480.134	244.07	330219	1	1	Tier 3 zero-reaction								2	29	472	0	0.569	0.645	0.613	0.645	0.479	0.568	0.482	0.555	0.649	0.586	0.549	0.57	0.561	0.555	0.623	0.485	0.726	0.712	0.883	0.579	0.628	1.13	0.679	0.749	1.623	0.882	0.59	0.688	1.258
A-531	174.5	178.1	500.11	502.116	266.051	34379.1	1	1	Tier 3 only two-reaction								0	0	112	0	0.566	0.829	0.773	0.668	0.571	0.588	0.518	0.617	0.588	0.64	0.554	0.52	0.477	0.606	0.539	0.624	1.043	0.749	0.912	0.839	0.807	1.231	0.758	0.809	1.607	1.022	0.568	0.866	1.189
A-534	175.1	178.7	380.073	382.08	146.015	8688.13	1	1	Tier 3 only two-reaction								0	0	61	0	0.666	0.844	0.588	0.933	1.184	0.56	0.506	0.578	1.552	0.459	0.728	0.637	0.668	0.609	0.642	1.574	1.057	1.619	1.62	0.715	0.62	1.785	0.878	1.376	1.521	0.779	0.644	0.928	0.612
A-T225	175.1	178.8	381.112	383.118	147.053	11598	1	1	Tier 2	2-Oxo-4-hydroxy-5-aminovaleric acid	AN00583003		C05941	440852	1.06	10.4				0.4151	1.363	0.566	0.5224	0.4969	1.155	0.856	0.987	0.5001	0.4555	1.02	0.5436	0.5343	0.836	0.789	0.599	0.904	0.64	0.4717	0.64	0.923	0.4443	1.264	0.4963	0.4657	1.06	0.5619	1.218	1.736	1.481
A-535	175.2	178.8	552.201	554.207	318.142	10094.8	1	1	Tier 2	N2-Acetyl-N6-(L-1,3-Dicarboxypropyl)-L-lysine	PR02952000				0.71	6.8				0	1.65	0.625	0.992	0.834	1.596	0.445	0.463	3.402	0.656	0.71	1.12	0.902	0.834	0.928	1.054	0.464	1.221	0.977	0.718	0.669	0.798	1.32	0.541	0.953	0.869	0.595	0.954	0.773	1.27
A-536	175.9	179.5	522.201	524.208	288.143	32344.6	1	1	Tier 3 only two-reaction								0	0	120	0.0094	0.483	0.736	0.839	1.049	0.877	0.926	0.391	0.568	0.404	1	1.962	2.697	3.412	2.648	1.985	0.35	1.083	0.365	0.736	0.468	0.179	0.427	0.198	0.226	0.527	0.0295	0.429	0.095	0.181
A-537	176	179.6	511.174	513.182	277.116	44242	1	1	Tier 3 zero-reaction								2	26	549	0	0.428	0.609	0.464	0.454	0.362	0.573	0.547	0.535	0.394	0.752	0.664	0.668	0.699	0.669	0.978	0.541	0.939	0.473	0.675	0.708	0.673	1.283	0.251	0.726	0.709	0.043	0.337	0.606	1.962
A-538	176.3	179.9	450.143	452.149	216.085	15939.1	1	1	Tier 3 one-reaction								0	2	100	0.0283	1.069	0.308	0.191	0.132	0.662	0.233	0.488	0.059	0.7496	0.5895	0.475	0.125	0.486	0.129	0.831	0.613	0.27	0.048	0.473	0.101	0.42	0.424	0.479	0.562	3.54	0.173	0.099	0.6	0.185
A-539	177.1	180.7	385.13	387.137	151.072	46829.4	1	1	Tier 3 only two-reaction								0	0	4	0	1	0.898	0.802	1.095	1.13	1.354	1.085	0.943	0.917	1.134	0.963	0.918	1.018	1.098	0.965	0.815	1.023	1.121	1.101	0.81	1.293	0.835	1.23	1.159	0.807	0.948	0.931	0.898	1.263
A-540	177.4	181	337.122	339.129	103.063	9462.68	1	1	Tier 3 zero-reaction								8	45	513	0	1.059	0.486	0.718	0.986	1.028	0.952	0.755	1.092	0.654	1.257	0.794	1.215	0.805	0.546	1.114	0.706	0.923	1.096	0.865	0.35	1.432	1.354	1.027	1.197	1.037	1.991	1.109	0.886	0.372
A-541	177.6	181.2	344.106	346.113	110.048	765875	1	1	Tier 3 zero-reaction								1	8	272	0	1.499	1.037	1.452	1.179	1.06	1.09	1.275	1.307	1.248	1.244	1.158	1.097	1.219	1.205	1.197	1.2	1.029	0.933	1.363	1.226	1.031	0.754	1.055	0.827	0.723	0.864	1.172	1.193	0.926
A-542	177.6	181.3	434.211	436.217	200.152	11118	1	1	Tier 3 one-reaction								0	1	64	0	0.877	0.942	0.662	0.699	0.793	0.796	0.997	1.183	1.077	1.298	0.652	0.632	0.456	0.523	0.55	0.943	0.524	0.676	0.44	0.963	1.117	1.456	1.041	0.717	0.896	0.689	0.995	0.975	2.533
A-T210	177.9	181.6	380.128	382.135	146.069	38470	1	1	Tier 1	Glycyl-Alanine	AN00574005	HMDB0252875		1551643	1.28	1.2				0	1.533	1.091	1.541	0.983	1.23	0.714	0.999	1.296	1.06	1.116	0.972	0.928	1.085	0.89	0.74	0.821	0.549	0.97	0.92	0.609	2.401	0.442	0.563	0.426	0.51	1.432	0.4	0.536	1.54
A-543	178	181.6	436.103	438.11	202.045	10278	1	1	Tier 3 only two-reaction								0	0	17	0	0.623	0.694	0.83	0.915	0.642	0.894	0.705	0.62	0.721	0.942	1.096	0.878	1.051	0.934	0.898	0.829	1.026	0.805	1.131	1.493	0.861	1.427	0.515	0.912	0.957	0.378	0.663	0.84	1.171
A-544	178	181.7	910.358	912.363	676.3	10733.1	1	1	Tier 3 one-reaction								0	5	179	0	0.828	0.754	0.703	0.597	0.463	0.488	0.626	0.82	0.687	1.001	0.473	0.689	0.888	0.766	0.804	0.732	1.03	0.907	0.677	1.254	1.743	0.717	0.965	1.378	0.897	1.003	0.479	0.759	1.107
A-545	178	181.7	612.229	614.236	378.171	6238.09	1	1	Tier 3 one-reaction								0	1	124	0	1.796	0.909	1.655	1.051	0.696	0.803	1.185	1.023	1.381	1.248	0.771	1.407	1.085	1.742	0.89	0.854	2.011	1.682	1.264	1.401	2.635	1.251	1.405	1.958	1.691	2.135	0.845	1.059	1.356
A-546	178	181.7	276.08	278.087	42.0216	7786.83	1	1	Tier 3 one-reaction								0	3	196	0	0.944	1.182	0.898	0.544	0.941	1.751	1.109	1.315	0.784	0.907	1.101	0.836	1.618	1.617	0.965	1.035	1.316	1.103	1.287	0.995	1.058	0.943	0.834	0.869	0.996	0.784	0.709	1.084	1.125
A-547	178.1	181.7	529.15	531.156	295.091	6916.37	1	1	Tier 3 one-reaction								0	35	542	0	1.328	1.652	0.785	0.744	0.789	1.027	1.66	1.16	1.117	1.36	1.062	1.385	1.151	0.973	1.779	1.254	1.89	1.037	1.166	1.047	0.685	1.226	0.622	1.394	0.972	1.1	1.035	1.189	1.872
A-548	178.1	181.7	899.367	901.374	665.309	58352.8	1	1	Tier 3 only two-reaction								0	0	117	0	0.804	0.609	0.543	0.591	0.497	0.485	0.724	0.493	0.66	0.545	0.595	0.685	0.746	0.83	0.564	0.566	1.078	1.06	0.836	0.673	1.151	0.816	0.893	1.181	0.831	0.83	0.521	0.741	0.855
A-T110	178.1	181.8	363.148	365.155	129.09	336578	1	1	Tier 2	4-Guanidinobutanal	AN00386000		C02647	559	1.1	24				0	0.907	0.841	0.786	0.742	0.97	1.675	1.253	1.286	0.935	0.86	1.053	1.006	1.374	1.659	1.291	0.855	1.187	0.98	1.201	0.788	1.426	0.654	0.95	0.706	0.953	0.808	0.634	0.77	0.761
A-T3108	178.3	182	498.136	500.143	264.078	4758	1	1	Tier 2	N2-Acetyl-L-Cystathionine/N2'-Acetyl-L-Cystathionine	AN02172003	HMDB0002381		152314	0.88	10.9				0.4057	0.751	0.875	1.463	0.978	0.885	1.318	2.059	1.761	0.873	0.929	0.92	1.387	2.042	1.442	2.665	1.412	1.125	0.6742	1.645	1.593	0.635	0.6775	0.886	0.6656	0.6584	0.8032	1.016	0.91	0.5822
A-550	178.4	182.1	576.129	580.143	109.019	7323.18	1	2	Tier 3 zero-reaction								1	3	124	0	1.195	0.859	0.967	1.221	1.281	1.145	1.055	1.35	1.382	1.092	0.982	0.942	1.061	0.62	0.662	1.203	0.346	0.904	0.708	0.77	2.299	0.832	0.752	0.933	0.654	1.88	0.88	0.818	1.088
A-552	178.5	182.1	414.121	416.128	180.063	69716.4	1	1	Tier 3 zero-reaction								14	77	504	0	0.507	0.725	0.778	0.771	0.489	0.785	0.585	0.466	0.61	0.818	0.973	0.809	0.903	0.753	0.761	0.74	0.981	0.721	0.967	1.163	0.831	1.296	0.379	0.742	0.954	0.188	0.556	0.704	1.183
A-553	178.6	182.2	513.187	515.196	279.129	15189.9	1	1	Tier 3 one-reaction								0	1	34	0.0094	0.787	1.218	1.05	0.724	0.867	1.295	1.124	0.679	0.996	1.053	1.159	1.134	0.943	1.368	1.149	0.775	1.12	1.044	1.209	1.329	1.516	2.536	0.812	1.464	0.852	3.6522	0.942	1.295	2.949
A-554	178.6	182.3	579.175	581.181	345.117	7451.66	1	1	Tier 3 zero-reaction								2	26	400	0.0094	0.724	0.744	2.919	0.583	1.33	0.683	0.681	1.724	0.784	0.677	1.606	1.685	3.179	0.861	2.631	3.066	1.668	1.229	1.13	1.306	0.865	2.803	0.663	1.512	1.876	0.7343	0.687	1.84	1.073
A-T600	179.3	183	431.127	433.134	197.069	61650	1	1	Tier 2	3,4-Dihydroxy-L-phenylalanine	AN01257002	HMDB0000181;HMDB0000609	C00355	6047	0.66	39				0.0189	0.726	0.333	0.243	0.245	0.327	0.431	0.13	0.718	0.541	0.344	0.415	0.287	0.458	0.369	0.173	0.305	0.0961	0.824	0.513	0.106	1.368	0.65	0.514	0.9	1.011	0.0873	0.93	0.337	0.59
A-557	179.5	183.1	378.148	380.155	144.09	14735.6	1	1	Tier 3 one-reaction								0	17	254	0	0.657	0.528	0.527	0.534	1.335	0.514	0.845	0.449	0.87	0.574	1.49	0.689	0.589	0.994	0.695	0.592	1.002	0.555	0.893	0.936	0.524	0.841	1.027	0.567	1.053	1.58	1.254	0.885	0.688
A-558	179.5	183.2	421.154	423.161	187.095	81296.4	1	1	Tier 3 one-reaction								0	7	164	0	0.482	0.522	0.789	0.424	0.795	0.498	0.558	0.525	1.07	0.455	1.705	0.915	0.77	1.449	0.583	0.509	0.72	0.614	0.908	0.334	0.413	0.368	1.422	0.584	0.46	1.328	1.901	1.254	0.416
A-559	179.6	183.2	330.079	332.086	96.0211	11093.3	1	1	Tier 3 one-reaction								0	4	314	0	1.325	0.581	1.008	1.789	1.896	0.673	0.464	0.681	1.19	0.717	0.507	0.253	0.518	0.421	0.52	0.555	0.418	2.416	0.156	0.602	1.077	0.746	1.248	1.212	1.168	0.381	1.167	0.776	1.119
A-T1269	180	183.8	487.14	489.147	253.081	10172	1	1	Tier 2	Neopterin	AN02004003	HMDB0000845	C05926	448839	2.81	9.3				0.0377	1.77	0.653	0.85	0.58	0.819	1.145	1.54	1.188	1.089	0.87	1.266	1.794	1.171	1.216	1.089	0.946	0.769	1.162	1.886	1.122	1.841	0.721	0.975	1.617	1.447	0.71	1.096	0.86	1.597
A-562	180.9	184.6	384.111	386.118	150.053	158512	1	1	Tier 3 zero-reaction								10	64	778	0	1.447	0.862	1.227	1.813	1.793	1.163	0.561	0.753	1.072	0.714	0.346	0.235	0.362	0.46	0.419	0.642	0.174	1.959	0.325	0.713	0.474	0.416	1.004	0.293	0.286	0.177	0.665	0.642	0.993
A-T667	181.1	184.9	438.168	440.175	204.111	5530	1	1	Tier 1	Valyl-Serine	AN01349002	HMDB0029136		6992639	0.75	0.4				0.1698	1.11	1.771	1.406	0.5956	1.5	0.589	0.55	0.5994	1.52	1.081	0.682	0.6404	1.088	1.353	1.027	1.28	1.054	0.5654	0.974	0.7095	0.714	1.134	0.987	0.893	0.852	6.362	1.903	0.6387	2.183
A-T884	181.1	184.9	464.148	466.155	230.09	36235	1	1	Tier 1	Aspartyl-Proline	AN01708000	HMDB0028761		14647618	1.26	1.3				0	0.77	0.435	0.4	0.388	1.114	0.436	0.498	0.66	1.126	0.698	0.814	0.829	0.789	0.64	0.575	0.549	0.231	0.356	0.132	0.492	0.868	0.943	0.15	0.29	1.292	0.638	0.171	0.2	2.786
A-T554	181.1	184.9	424.107	426.113	190.048	4677	1	1	Tier 2	2,4-Dihydroxyhept-2-enedioic acid	AN01161001		C06201	5280910	5.02	32.3				0.1887	0.656	1.092	0.752	1.043	0.6856	1.3	0.807	1.075	0.6722	1.015	1.22	1.444	1.59	1.555	0.7669	0.946	0.954	0.6961	1.074	1.616	0.882	1.141	0.7324	1.031	1.11	0.8293	0.8521	0.794	1.079
A-563	181.2	184.9	286.021	288.028	103.926	10387.6	2	2	Unidentified											0.1321	0.612	0.781	0.759	0.837	0.777	0.547	0.564	0.8801	0.794	1.0154	0.81	0.909	1.017	1.024	0.813	0.8284	1.321	1.054	0.624	1.137	0.856	0.97	0.763	0.937	0.727	1.123	0.789	0.915	0.51
A-T1018	181.5	185.3	471.144	473.151	237.086	13172	1	1	Tier 1	Biopterin	AN01790000	HMDB0000468	C06313	135398729	1.93	8.4				0.0849	1.81	0.382	0.56	0.2829	0.75	0.934	1.286	1.108	0.778	0.62	0.741	1.31	1.109	1.005	0.799	0.763	0.3521	0.562	1.06	0.76	2.057	0.536	0.979	0.778	1.292	0.63	1.27	0.494	1.261
A-565	181.5	185.2	483.143	485.15	249.085	130413	1	1	Tier 3 zero-reaction								2	41	627	0	0.4	0.674	0.825	0.688	0.349	0.863	0.576	0.46	0.481	0.655	0.961	0.888	1.053	0.983	0.81	0.782	1.127	0.705	1.009	1.078	0.817	1.296	0.387	0.887	0.981	0.255	0.476	0.762	0.698
A-568	181.6	185.3	521.099	523.105	287.04	9845.25	1	1	Tier 3 one-reaction								0	20	253	0	0.625	0.961	0.972	0.925	0.499	0.877	0.777	0.673	0.607	0.956	1.342	1.064	1.045	1.136	0.93	0.896	1.008	0.932	0.928	1.2	0.928	1.545	0.501	1.119	1.088	0.19	0.697	0.671	0.967
A-569	181.6	185.3	573.067	577.079	105.957	7690.4	1	2	Tier 3 only two-reaction								0	0	2	0	0.7	0.807	0.876	0.759	0.635	0.649	0.779	0.833	0.553	0.715	1.108	0.764	1.053	0.856	0.911	0.791	1.019	0.813	0.639	0.951	0.799	0.852	0.982	0.884	0.9	1.055	1.052	0.649	0.568
A-570	181.8	185.5	339.101	341.108	105.043	8654.23	1	1	Tier 3 zero-reaction								2	21	432	0	1.269	1.2	1.419	1.727	1.2	1.298	1.578	1.778	1.452	1.654	1.452	1.46	1.224	1.408	1.131	1.59	1.149	1.469	1.38	1.57	1.242	1.515	1.326	1.271	1.512	1.451	1.948	1.971	1.337
A-572	181.9	185.6	550.2	552.207	316.142	25758.6	1	1	Tier 3 one-reaction								0	3	117	0	0.588	1.129	2.59	2.052	0.333	0.734	0.45	0.583	1.695	1.321	0.931	1.201	0.714	2.012	1.315	0.776	0.937	4.799	0.735	0.532	0.553	0.753	0.476	1.607	0.854	1.05	2.729	1.679	0.513
A-573	182	185.7	434.185	436.192	200.127	15990	1	1	Tier 3 one-reaction								0	3	88	0.0094	0.71	0.189	0.565	0.231	1.168	0.443	0.388	1.366	0.686	0.267	0.661	0.654	0.908	0.628	0.882	0.949	0.799	0.423	0.578	0.22	0.921	1.268	0.797	1.099	0.933	0.868	0.391	0.47	0.68
A-T894	182.2	186	465.18	467.187	231.122	4573	1	1	Tier 1	Asparaginyl-Valine	AN01720000	HMDB0028744		18218188	0.63	2.4				0.2925	0.6927	1.612	1.375	1.71	1.418	0.885	1.207	1.72	2.2	1.779	1.436	1.599	1.513	1.624	0.7757	0.7587	0.9233	1.192	1.34	1.325	1.682	0.797	0.7408	2.483	1.018	2.462	0.8619	0.7954	1.78
A-575	182.3	186	377.164	379.171	143.106	6511.7	1	1	Tier 3 one-reaction								0	3	90	0.0094	1.415	0.842	0.993	1.027	0.87	2.737	1.401	1.978	0.793	1.155	1.744	1.818	1.674	1.682	2.347	1.781	1.508	0.439	0.599	1.305	0.518	0.463	0.712	0.645	0.461	0.765	1.891	1.002	0.425
A-578	182.6	186.3	348.101	350.108	114.043	1.56038e+06	1	1	Tier 3 zero-reaction								2	12	242	0	0.929	0.773	0.908	0.858	0.901	0.826	0.88	1.08	0.943	0.957	0.836	0.865	0.899	0.889	0.785	0.831	0.761	0.947	0.857	0.894	1.5	0.812	1.285	1.027	0.742	0.693	1.058	1.042	1.306
A-579	182.6	186.3	492.143	494.15	258.085	9232	1	1	Tier 3 zero-reaction								3	30	487	0	0.744	0.765	1.504	1.14	0.799	1.026	0.991	1.486	0.883	1.955	1.054	0.414	0.613	1.006	0.711	1.153	0.942	0.8	0.776	2.111	1.134	1.706	0.735	1.04	1.239	0.876	0.463	1.037	0.9
A-581	183.1	186.9	476.149	478.155	242.09	26188.5	1	1	Tier 3 zero-reaction								1	23	532	0	0.845	0.648	0.592	0.647	0.864	0.573	0.798	1.258	0.771	0.773	0.523	0.707	0.834	0.443	0.773	0.789	0.468	0.922	0.436	0.585	0.835	1.312	0.889	1.123	0.962	0.561	0.897	1.259	1.809
A-582	183.2	186.9	476.196	478.203	242.137	31673	1	1	Tier 3 one-reaction								0	3	111	0	0.684	0.836	1.379	0.974	1.316	1.147	0.629	0.79	1.298	0.795	1.049	0.818	0.969	0.694	1.007	0.751	1.544	1.566	2.059	1.025	0.472	0.666	0.678	1.251	0.949	0.746	0.71	0.659	0.731
A-583	183.6	187.3	367.131	369.139	133.073	24643.1	1	1	Tier 2	Isomer 1 of O-Methyl-L-threonine	AN00433003			2724875	2.26	54.7				0	1.619	0.58	1.117	2.073	1.181	0.553	1.336	1.064	1.26	1.253	2.213	1.885	1.4	3.027	0.934	1.134	1.953	2.379	2.457	1.896	2.116	1.435	2.171	0.59	1.571	3.211	1.537	1.736	0.829
A-T304	183.6	187.4	394.143	396.15	160.085	28009	1	1	Tier 1	Alanyl-Alanine	AN00738000	HMDB0028680		5484352	1.08	2				0	0.924	0.541	0.595	0.52	0.85	0.798	1.232	0.719	0.899	0.54	0.585	0.784	0.682	0.976	0.843	0.888	0.887	0.719	1.11	0.701	1.476	0.66	1.381	1.42	0.577	1.807	1.03	1.368	1.42
A-T615	183.6	187.4	436.154	438.16	202.095	141958	1	1	Tier 1	Prolyl-Serine	AN01320002	HMDB0029026		18218236	1.19	3.2				0	1.008	0.98	0.685	0.759	1.02	0.699	0.865	1.254	0.747	1.188	0.918	0.798	0.735	0.603	0.866	0.74	0.548	0.933	0.632	0.632	0.901	0.949	0.859	0.635	0.677	0.62	0.71	0.96	1.849
A-T924	183.8	187.6	466.164	468.171	232.106	8150	1	1	Tier 1	Valyl-Aspartic acid	AN01730004	HMDB0029123		7009608	0.97	3.3				0.066	1.1	1.218	0.539	0.908	1.485	0.932	1.563	0.716	0.746	0.864	1.069	1.035	0.571	0.911	0.452	0.928	1.054	0.936	1.002	0.902	1.17	0.853	0.4465	1.227	1.87	2.412	0.5194	0.5	0.97
A-T9	184.1	187.9	295.111	297.118	61.0528	2753823	1	1	Tier 1	Ethanolamine	AN00037000	HMDB0000149	C00189	700	2.15	6.5				0	1.052	1.045	1.085	1.128	1.089	1.011	1.51	1.059	1.185	0.951	0.686	0.68	0.718	0.64	0.649	0.919	0.427	1.08	0.712	0.886	1.524	0.941	1.058	0.947	0.654	0.792	1	0.913	1.174
A-T845	184.3	188.2	458.136	460.142	224.08	103213	1	1	Tier 2	3-Hydroxy-L-kynurenine	AN01634002	HMDB0011631	C03227	11811	3.54	5				0.0377	1.061	1	0.684	0.78	1.02	0.725	0.809	1.173	0.741	1.089	0.823	0.815	0.69	0.634	0.947	0.739	0.58	0.893	0.564	0.66	0.945	0.935	0.874	0.666	0.632	0.653	0.688	0.974	1.961
A-T1471	184.8	188.7	502.164	504.171	268.106	9339	1	1	Tier 1	Tyrosyl-Serine	AN02223001	HMDB0029114		18218253	5.93	2.5				0.1321	1.253	0.888	0.647	0.986	0.3448	0.937	0.83	0.3711	0.938	0.904	0.643	0.867	0.7	1.083	0.904	0.707	0.909	0.704	0.894	1.118	0.99	0.468	0.793	0.884	0.768	0.4171	0.984	0.3955	0.671
A-587	184.9	188.6	265.064	267.071	31.0058	15972.4	1	1	Tier 3 one-reaction								0	2	208	0	1.182	0.914	0.908	0.92	1.21	1.001	1.064	1.063	1.039	1.141	0.95	1.082	1.051	1.069	0.921	0.984	0.995	1.088	1.108	1.176	1.222	0.832	1.222	1.072	0.992	0.97	1.29	1.236	1.02
A-588	185.3	189	408.159	410.165	174.1	46800.6	1	1	Tier 2	Isomer 2 of N5-Acetyl-L-Ornithine	PR00943004			193343	0.36	7				0	0.787	0.913	0.886	0.686	1.052	0.799	0.94	1.552	0.6	0.855	4.172	0.989	1.648	0.781	1.19	1.495	1.078	0.89	1.067	0.821	0.852	1.976	0.697	1.195	1.414	0.512	0.712	1.332	1.197
A-589	185.8	189.6	505.125	507.132	271.067	42098.4	1	1	Tier 3 one-reaction								0	4	199	0	0.499	0.83	0.941	0.818	0.474	0.853	0.722	0.418	0.515	0.773	1.147	0.959	1.003	0.978	0.981	0.779	1.141	0.767	1.142	1.216	0.817	1.474	0.352	0.973	1.098	0.44	0.557	0.681	1.05
A-590	186.2	190	356.104	358.111	122.046	149200	1	1	Tier 3 only two-reaction								0	0	1	0	1.329	1.435	1.18	1.302	1.279	1.31	1.438	1.276	1.216	1.368	1.283	1.503	1.576	1.434	1.47	1.313	1.753	1.372	1.872	1.376	0.775	0.433	1.036	0.283	0.701	1.248	0.961	0.419	0.176
A-591	186.2	190	363.174	365.18	129.115	355709	1	1	Tier 3 one-reaction								0	10	194	0	1.028	0.67	0.74	0.695	0.911	0.711	1.07	0.559	0.888	1.268	0.665	0.892	0.511	0.568	1.336	0.509	0.894	0.581	1.622	0.614	1.378	0.55	1.363	0.795	1.234	0.957	1.159	1.262	0.798
A-592	186.3	190.1	669.325	673.338	202.215	11849	1	2	Tier 3 zero-reaction								1	1	5	0	1.023	1.369	0.497	0.794	0.674	0.635	3.133	0.707	1.345	0.603	0.616	0.577	0.509	0.331	0.835	0.557	0.577	1.602	0.848	0.555	1.802	0.695	0.405	0.542	0.536	5.416	1.083	0.461	2.656
A-T2294	186.3	190.2	689.218	691.225	456.163	134202	1	1	Tier 2	5,10-Methenyltetrahydrofolic acid	AN04334000	HMDB0001354	C00445	439237	6.69	66.2				0	0.682	0.72	0.696	0.744	0.689	0.736	0.797	0.815	0.695	0.735	0.686	0.786	0.83	0.81	0.856	0.755	1.054	0.704	0.99	0.709	0.408	0.246	0.575	0.223	0.402	0.76	0.51	0.348	0.225
A-593	186.5	190.2	464.184	466.191	230.126	8547.23	1	1	Tier 2	Isomer 1 of Valyl-Hydroxyproline	AN01711001	HMDB0029128		10242944	1.89	40.1				0	1.275	0.9	0.976	1.18	1.045	1.22	1.324	1.31	1.36	0.904	1.037	0.983	1.098	1.12	1.12	1.762	0.95	0.913	0.855	1.128	0.752	0.751	0.805	0.716	0.972	0.852	0.831	0.776	0.791
A-T714	186.5	190.4	448.104	450.11	214.048	22831	1	1	Tier 2	2-Hydroxy-6-oxonona-2,4-diene-1,9-dioic acid	AN01483000		C04479	9543133	5.71	58.2				0	1.608	0.611	1.322	1.676	1.573	0.739	0.425	0.757	1.217	0.686	0.273	0.286	0.43	0.41	0.536	0.557	0.371	2.965	0.234	0.558	1.212	0.711	1.015	0.813	0.76	0.213	1.045	0.788	1.289
A-594	186.6	190.3	441.081	443.088	207.023	25784.8	1	1	Tier 3 one-reaction								0	1	15	0	1.018	1.507	1.25	1.307	1.214	1.334	1.489	1.219	1.266	1.32	1.455	1.413	1.558	1.732	1.602	1.239	1.784	1.676	2.165	1.333	0.763	0.509	1.04	0.237	0.632	1.565	0.904	0.518	0.23
A-596	186.7	190.5	334.122	336.129	100.064	4.15694e+06	1	1	Tier 3 one-reaction								0	3	242	0	1.265	1.441	1.162	1.385	1.316	1.341	1.476	1.417	1.326	1.253	1.29	1.57	1.471	1.525	1.578	1.33	1.983	1.386	1.996	1.289	0.708	0.379	1.014	0.233	0.643	1.29	0.768	0.424	0.175
A-597	186.9	190.6	460.201	462.208	226.142	17952.2	1	1	Tier 3 one-reaction								0	1	75	0	1.03	1.184	0.917	0.656	0.861	1.47	1.442	1.483	0.906	1.219	1.048	0.931	1.235	1.32	1.489	0.969	1.129	0.952	0.904	0.783	1.401	0.933	0.926	0.928	1.038	0.756	0.676	1.095	1.465
A-598	186.9	190.7	334.162	336.169	100.103	187475	1	1	Tier 3 only two-reaction								0	0	2	0	1.352	1.544	1.229	1.487	1.36	1.429	1.566	1.484	1.411	1.245	1.333	1.658	1.511	1.572	1.668	1.473	2.137	1.462	2.275	1.325	0.713	0.383	1.004	0.229	0.649	1.37	0.828	0.424	0.179
A-599	187	190.8	261.069	263.076	27.0109	8315.24	1	1	Tier 3 only two-reaction								0	0	180	0	1.041	1.376	0.995	1.128	1.449	1.232	1.199	1.151	1.161	0.943	1.409	1.221	1.3	1.274	1.377	1.408	1.4	1.15	1.949	1.428	0.908	0.802	1.047	0.871	0.956	1.237	0.99	0.705	0.461
A-600	187.1	190.8	426.122	428.128	192.063	13544.1	1	1	Tier 3 zero-reaction								1	38	662	0	1.117	0.796	1.185	1.964	1.4	0.942	0.596	1.038	1.301	1.023	0.708	0.336	0.587	0.463	0.741	0.782	0.684	1.874	0.376	0.62	1.176	0.719	1.041	0.85	0.882	1.06	1.243	0.93	1.082
A-601	187.2	191	289.1	291.107	55.0421	8833.82	1	1	Tier 3 one-reaction								0	1	175	0	1.096	1.341	0.87	1.612	1.729	1.826	1.849	1.69	1.25	1.101	1.358	1.676	1.475	1.463	1.728	1.288	1.973	1.4	1.988	1.232	0.679	0.454	1.056	0.441	0.864	1.313	0.773	0.378	0.452
A-602	187.2	191	342.046	344.053	107.988	38492.2	1	1	Tier 3 one-reaction								0	4	10	0	0.874	1.241	1.082	0.85	1.289	0.882	1.136	1.034	1.271	1.297	1.02	1.465	1.208	1.374	1.279	1.32	1.349	1.149	1.152	0.842	0.945	0.875	0.694	0.66	0.99	1.936	0.761	0.996	0.923
A-603	187.2	191	272.074	274.081	38.0155	24710.4	1	1	Tier 3 only two-reaction								0	0	233	0	1.276	1.401	1.41	1.221	1.361	1.424	1.444	1.383	1.307	1.097	1.32	1.629	1.545	1.435	1.348	1.353	1.583	1.189	2.25	1.454	0.835	0.467	0.873	0.272	0.732	1.371	0.831	0.433	0.15
A-604	187.4	191.2	381.147	383.154	147.089	28063.5	1	1	Tier 3 one-reaction								0	39	429	0	1.212	0.945	1.038	1.152	1.899	1.224	0.895	0.868	0.833	0.906	0.818	1.367	1.053	1.865	1.329	1.124	1.107	1.07	1.201	0.947	1.01	1.085	0.968	0.94	1.353	0.623	0.952	0.966	1.369
A-605	187.9	191.7	565.058	569.072	97.9491	6425.12	1	2	Tier 3 only two-reaction								0	0	7	0	0.872	1.159	0.991	1.11	0.981	1.082	1.17	1.149	1.456	0.881	1.329	1.184	1.317	1.463	1.057	1.219	1.331	1.302	1.142	1.302	0.973	1.213	0.783	1.219	1.111	1.419	1.183	1.176	0.8
A-607	188.5	192.3	463.237	465.244	229.179	7233.56	1	1	Tier 2	N1,N8-Diacetylspermidine	AN01701000	HMDB0041947		389613	0.56	41.1				0	0.63	0.676	0.444	0.931	0.403	0.65	0.47	0.689	0.535	0.599	0.568	0.557	0.515	0.86	0.633	0.609	0.472	0.714	0.853	0.633	0.616	0.838	0.594	0.902	0.861	1.349	0.548	0.491	1.145
A-608	188.8	192.6	485.219	487.226	251.161	14910.7	1	1	Tier 3 only two-reaction								0	0	15	0	0.664	0.444	0.46	0.601	0.376	0.36	0.322	0.378	0.487	0.578	0.406	0.489	0.398	0.661	0.473	0.557	0.283	0.447	0.875	0.441	0.694	0.899	0.781	1.118	0.858	0.9	0.718	0.608	1.273
A-609	188.9	192.7	398.127	400.134	164.068	485901	1	1	Tier 3 zero-reaction								6	74	774	0	0.678	1.289	0.599	0.734	0.302	0.738	0.711	1.258	0.955	0.801	0.871	0.872	0.994	0.991	0.932	1.029	0.849	0.892	1.433	0.595	0.562	0.235	0.681	3.299	4.001	0.155	0.424	1.164	0.221
A-T886	189.4	193.3	464.148	466.155	230.09	34365	1	1	Tier 1	Prolyl-Aspartic acid	AN01708001	HMDB0029013		3838871	2.22	2.5				0	0.796	0.608	0.775	0.75	0.949	0.647	1.4	0.969	0.983	1.049	0.52	0.536	0.467	0.493	0.496	0.671	0.296	0.7	0.315	0.637	1.046	0.96	0.553	0.5	0.707	0.581	0.476	0.645	1.154
A-T1244	189.7	193.6	486.131	488.138	252.075	28891	1	1	Tier 2	5-Hydroxy-N-formylkynurenine	AN01992000	HMDB0004086	C05648	9548588	4.31	2.5				0.0377	0.887	0.659	0.821	0.758	0.877	0.763	1.264	1.001	0.84	1.078	0.592	0.6	0.492	0.468	0.43	0.611	0.24	0.692	0.372	0.621	0.961	1.033	0.64	0.492	0.81	0.561	0.438	0.627	1.23
A-611	190	193.7	431.115	433.121	197.056	22230.1	1	1	Tier 3 one-reaction								0	7	138	0	0.696	0.288	0.695	0.435	1.352	0.51	0.4	0.875	0.596	0.717	0.775	1.158	0.888	0.539	0.857	0.881	1.333	0.906	0.589	0.307	1.044	1.224	1.196	1.393	1.086	1.137	0.676	0.812	0.807
A-612	190	193.8	388.064	390.07	154.005	14179.1	1	1	Tier 3 only two-reaction								0	0	85	0	0.757	0.879	0.702	0.733	1.006	0.534	0.709	0.964	0.834	0.866	0.812	0.742	0.85	1.011	0.68	0.979	0.579	1.045	1.235	0.978	1.125	0.819	0.911	0.972	0.999	0.755	0.942	0.885	0.903
A-614	190	193.8	353.054	355.061	118.996	18151.8	1	1	Tier 3 only two-reaction								0	0	12	0.0094	0.861	0.963	0.695	1.077	0.923	0.692	0.63	0.87	0.937	0.772	0.921	0.966	0.873	0.84	0.749	0.778	0.583	0.888	1.185	1.067	1.371	0.871	0.96	0.931	0.792	0.796	0.736	0.74	1.029
A-615	190.1	193.8	309.403	311.411	75.345	18300.2	1	1	Unidentified											0	0.872	1.013	0.761	1.093	0.879	0.651	0.737	0.926	0.904	0.825	0.93	0.698	0.742	0.839	0.776	0.713	0.521	1.043	1.291	0.853	1.201	0.972	1.172	1.053	0.877	0.834	1.02	1.183	1.027
A-616	190.1	193.9	762.087	764.092	528.028	9710.9	1	1	Tier 3 only two-reaction								0	0	88	0.0094	1.412	1.649	1.496	1.291	1.587	1.125	1.462	1.429	1.341	1.479	1.568	1.255	1.806	1.539	1.103	1.512	1.15	1.733	2.09	1.435	1.544	1.591	1.878	1.31	1.146	1.323	1.988	1.834	1.431
A-T775	190.1	194	452.185	454.192	218.127	34627	1	1	Tier 1	Valyl-Threonine	AN01548005	HMDB0029137		4046492	0.29	7.7				0	0.909	0.526	0.547	0.499	0.696	0.488	0.63	0.682	0.776	0.53	0.302	0.381	0.363	0.344	0.307	0.983	0.144	0.626	0.349	2.831	1.26	1.249	1.145	1.23	0.69	0.718	1.152	1.079	1.973
A-618	190.2	194	309.358	311.366	75.2999	24607.5	1	1	Unidentified											0	0.987	1.046	0.873	0.915	0.876	0.826	0.935	0.82	0.63	0.882	0.866	0.817	0.854	0.903	0.587	0.929	0.492	0.992	1.183	0.929	1.116	0.845	1.014	0.896	0.843	0.756	0.968	0.933	1.089
A-621	190.3	194.1	351.05	353.054	116.992	15772.3	1	1	Tier 3 only two-reaction								0	0	7	0.0094	0.962	0.762	1.761	0.971	1.096	1.508	1.124	1.011	0.875	1.096	0.998	1.172	1.28	1.368	1.198	0.996	2.451	0.886	0.857	1.562	0.469	0.857	0.898	0.812	0.811	1.57	1.844	1.402	0.481
A-622	190.4	194.2	309.387	311.395	75.3282	21576	1	1	Unidentified											0	0.85	0.973	0.613	0.959	0.831	0.649	0.838	0.877	0.814	0.943	0.778	0.757	0.873	0.84	0.655	0.806	0.633	0.963	1.158	0.817	1.002	0.809	1.051	0.726	0.744	0.948	0.917	1.062	1.075
A-624	190.4	194.2	309.342	311.35	75.2842	26505.1	1	1	Unidentified											0	0.899	1.048	0.77	0.859	0.878	0.744	0.77	0.879	0.732	0.995	0.935	0.805	0.844	0.78	0.646	0.762	0.6	1.038	1.183	0.783	0.954	0.853	1.027	0.857	0.759	0.746	0.948	1.045	0.93
A-625	190.4	194.2	309.312	311.32	75.2539	40646.3	1	1	Unidentified											0	0.83	0.941	0.666	0.968	0.877	0.641	0.769	0.871	0.737	0.764	0.867	0.718	0.757	0.841	0.637	0.945	0.52	0.96	1.31	0.878	1.006	0.834	0.939	0.81	0.735	0.764	0.743	1.039	1.161
A-626	190.4	194.2	309.327	311.335	75.2687	35113.3	1	1	Unidentified											0	0.859	1.109	0.797	0.944	0.87	0.69	0.74	0.927	0.786	0.751	0.838	0.856	0.834	0.745	0.676	0.857	0.556	0.992	1.308	0.92	1.197	0.756	1.082	0.921	0.788	0.777	0.926	0.986	1.099
A-T19	190.4	194.3	309.09	311.097	75.032	23820280	1	1	Tier 1	Glycine	AN00076000	HMDB0000123	C00037	750	0.04	5.2				0	0.929	1	0.882	1.004	0.954	0.822	0.896	0.977	0.904	0.97	1.015	0.901	1.002	0.999	0.843	0.942	0.842	1.024	1.194	1.084	1.023	0.965	1.095	0.965	0.909	0.994	1.145	1.114	0.95
A-T1463	190.4	194.3	502.161	504.168	268.106	6212	1	1	Tier 1	Seryl-Tyrosine	AN02223000	HMDB0029051		7021865	5.83	0.2				0.2453	1.359	1.005	0.973	1.65	0.956	1.026	0.814	1.139	1.144	1.267	1.228	1.321	0.661	1.139	0.63	1.178	0.7498	1.245	1.04	0.976	1.48	0.695	0.76	1.485	0.5584	3.083	0.7	1.705	1.62
A-T1819	190.4	194.3	531.147	533.154	297.09	8753	1	1	Tier 1	5'-Methylthioadenosine	AN02656000	HMDB0001173	C00170	439176	2.06	2.1				0.1887	0.3549	0.411	0.3996	0.38	0.3553	0.7	0.639	0.3825	0.535	0.3902	0.4158	0.88	0.901	0.874	0.663	0.512	0.828	0.3608	1.129	0.85	0.681	0.488	0.426	0.846	0.3523	0.4298	1.64	0.662	0.494
A-T1157	190.5	194.4	480.18	482.186	246.122	6321	1	1	Tier 1	Valyl-Glutamic acid	AN01906008	HMDB0029126		7009623	1.28	3.2				0.2453	1.01	0.737	0.922	0.5354	0.858	0.754	0.804	0.5388	0.95	1.14	0.5858	1.109	0.899	0.779	0.5599	0.758	0.6665	0.857	0.689	0.817	1.477	0.771	0.792	1.241	0.735	0.6055	0.6221	1.381	0.4389
A-627	190.5	194.3	389.128	391.134	155.07	297066	1	1	Tier 3 zero-reaction								1	14	273	0	0.894	1.295	6.919	2.99	1.759	6.732	4.646	0.557	2.775	0.211	0.365	2.819	0.117	2.163	5.153	0.552	0.607	0.443	0.314	0.327	0.323	0.263	0.027	0.072	0.237	0.493	0.264	0.604	0.144
A-628	190.5	194.3	309.371	311.379	75.3125	19047.8	1	1	Unidentified											0	0.778	0.957	0.877	1	0.9	0.579	0.832	0.829	0.557	0.863	0.819	0.769	0.931	0.889	0.715	0.832	0.605	1.055	1.171	0.661	1.172	0.907	0.825	1.015	0.607	0.919	0.955	0.783	1.094
A-629	190.5	194.3	415.14	417.147	181.082	96839.8	1	1	Tier 3 only two-reaction								0	0	1	0	0.746	0.328	0.795	0.431	1.364	0.574	0.397	0.94	0.616	0.751	0.897	1.085	0.845	0.538	0.818	0.923	1.47	0.994	0.61	0.334	1.102	1.435	1.321	1.555	1.187	1.161	0.701	0.797	0.825
A-630	190.6	194.4	673.099	675.104	439.041	19300.3	1	1	Tier 3 one-reaction								0	1	61	0	1.429	1.358	1.378	1.503	1.457	1.221	1.278	1.492	1.34	1.446	1.524	1.254	1.28	1.524	1.23	1.465	1.209	1.594	2.182	1.771	1.828	1.528	1.421	1.47	1.449	1.417	1.727	1.819	1.728
A-631	190.7	194.5	331.084	333.091	97.0257	23459.6	1	1	Tier 3 only two-reaction								0	0	2	0.0377	0.877	0.866	0.549	0.995	0.847	0.749	0.711	0.778	0.743	0.744	0.903	0.574	0.696	0.769	0.952	0.864	0.545	1.172	1.286	1.108	0.958	0.6533	1.264	0.6887	0.629	0.765	0.714	1.014	0.531
A-632	191.8	195.6	290.1	292.106	56.0414	15539.7	1	1	Unidentified											0	0.858	0.496	0.695	0.659	0.744	0.492	1.021	0.679	0.664	0.497	0.421	0.747	0.661	0.663	0.519	0.621	0.464	0.8	0.714	0.668	1.254	1.123	0.992	1.021	1.044	0.582	0.751	0.902	1.055
A-633	192.1	195.8	344.106	346.113	110.048	258904	1	1	Tier 3 zero-reaction								1	8	272	0	1.414	1.056	1.392	1.386	1.087	1.149	1.433	1.431	1.307	1.471	1.175	1.186	1.337	1.201	1.275	1.276	1.079	0.987	1.316	1.286	1.079	0.942	1.2	1.037	0.783	0.985	1.097	1.202	1.041
A-635	192.1	195.9	413.083	415.09	179.025	10100.9	1	1	Tier 3 one-reaction								0	11	337	0	1.268	1.157	3.128	1.625	1.178	1.211	4.654	1.454	0.857	1.085	1.304	1.292	1.776	1.262	3.302	2.341	1.303	1.984	3.354	1.329	0.337	0.345	0.749	0.498	0.416	0.648	0.798	0.928	0.58
A-636	192.2	195.9	445.104	447.111	211.046	59871.3	1	1	Tier 2	Topaquinone	AN01445002	HMDB0011639		123871	5.22	18.3				0	1.141	0.205	0.742	0.097	0.628	0.49	0.846	0.889	0.36	0.625	0.257	0.357	0.588	0.539	0.489	1.044	0.46	0.268	0.407	0.795	0.963	1.081	1.49	0.866	0.862	1.716	1.432	1.211	0.816
A-637	192.2	196	458.148	460.155	224.089	19470.7	1	1	Tier 3 zero-reaction								1	32	493	0.0472	0.266	0.557	0.501	1.1016	0.893	0.353	0.211	0.374	0.486	0.485	0.597	0.474	0.378	3.644	0.47	1.2859	2.2497	0.765	0.513	0.202	0.369	0.376	0.766	0.881	0.763	0.317	1.048	1.433	0.525
A-638	192.3	196	303.116	305.123	69.0578	44566.5	1	1	Tier 3 one-reaction								0	2	183	0	0.76	0.325	0.748	0.459	1.408	0.523	0.386	0.927	0.571	0.774	0.778	0.962	0.802	0.47	0.784	0.885	1.302	0.99	0.545	0.27	1.091	1.35	1.31	1.473	1.142	1.046	0.612	0.775	0.833
A-T540	192.5	196.4	422.175	424.181	188.116	19867	1	1	Tier 1	N2-Acetyl-L-Lysine	AN01133009	HMDB0000446		92907	1.36	1.3				0	1.82	0.765	1.388	1.342	1.43	2.176	1.134	0.709	1	1.024	1.655	1.49	2.115	1.689	1.623	1.293	0.783	1.609	1.139	1.885	1.986	1.97	1.457	1.051	2.644	1.034	1.14	0.926	1.303
A-639	192.7	196.5	348.137	350.144	114.079	15673.6	1	1	Tier 2	Isomer 1 of 3-Amino-2-piperidone	AN00255000	HMDB0000323		5200225	0.33	60.8				0	1.038	0.978	0.768	0.883	0.873	0.911	1.238	1.258	0.926	0.908	1.014	0.989	0.956	1.01	1.176	1.007	1.195	1.153	0.861	0.86	1.27	1.177	1.309	1.192	0.975	0.903	1.003	1.204	1.602
A-642	193.4	197.1	442.116	444.123	208.058	103609	1	1	Tier 3 zero-reaction								1	49	625	0	0.533	0.723	0.911	0.795	0.456	0.757	0.666	0.503	0.502	0.875	1.186	0.962	1.196	0.941	0.982	0.873	1.017	0.847	1.029	1.189	0.895	1.495	0.385	1.03	1.165	0.121	0.595	0.791	1.151
A-T120	193.4	197.3	365.116	367.123	131.058	189149	1	1	Tier 1	cis-4-Hydroxy-D-proline	AN00406012	HMDB0060460	C03440	440014	0.1	6				0	0.752	0.754	0.704	0.914	0.94	0.852	0.67	0.88	1.083	0.68	0.698	0.863	0.682	0.66	0.723	0.766	0.691	0.861	0.787	0.713	0.768	0.663	1.195	0.76	1.429	1.17	1.07	0.95	1.065
A-643	193.4	197.2	418.191	420.197	184.132	18272.3	1	1	Tier 3 one-reaction								0	2	76	0	0.78	0.709	1.082	0.961	0.92	1.196	0.583	0.71	1.222	0.604	1.175	0.818	0.846	0.549	0.858	0.73	1.536	1.321	2.36	0.878	0.367	0.478	0.615	1.016	1.005	0.974	0.682	0.548	0.699
A-644	193.5	197.2	358.041	360.048	123.983	18343.9	1	1	Tier 3 one-reaction								0	4	92	0	1.083	0.924	0.994	1.122	0.905	1.252	1.122	1.072	1.504	1.264	0.778	1.252	1.098	1.008	1.227	1.459	1.313	1.208	1.112	0.941	1.474	0.897	0.975	0.786	1.136	1.47	1.016	1.035	1.165
A-645	193.5	197.3	464.098	466.105	230.04	10436.9	1	1	Tier 3 only two-reaction								0	0	43	0	0.745	0.887	1.094	0.904	0.52	1.02	0.738	0.756	0.744	1.128	1.149	1.137	0.922	1.11	0.902	1.172	1.208	0.676	0.851	1.015	0.79	1.083	0.503	0.825	0.892	1.013	0.679	1.036	0.983
A-647	193.8	197.6	303.128	305.134	69.0697	8011.17	1	1	Unidentified											0.0094	0.806	0.557	0.753	0.504	1.142	0.56	0.446	0.853	0.623	0.737	0.813	1.023	0.896	0.44	0.758	0.905	1.181	0.883	0.528	0.315	0.796	1.232	1.275	1.451	1.122	0.987	0.798	0.837	0.904
A-T1108	194.5	198.4	478.164	480.171	244.106	148816	1	1	Tier 1	Prolyl-Glutamic acid	AN01874002	HMDB0029016		3563697	0.42	2				0	0.819	0.513	0.543	0.521	0.736	0.527	0.81	0.948	0.663	0.707	0.33	0.372	0.446	0.268	0.381	0.538	0.202	0.683	0.231	0.441	0.95	1.086	0.794	1.28	0.648	0.511	0.642	1.301	2.5
A-T3220	194.5	198.4	500.146	502.153	266.09	52908	1	1	Tier 2	N2'-Acetyl-5'-Hydroxykynurenine/N2'-Acetyl-3'-Hydroxy-L-kynurenine	PR02197000				4.09	33.2				0	0.923	0.587	0.51	0.57	0.815	0.52	0.76	0.977	0.721	0.764	0.331	0.358	0.441	0.273	0.464	0.54	0.213	0.644	0.222	0.406	1.081	1.005	0.848	1.322	0.602	0.558	0.767	1.445	2.29
A-650	194.8	198.5	537.201	539.207	303.142	6787.94	1	1	Tier 3 one-reaction								0	12	231	0	0.953	0.909	0.665	0.97	2.28	0.913	1.255	0.691	0.718	1.045	1.026	0.908	1.174	0.926	0.753	0.55	1.787	0.789	1.726	1.134	0.621	0.673	0.911	0.64	0.987	1.44	0.831	0.8	0.689
A-651	194.9	198.6	481.032	483.037	246.974	9423.36	1	1	Tier 3 only two-reaction								0	0	27	0	0.528	0.923	0.825	0.828	0.625	0.957	0.842	0.699	0.893	0.903	0.893	1.179	0.941	0.941	1.167	0.755	0.803	1.078	0.632	0.444	1.051	1.001	0.678	0.724	1.42	0.984	0.51	0.897	1.332
A-652	194.9	198.7	478.129	480.136	244.071	21298.9	1	1	Tier 3 zero-reaction								2	29	497	0	0.634	0.736	0.712	0.951	0.673	0.554	0.593	0.653	0.595	0.691	1.08	0.332	0.946	0.901	0.865	0.477	0.682	0.824	1.008	0.729	0.745	0.848	0.757	0.587	0.665	0.504	0.619	0.783	0.723
A-653	195.2	198.9	448.165	450.171	214.106	19791.1	1	1	Tier 3 one-reaction								0	1	160	0	0.929	0.322	0.869	0.581	0.836	0.628	0.418	0.782	0.545	0.771	1.127	1.124	0.906	0.669	1	0.94	1.623	1.049	0.595	0.366	0.793	1.182	1.068	0.935	1.111	0.735	0.82	0.54	0.758
A-654	195.2	198.9	383.073	385.079	149.015	22889.7	1	1	Tier 3 one-reaction								0	6	54	0	1.384	1.658	1.55	1.735	1.331	1.463	1.716	1.199	1.426	2.021	1.722	1.589	1.605	1.655	1.207	1.39	1.791	1.076	1.008	0.99	0.677	0.372	0.234	1.01	0.588	0.936	1.371	1.35	0.286
A-655	195.2	199	456.132	458.139	222.074	443733	1	1	Tier 3 zero-reaction								1	53	677	0	0.557	0.639	0.875	0.789	0.467	0.822	0.606	0.488	0.537	0.815	0.899	0.83	1.039	1.045	0.915	0.715	1.127	0.696	1.056	1.043	0.82	1.307	0.358	0.804	0.882	0.244	0.477	0.651	0.933
A-656	195.3	199	516.12	518.126	282.062	7729.7	1	1	Tier 3 one-reaction								0	3	201	0	1.408	1.115	0.744	1.186	0.966	0.936	0.857	1.475	1.73	1.167	0.903	0.81	0.75	0.904	0.765	0.836	0.688	1.108	0.626	0.783	1.074	1.249	0.977	1.39	1.048	0.872	1.148	1.595	2.056
A-657	195.3	199.1	494.088	496.094	260.029	21086.3	1	1	Tier 3 zero-reaction								18	35	394	0	0.582	0.721	1.01	0.866	0.586	1.075	0.553	0.464	0.606	0.862	1.072	0.931	1.02	0.974	0.888	0.934	1.376	0.71	1.062	1.143	0.916	1.277	0.527	0.878	0.91	0.623	0.675	0.633	1
A-658	195.5	199.2	409.106	411.113	175.048	15668.4	1	1	Tier 3 zero-reaction								2	28	380	0	0.403	0.667	0.452	0.27	0.941	0.481	0.316	0.612	0.433	0.539	0.985	0.815	0.891	0.756	0.547	0.537	4.017	0.422	0.669	0.599	0.622	0.894	0.879	0.807	0.968	2.367	0.875	0.613	0.906
A-660	195.6	199.4	478.114	480.121	244.056	99439.3	1	1	Tier 3 only two-reaction								0	0	41	0	0.602	0.733	1.077	0.937	0.781	0.823	0.61	0.717	0.659	0.899	0.934	1.128	1.06	1.208	0.956	0.864	1.411	0.774	1.061	1.165	0.877	1.318	0.65	0.856	1.01	0.597	0.647	0.831	1.074
A-661	195.6	199.4	466.127	468.134	232.069	10293.5	1	1	Tier 3 one-reaction								0	12	352	0	0.702	1.166	0.711	0.659	0.741	0.901	0.865	0.587	0.879	0.992	1.222	1.097	1.014	1.088	1.203	1.196	1.089	1.275	1.428	2.282	0.681	0.937	1.087	0.572	1.042	0.284	1.053	0.913	0.849
A-662	196.4	200.1	321.127	323.133	87.0681	8434	1	1	Tier 2	Isomer 1 of 4-Aminobutyraldehyde	AN00115001	HMDB0001080	C00555	118	0.76	73.5				0	0.938	0.435	0.726	0.59	1.301	0.591	0.423	1.038	0.697	0.876	0.878	1.006	0.793	0.578	0.924	0.969	1.408	0.9	0.72	0.385	1.031	1.463	1.368	1.542	1.021	1.146	0.882	0.956	0.922
A-T24	196.5	200.4	321.09	323.097	87.032	10087	1	1	Tier 2	Dehydroalanine	AN00113001	HMDB0003609	C02218	123991	0.68	3.9				0.0189	1.132	1.002	0.871	0.86	0.899	0.655	0.969	0.53	0.82	1.083	1.669	0.5662	0.906	0.948	1	0.95	0.73	0.877	0.895	1.096	0.965	0.9	1.222	0.7	0.868	0.793	1.291	1	0.786
A-663	196.6	200.4	367.096	369.103	133.038	2.06996e+06	1	1	Tier 3 zero-reaction								3	28	497	0	0.913	1.158	1.002	1.092	0.85	0.827	0.944	0.743	0.808	1.024	1.531	1.026	1.003	0.904	0.955	0.966	0.654	0.904	1.015	1.11	0.976	0.943	1.034	0.742	0.888	0.63	1.155	1.089	0.841
A-664	196.7	200.4	428.137	430.144	194.078	12176.3	1	1	Tier 3 one-reaction								0	26	433	0	1.069	0.787	1.733	1.392	0.795	1.091	1.313	0.965	1.073	0.963	0.654	0.576	0.924	1.238	0.653	1.66	1.55	0.84	1.711	1.836	0.436	0.493	0.666	0.419	0.385	0.791	0.68	0.843	0.66
A-665	196.7	200.5	436.19	438.197	202.132	139779	1	1	Tier 3 one-reaction								0	14	195	0	0.668	1.276	1.053	0.689	0.597	1.582	1.357	0.75	1.209	2.099	1.579	1.942	1.66	1.37	1.077	1.096	1.883	0.854	0.899	2.175	0.86	1.018	1.235	0.682	1.549	1.837	1.146	1.598	1.326
A-666	197.1	200.8	358.122	360.129	124.064	188510	1	1	Tier 3 zero-reaction								1	10	233	0	1.065	0.833	0.817	0.948	1.188	0.926	1.216	0.765	0.996	0.726	0.877	0.845	0.742	0.578	0.99	0.925	1.33	0.93	1.03	1.074	0.892	0.869	0.552	0.85	1.702	0.945	0.483	0.86	1.365
A-668	197.7	201.5	351.101	353.108	117.042	20560.5	1	1	Tier 2	Isomer 1 of L-2-Amino-3-oxobutanoic acid	AN00273001	HMDB0006454	C03508	440033	0.71	7.6				0	1.026	0.507	0.742	0.822	1.377	0.675	0.543	0.919	0.69	0.682	0.756	1.139	0.763	1.005	0.683	0.606	0.964	0.462	1.158	9.172	0.836	0.451	0.837	0.847	0.807	0.55	0.679	0.579	0.497
A-669	198.4	202.1	638.174	642.187	171.064	7688.49	1	2	Tier 3 one-reaction								0	8	236	0.0189	2.5	1.772	1.359	1.422	1.616	1.876	1.844	2.114	1.469	1.631	1.478	1.57	2.504	1.773	2.219	1.619	2.208	2.218	2.523	2.048	1.539	1.26	1.753	0.841	1.17	1.155	0.927	1.201	1.911
A-670	198.5	202.2	434.047	436.053	199.988	7281.89	1	1	Tier 3 one-reaction								0	1	41	0	1.157	1.956	1.232	1.494	1.275	1.566	1.901	1.492	1.126	1.826	1.798	1.725	1.484	1.979	1.574	1.751	2.542	1.366	1.481	1.518	0.779	0.716	1.087	0.415	0.676	1.202	0.921	0.692	0.353
A-T424	198.8	202.7	408.122	410.129	174.064	4192887	1	1	Tier 2	N-Acetyl-L-Asparagine	TA00938003				0.3	32.9				0	1.06	2.028	1.239	1.504	0.959	1.349	1.78	1.12	1.147	1.3	2.041	2	1.77	1.605	1.971	1.679	1.944	1.515	2.18	1.719	0.635	0.474	0.955	0.254	0.819	1.077	0.922	0.514	0.156
A-671	198.9	202.6	418.075	420.081	184.016	10788.9	1	1	Tier 3 one-reaction								0	2	97	0.0094	1.008	1.788	1.272	1.136	0.929	1.187	1.544	1.02	1.093	1.33	1.462	1.873	1.55	1.397	1.52	1.582	1.718	1.519	1.523	2.062	0.724	0.45	0.856	0.184	0.528	1.198	0.886	0.617	0.234
A-672	198.9	202.6	261.069	263.076	27.0109	9634.36	1	1	Tier 3 only two-reaction								0	0	180	0	0.96	1.34	1.135	1.323	0.894	1.261	1.291	1.101	1.04	1.092	1.591	1.336	1.522	1.332	1.621	1.028	1.459	1.1	1.818	1.574	0.968	0.8	0.955	0.82	0.978	0.978	1.1	1.057	0.815
A-T297	198.9	202.8	391.096	393.102	157.037	63764	1	1	Tier 2	2-Aminomuconic acid	AN00707000	HMDB0001241	C02220	5280499	1.86	11.8				0	1.056	1.767	1.169	1.53	1.045	1.219	1.688	1.146	1.137	1.277	1.998	1.967	1.637	1.635	1.857	1.583	2.001	1.46	2.065	1.702	0.749	0.603	1.058	0.31	0.78	1.16	1.037	0.627	0.237
A-673	198.9	202.6	344.161	346.167	110.102	5558.98	1	1	Unidentified											0	1.198	1.709	1.726	1.686	1.107	1.176	2.183	1.072	1.244	1.543	1.543	2.288	1.733	1.77	1.719	1.533	2.454	1.794	1.944	1.888	0.782	0.48	1.04	0.492	1.022	1.262	1.511	1.141	0.307
A-674	199	202.7	450.206	452.212	216.147	7110.4	1	1	Tier 3 one-reaction								0	15	108	0	0.922	0.714	1.102	0.815	1.164	0.961	1.04	0.574	0.824	0.708	1.299	1.186	0.836	0.911	1.193	0.944	0.951	0.949	1.105	1.051	1.387	1.151	0.806	0.735	1.162	1.141	0.975	1.29	0.864
A-675	199.1	202.8	381.148	383.155	147.09	513539	1	1	Tier 3 one-reaction								0	39	429	0	0.828	0.769	0.85	0.989	1.202	1.101	0.97	0.665	0.838	0.794	0.936	0.933	0.972	0.605	0.944	0.969	0.851	0.928	1.032	0.88	1.052	1.131	0.805	0.718	1.312	0.941	0.81	0.762	1.192
A-677	199.3	203	520.186	522.192	286.127	17257.6	1	1	Tier 3 one-reaction								0	3	296	0	1.247	1.678	1.32	1.588	1.079	1.395	1.946	1.251	1.1	1.379	2.106	2.084	1.77	1.433	1.695	1.612	2.11	1.324	2.13	1.663	0.651	0.674	1.359	0.652	1.07	1.45	1.252	0.572	0.65
A-678	199.4	203.1	262.053	264.06	27.9949	22942.7	1	1	Tier 3 zero-reaction								1	4	251	0	1.191	1.571	1.07	1.227	0.847	1.074	1.552	1.158	0.923	1.056	1.607	1.894	1.463	1.141	1.432	1.355	1.583	1.523	1.784	1.767	0.962	0.664	1.19	0.594	0.904	0.886	1.097	0.945	0.74
A-679	199.5	203.2	475.104	477.111	241.046	18848.4	1	1	Tier 3 only two-reaction								0	0	107	0	0.848	1.55	1.038	1.091	1.155	1.34	1.534	0.875	0.829	1.35	1.921	1.177	1.222	1.035	1.316	0.904	1.071	1.046	1.673	1.171	0.715	0.829	0.878	0.954	0.715	1.288	1.131	1.467	0.59
A-T3119	199.5	203.4	513.178	515.185	279.122	11175	1	1	Tier 2	Phe-Gly-Gly/Phenylalanyl-Asparagine	AN02393000			152644	6.29	10.3				0.2075	1.271	1.073	1.63	1.473	1.918	1.54	1.002	1.073	2.16	1.231	1.514	1.008	1.296	1.058	1.13	0.989	1.337	3.085	4.901	0.92	0.449	0.293	1.482	0.2879	0.763	0.677	0.357	0.3294	0.2518
A-681	199.6	203.3	491.195	493.203	257.137	14426.8	1	1	Tier 3 one-reaction								0	6	174	0	1.211	1.057	1.505	1.623	1.561	1.582	0.968	1.199	2.28	1.016	1.489	1.091	1.384	0.981	1.307	1.082	1.704	1.922	2.926	1.215	0.626	0.253	1.383	0.579	1.103	0.765	1.045	0.363	0.736
A-682	199.6	203.3	385.13	387.137	151.072	482466	1	1	Tier 3 only two-reaction								0	0	3	0	1.138	1.367	1.026	1.395	1.63	1.527	1.782	0.858	1.013	1.306	1.489	1.213	1.197	1.033	1.379	0.72	1.185	1.192	1.974	1.117	0.857	0.599	0.888	0.962	0.727	1.576	1.148	1.236	0.701
A-683	199.7	203.4	475.212	477.219	241.154	102878	1	1	Tier 3 only two-reaction								0	0	38	0	1.017	1.109	1.073	1.367	1.633	1.401	1.63	0.872	0.968	1.449	1.435	1.281	1.177	1.106	1.135	0.819	1.064	1.059	2.07	1.004	0.918	0.678	0.896	1.134	0.722	1.369	1.215	1.134	0.677
A-T1155	199.7	203.6	480.179	482.186	246.122	134712	1	1	Tier 1	Glutamyl-Valine	AN01906005	HMDB0059717;HMDB28832;HMDB59717		6992567	1.5	4.2				0	0.705	0.67	0.459	0.447	0.899	0.774	0.622	0.5	0.69	0.473	0.498	0.614	0.451	0.5	0.55	0.68	0.523	0.625	0.629	0.999	0.871	0.787	0.938	1.107	0.831	0.798	1.24	1.38	1.502
A-686	199.9	203.6	549.212	551.219	315.154	17126.3	1	1	Tier 3 only two-reaction								0	0	100	0	1.082	1.44	1.042	1.387	1.103	1.269	1.37	0.935	1.025	1.341	2.094	1.2	1.287	1.148	1.271	0.935	1.082	1.24	1.588	1.011	0.818	0.818	0.905	0.977	0.795	1.116	1.299	1.204	0.572
A-687	200	203.7	401.104	403.111	167.046	74462.3	1	1	Tier 2	2,8-Dihydroxyadenine	AN00839000	HMDB0000401		92268	4.31	23.6				0	1.067	1.146	1	1.207	1.634	1.389	1.441	0.906	0.99	1.289	1.515	1.252	1.137	1.104	1.145	0.801	1.223	0.995	1.816	1.079	0.866	0.779	0.894	1.104	0.785	1.602	1.133	1.289	0.71
A-688	200.2	203.9	437.149	439.156	203.091	387897	1	1	Tier 3 one-reaction								0	11	256	0	0.903	1.602	0.978	1.248	1.255	1.367	1.761	0.727	0.847	1.159	1.599	1.276	1.179	1.054	1.187	0.847	1.121	1.219	1.748	1.354	0.798	0.657	0.906	0.979	0.818	1.319	1.158	1.412	0.547
A-690	201	204.7	326.106	328.112	92.0473	64821.3	1	1	Tier 3 zero-reaction								1	25	436	0	0.495	0.797	0.931	0.572	0.874	0.75	0.642	0.963	0.915	0.769	0.852	0.599	0.549	0.888	0.433	0.679	0.398	1.011	0.749	0.868	0.375	0.462	1.745	7.311	0.391	0.034	1.125	1.289	2.517
A-691	201	204.7	392.164	394.171	158.105	76879.1	1	1	Tier 3 one-reaction								0	6	216	0	1.537	0.994	1.301	1.067	0.959	1.345	1.199	1.362	1.297	1.616	0.733	1.311	0.906	1.091	0.922	0.862	1.222	1.024	1.169	1.336	1.249	1.129	1.21	1.061	0.999	0.984	1.066	1.018	1.586
A-T2897	201.4	205.3	513.155	515.161	279.097	8945	1	1	Tier 2	N-Acetyl-6-Pyruvoyltetrahydropterin	PR02392000				0.44	35.4				0.0849	0.942	1.086	0.56	0.794	0.699	0.769	0.958	0.983	0.92	0.385	1.31	2.181	1.12	0.4165	1.347	1.219	1.198	0.74	1.062	1.53	0.552	0.573	0.673	0.3514	0.701	0.4241	0.76	0.4021	0.47
A-692	201.4	205.1	415.132	417.139	181.074	239809	1	1	Tier 2	3-Amino-3-(4-hydroxyphenyl)propanoic acid	AN01037005	HMDB0003831	C04368	440311	0.04	73.8				0	0.635	0.34	1.101	0.267	1.036	0.603	0.424	0.883	0.489	0.369	0.626	0.961	1.274	0.751	1.04	1.444	1.177	0.673	0.46	0.475	0.688	2.464	0.362	1.201	1.179	0.171	0.454	0.754	1.326
A-693	201.6	205.3	512.152	514.158	278.093	26639.4	1	1	Tier 1	Methionyl-Glutamic acid	AN02376001	HMDB0028972		14843111	0.47	7.7				0	0.902	1.198	0.547	0.671	0.718	0.873	0.847	0.801	0.858	0.579	0.794	1.341	1.087	1.163	1.283	1.132	1.03	0.679	1.055	1.361	0.738	0.608	0.816	0.638	1.026	1.474	1.005	0.716	0.542
A-694	201.7	205.4	502.139	504.146	268.081	79890.8	1	1	Tier 3 zero-reaction								4	23	459	0	1.075	1.217	1.283	2.124	3.016	0.915	0.601	1.379	1.4	0.921	0.381	0.68	0.608	0.889	1.133	0.225	0.982	2.455	0.294	0.664	0.215	0.544	0.517	0.692	0.484	0.477	0.463	0.914	0.825
A-T2751	201.8	205.6	353.116	355.123	119.058	6455	1	1	Tier 2	Hydroxyethyl glycine	ED00291004	HMDB0061148		12603040	4.81	1.8				0.4623	0.4937	0.5003	0.5558	0.5286	1.092	0.5227	0.4882	0.846	0.4846	0.5427	0.5784	0.5684	1.2	0.5871	1.03	0.96	2.305	0.731	1.1	0.6297	0.66	1.09	1.002	0.4954	0.4901	4.968	0.6143	0.5669	0.929
A-T131	201.9	205.8	366.064	368.071	132.006	5025	1	1	Tier 2	2-Hydroxyethylenedicarboxylic acid	AN00414001		C03981	54675764	4.94	20.2				0.1698	2.647	0.6527	1.391	2.743	2.883	1.119	2.626	1.1	1.63	0.787	2.01	1.666	2.292	2.073	0.7213	2.001	1.624	1.947	2.693	2.115	1.432	0.606	1.229	1.177	0.494	0.78	3.236	0.847	1.079
A-695	202.6	206.3	437.095	439.101	203.036	40094.5	1	1	Tier 3 one-reaction								0	2	11	0	1.271	1.277	1.475	1.078	1.217	1.061	0.728	1.014	1.437	1.762	1.479	2.146	1.209	2.03	1.746	1.378	1.666	0.879	1.35	0.901	0.417	0.759	0.159	0.258	1.226	2.848	0.642	0.983	0.496
A-696	203.2	206.8	465.18	467.187	231.121	57576.7	1	1	Tier 3 one-reaction								0	5	201	0	0.521	0.846	0.632	0.75	0.947	1.027	0.849	0.727	0.711	0.816	2.159	2.397	2.35	2.872	2.05	0.661	0.743	0.638	1.181	0.585	0.453	0.594	0.748	0.619	0.65	1.046	0.693	0.728	0.471
A-698	203.4	207	432.063	434.069	198.004	34108.8	1	1	Tier 3 one-reaction								0	2	87	0	1.014	1.484	1.066	1.043	0.914	1.073	1.102	0.93	0.994	1.16	1.354	1.231	1.017	0.999	1.183	1.174	0.8	1.032	0.963	1.14	1.384	0.846	1.457	0.967	1.151	0.715	1.197	1.487	1.073
A-T3179	203.5	207.3	436.154	438.16	202.095	16708	1	1	Tier 2	Alanyl-Hydroxyproline/Hydroxyprolyl-Alanine	AN01320000	HMDB0028688		20190533	1.79	14				0	0.93	1.162	0.679	0.612	0.861	0.993	1.42	1.131	0.872	0.842	1.03	1.145	0.996	1.149	1.049	0.945	0.94	0.97	1.253	0.809	0.69	0.803	0.946	0.704	0.6	0.857	0.6	0.995	0.965
A-699	204.1	207.7	439.179	441.186	205.121	37482.7	1	1	Tier 3 one-reaction								0	4	83	0	0.906	0.904	0.841	0.708	0.947	0.933	1.326	1.281	0.933	1.316	1.591	0.984	1.149	1.116	1.21	1.686	1.192	0.636	1.107	0.959	0.822	1.188	1.168	1.439	1.118	1.255	1.316	1.432	1.14
A-700	204.1	207.8	571.185	573.192	337.127	8455.76	1	1	Tier 3 one-reaction								0	8	259	0	0.999	1.005	1.065	0.951	0.959	0.835	0.647	0.863	0.863	1.105	0.516	0.543	0.662	0.77	0.58	0.645	0.737	0.965	0.728	0.889	1.207	0.601	1.028	0.726	1.202	0.652	1.275	1.375	1.35
A-704	204.6	208.2	317.132	319.138	83.0733	10254.7	1	1	Tier 3 one-reaction								0	2	188	0	0.862	0.508	1.028	0.6	1.324	0.764	0.86	1.108	0.85	0.602	1.062	1.117	1.181	0.816	1.182	1.194	1.328	0.812	0.776	0.67	1.057	1.112	1.024	1.426	1.002	1.062	0.544	0.845	0.837
A-705	204.6	208.3	582.19	584.197	348.131	7964.78	1	1	Tier 3 one-reaction								0	7	297	0	0.791	0.606	0.737	0.728	0.562	0.549	0.785	0.753	1.007	0.799	0.527	0.731	0.813	0.684	0.562	0.596	0.518	0.753	0.805	0.862	0.825	0.943	0.822	0.594	1.343	1.702	0.683	0.669	0.854
A-T227	205	208.8	381.111	383.118	147.053	31115	1	1	Tier 1	N-Methyl-D-aspartic acid	AN00583007	HMDB0002393	C12269	22880	0.21	2.2				0	1.028	0.921	1.031	1.107	1.203	0.873	0.808	0.999	0.874	1.158	1.254	0.914	1.012	0.71	0.8	0.951	0.577	1.241	1.009	1.012	1.149	1.037	1.351	1.052	0.806	0.736	1.118	1.184	1.279
A-T33	205.8	209.6	323.106	325.113	89.0477	3012731	1	1	Tier 1	Beta-Alanine	AN00124003	HMDB0000056	C00099	239	0.38	1.7				0	1.193	0.804	0.51	0.762	0.638	0.74	1.327	0.574	0.822	0.432	0.521	0.625	0.385	0.393	0.665	0.651	0.709	6.153	0.382	0.451	0.783	0.841	0.591	0.447	0.422	1.332	0.69	0.726	0.615
A-T1025	206.1	209.9	472.152	474.158	238.095	76262	1	1	Tier 1	Glycyl-Tyrosine	AN01801000	HMDB0028853		92829	2.34	5.8				0	0.833	0.988	0.508	0.609	0.925	0.793	1.124	1.166	0.71	0.904	0.75	0.846	0.684	0.71	0.769	0.768	0.622	0.767	0.56	0.534	0.663	0.843	1.005	0.711	0.674	0.791	0.606	0.822	1.279
A-709	206.1	209.8	351.137	353.144	117.079	9836.8	1	1	Tier 3 zero-reaction								5	38	484	0	1.685	0.937	1.037	1.163	1.44	1.69	1.348	1.472	1.282	1.104	1.211	0.92	1.3	1.332	1.25	1.019	1.188	0.832	1.085	1.407	1.557	0.897	1.314	1.216	1.27	1.114	1.124	1.03	0.758
A-T723	206.3	210.1	450.17	452.176	216.111	295804	1	1	Tier 1	Prolyl-Threonine	AN01516001	HMDB0029027		18218237	0.02	1.8				0	0.843	1.039	0.505	0.531	0.935	0.759	1.119	1.23	0.744	0.911	0.756	0.761	0.677	0.629	0.735	0.669	0.572	0.73	0.584	0.53	0.613	0.834	0.97	0.687	0.611	0.757	0.58	0.843	1.321
A-T2271	206.3	210.1	451.173	453.179	434.231	67742	2	2	Tier 2	Glutathionylspermidine	AN04193000		C05730	440772	3.77	58.9				0.2075	0.1991	1.145	0.587	0.715	1.1	1.009	1.35	1.401	0.89	1.082	1.037	0.886	0.829	0.786	0.923	0.884	0.73	0.2024	0.663	0.254	0.1906	1.077	1.17	0.1998	0.74	0.966	0.773	1.079	1.381
A-T1338	206.4	210.2	493.211	495.218	259.153	12843	1	1	Tier 1	Leucyl-Glutamine	AN02092005	HMDB0028927		4305457	1.48	4.3				0	1.45	1.318	1.386	0.96	0.918	0.999	1.252	1.413	0.99	0.898	1.012	1.08	1.034	1.079	0.898	1.141	0.79	1.087	1.404	0.956	1.78	0.335	0.819	0.351	0.643	4.517	0.64	0.522	1.281
A-712	206.6	210.2	500.159	502.166	266.101	11565.6	1	1	Tier 3 one-reaction								0	22	574	0	0.833	0.637	0.864	0.935	0.978	0.816	0.904	0.842	0.89	0.912	0.67	0.741	0.615	0.514	0.456	0.684	0.5	1.107	0.633	0.845	0.924	0.848	0.652	0.92	0.942	0.989	0.892	0.94	1.072
A-713	206.7	210.3	483.143	485.15	249.085	85779.2	1	1	Tier 3 zero-reaction								2	41	627	0	0.72	0.875	0.975	0.917	0.64	1.035	0.736	0.68	0.705	1.046	1.334	1.255	1.14	1.209	1.085	0.957	1.389	1.017	0.972	1.21	0.913	1.551	0.643	1.195	1.25	0.901	0.712	0.876	1.116
A-714	206.9	210.5	505.125	507.132	271.067	10556.4	1	1	Tier 3 one-reaction								0	4	198	0	0.902	1.211	1.253	1.013	0.765	0.86	0.901	0.73	0.784	0.993	1.567	1.455	1.144	1.128	1.189	1.227	1.323	0.943	0.922	1.108	0.998	1.429	1.347	1.064	1.349	0.675	1.023	1.107	1.198
A-715	207	210.6	609.018	613.035	141.908	5827.11	1	2	Tier 3 only two-reaction								0	0	2	0	1.684	1.959	1.942	1.636	2.079	1.663	1.7	1.686	1.891	1.764	2.126	1.885	2.101	1.702	1.878	2.246	2.255	1.806	1.968	2.639	1.709	1.895	2.215	1.892	1.849	2.803	2.052	2.317	1.608
A-716	207	210.6	330.079	332.086	96.0211	10318.4	1	1	Tier 3 one-reaction								0	4	314	0	0.771	0.68	0.903	0.98	0.608	0.707	0.7	0.653	0.99	1.008	1.128	0.799	1.066	1.081	1.011	0.79	1.055	0.923	0.958	1.884	0.994	1.254	0.566	0.715	0.934	0.578	0.7	0.5	1.324
A-717	207.2	210.9	391.18	393.187	157.121	31994.2	1	1	Tier 3 only two-reaction								0	0	62	0	0.812	0.558	0.827	0.692	0.584	0.884	0.69	0.694	0.602	0.686	0.62	0.92	0.736	0.504	1.334	0.493	0.904	0.638	1.593	1.038	2.339	0.663	2.144	1.095	1.235	0.931	0.665	1.327	1.03
A-718	207.4	211.1	481.06	483.066	247.002	5364.76	1	1	Tier 3 one-reaction								0	4	64	0	0.892	1.59	1.118	1.13	0.97	1.481	1.037	1.165	1.828	1.029	1.356	1.538	1.555	1.4	1.587	1.168	1.991	0.994	1.187	1.436	0.911	1.332	1.112	1.356	0.662	1.055	1.549	1.742	1.014
A-719	207.6	211.2	374.08	376.087	140.022	31786.8	1	1	Tier 3 one-reaction								0	8	151	0	1.418	1.081	1.482	1.221	1.049	1.271	1.1	1.678	1.068	1.271	1.318	1.186	1.599	1.518	1.566	1.438	0.972	1.343	1.326	1.251	0.937	1.05	1.236	1.209	1.131	1.165	2.054	1.586	0.895
A-720	207.6	211.3	384.099	386.105	150.04	12413.1	1	1	Tier 3 only two-reaction								0	0	11	0	1.067	1.169	1.015	1.315	1.178	0.935	1.13	1.108	1.182	0.892	1.106	1.237	1.253	1.379	1.282	1.06	1.401	0.961	1.714	1.145	0.66	0.532	0.78	0.281	0.585	1.032	0.73	0.433	0.249
A-721	207.6	211.3	592.123	596.136	125.014	6046.95	1	2	Tier 3 zero-reaction								1	5	22	0	1.304	1.016	1.114	1.332	0.829	1.034	1.299	0.819	1.068	0.982	0.61	0.851	0.621	0.918	0.857	0.739	0.933	1.134	0.664	0.953	1.503	0.49	1.114	0.692	0.843	1.341	0.913	1.134	1.116
A-T581	207.9	211.7	428.102	430.108	194.044	29819	1	1	Tier 2	7-Carboxy-7-carbaguanine	AN01215000		C20248	13344694	0.4	31.7				0	1.128	1.16	0.866	1.941	1.086	1.086	1.345	0.945	1.567	0.807	1.517	1.256	1.128	0.906	1.18	1.537	1.307	1.036	1.24	1.11	1.43	0.935	1.047	1.147	1.245	0.783	1.449	1.072	1.433
A-T721	207.9	211.7	450.083	452.091	216.027	6544	1	1	Tier 2	5-Carboxymethyl-2-hydroxymuconic acid	AN01508000		C04186	54675765	3.57	12.3				0.0283	1.658	1.455	1.488	2.147	1.42	1.315	0.6381	0.89	1.551	0.7094	1.661	1.834	1.28	1.348	1.3	1.722	1.439	1.437	2.06	1.252	1.465	1.383	1.6	1.524	1.429	1.3	1.886	1.329	1.124
A-724	208.3	211.9	427.099	429.106	193.041	106886	1	1	Tier 3 one-reaction								0	18	338	0	1.033	1.075	0.779	1.655	0.879	0.856	1.574	0.9	1.332	0.789	1.147	1.26	0.955	0.86	0.97	1.561	1.146	1.012	1.056	1.082	0.967	0.704	0.768	0.8	0.82	0.663	1.218	0.94	1.25
A-T3102	208.3	212.1	408.158	410.165	174.1	26992	1	1	Tier 1	Valyl-Glycine/N-Acetyl-ornithine	AN00943003	HMDB0029127		6993110	0.79	0.5				0	0.89	0.912	0.825	0.924	1.08	0.74	0.882	0.898	0.721	0.873	1.163	1.03	0.819	1.09	0.803	0.805	0.702	0.888	1.153	0.876	1.213	0.557	0.953	0.785	0.713	3.983	0.773	1.012	1.501
A-726	208.5	212.1	527.204	529.212	293.146	20756.4	1	1	Tier 3 one-reaction								0	21	220	0	0.84	0.729	0.775	0.609	0.7	0.696	0.767	0.606	0.699	0.725	0.78	0.918	0.906	0.864	0.813	0.86	0.874	0.621	0.842	0.916	0.967	1.446	0.446	1.088	1.008	0.159	0.634	0.783	1.803
A-727	208.6	212.2	492.143	494.15	258.085	10593.4	1	1	Tier 3 zero-reaction								3	30	487	0	0.806	0.862	0.873	1.052	0.707	0.926	0.831	0.732	0.824	0.759	0.805	0.95	0.61	0.713	0.768	0.773	0.796	0.754	0.789	0.947	0.699	1.434	0.914	0.925	1.811	1.064	1.103	0.722	1.251
A-728	209	212.6	362.117	364.124	128.059	276465	1	1	Tier 3 zero-reaction								1	16	273	0	1.206	1.38	1.092	1.32	1.241	1.246	1.35	1.327	1.324	1.121	1.278	1.515	1.371	1.413	1.476	1.275	1.743	1.262	1.949	1.259	0.684	0.555	0.944	0.326	0.663	1.254	0.816	0.477	0.229
A-T1478	209.1	212.9	502.175	504.182	268.117	90727	1	1	Tier 2	Histidinyl-Hydroxyproline	AN02226001	HMDB0028886		9900059	1.82	3.5				0	0.677	1.29	0.802	0.796	0.89	1.56	1.306	0.931	1.26	0.425	0.888	0.988	0.57	0.526	1.341	0.885	1.487	0.701	0.55	0.787	0.401	1.114	0.271	0.561	0.536	1.25	0.678	1.181	0.768
A-729	209.2	212.8	500.11	502.116	266.051	18669.5	1	1	Tier 3 only two-reaction								0	0	112	0	1.235	1.17	1.438	1.076	1.427	1.151	0.916	1.192	1.22	1.232	1.104	1.168	1.17	1.109	1.806	1.118	0.419	0.826	0.829	1.042	0.708	1.205	0.926	0.917	0.718	1.003	1.094	0.966	0.819
A-730	209.2	212.9	516.083	518.089	282.024	6038.23	1	1	Tier 3 one-reaction								0	1	135	0	1.073	1.097	1.459	1.252	1.258	1.377	0.901	1.365	1.396	1.166	1.217	1.304	1.202	1.099	1.178	1.012	0.6	0.799	0.965	1.039	0.699	1.1	0.723	1.144	0.914	0.919	0.838	0.669	0.893
A-T1102	209.3	213.1	478.128	480.134	244.07	513002	1	1	Tier 1	Uridine	AN01868000	HMDB0000296	C00299	6029	0.41	0.5				0	1.214	1.158	1.443	1.29	1.6	1.268	0.823	1.137	1.376	1.255	1.104	1.248	0.967	1.001	1.241	1.176	0.418	0.933	0.88	1.2	0.799	1.082	0.74	0.867	0.753	0.808	0.904	0.936	0.991
A-731	209.3	212.9	579.22	583.234	112.111	7330.15	1	2	Tier 3 only two-reaction								0	0	14	0	0.996	0.792	0.66	0.822	1.189	1.428	1.791	1.224	1.102	0.658	1.15	0.991	1.454	1.263	1.147	1.622	0.825	1.03	1.375	1.173	1.694	0.707	1.143	1.029	1.202	1.007	0.977	1.07	1.118
A-732	209.3	212.9	366.101	368.107	132.042	47392.9	1	1	Tier 3 zero-reaction								7	65	699	0	1.169	1.315	1.465	1.709	2.234	1.197	0.686	1.142	1.422	1.265	0.985	1.091	0.885	0.95	1.124	1.263	0.392	1.724	0.849	1.098	0.703	1.103	0.688	0.915	0.894	0.805	0.926	0.8	0.855
A-T889	210.4	214.2	464.185	466.191	230.127	9458	1	1	Tier 2	Valyl-Hydroxyproline	AN01711001	HMDB0029128		10242944	0.7	16				0	1.532	1.122	0.656	1.469	2.891	1.03	1.043	0.743	0.979	0.898	1.785	1.037	1.081	0.784	1.983	1.253	1.015	1.022	0.9	2.128	0.709	0.491	1.2	0.716	0.676	1.245	0.84	0.701	0.876
A-T920	210.7	214.5	466.164	468.171	232.106	9099	1	1	Tier 1	Aspartyl-Valine	AN01730001	HMDB0028766		4991131	0.14	2.2				0.0849	1.058	1.12	1.1	1.247	1.169	0.95	1.468	1.311	1.205	1.868	1.267	1.031	1.119	0.755	0.799	1.118	0.4631	0.818	1.07	1.235	1.229	1.36	0.3716	0.3487	0.77	2.784	0.769	0.775	0.845
A-739	211	214.6	491.195	493.202	257.137	8630.56	1	1	Tier 3 one-reaction								0	6	180	0	0.892	0.875	1.044	1.27	0.851	1.397	1.074	0.962	0.786	0.536	1.154	0.997	1.301	0.938	1.209	0.895	1.628	0.753	0.982	0.992	0.543	0.292	0.946	0.594	0.8	1.216	0.789	1.105	2.003
A-740	211	214.6	437.137	439.144	203.079	37171.2	1	1	Tier 3 one-reaction								0	36	575	0	0.618	0.625	0.976	0.898	0.485	0.988	0.63	0.576	0.57	0.871	0.856	0.795	0.962	1.09	0.795	0.607	1.327	0.762	1.185	1.129	0.909	1.216	0.501	0.8	1.008	0.327	0.51	0.666	1.083
A-741	211.1	214.7	457.567	459.573	223.508	10415.1	1	1	Unidentified											0	1.491	1.233	1.613	1.407	1.267	1.974	1.088	1.243	1.259	1.476	1.66	1.696	1.369	1.136	1.153	1.278	1.771	1.638	1.172	2.007	1.05	1.435	1.209	0.967	1.062	1.436	1.895	2.127	1.126
A-742	211.2	214.8	477.663	479.67	243.605	14805.6	1	1	Unidentified											0	0.47	0.635	0.798	0.586	0.634	0.697	0.607	0.616	0.68	0.63	0.722	0.589	0.531	0.55	0.512	0.601	0.437	0.703	0.776	0.609	0.83	0.712	0.953	0.753	1.773	0.667	0.653	0.558	1.171
A-T783	211.3	215.1	453.132	455.139	219.074	46276	1	1	Tier 2	O-Succinyl-L-homoserine	AN01560000		C01118	439406	1.26	50.8				0	0.792	0.496	0.535	0.53	0.461	0.42	0.605	0.574	0.56	0.55	0.254	0.268	0.32	0.224	0.184	0.539	0.128	0.55	0.145	0.559	1.315	1.264	1	1.441	0.572	0.989	1.202	1.241	2.347
A-743	211.4	215	477.162	479.168	486.207	36659	2	2	Tier 3 zero-reaction								1	8	186	0	0.48	0.837	0.604	0.508	0.381	0.483	0.64	0.828	0.555	0.465	0.675	0.364	0.504	0.533	0.576	0.41	0.573	0.605	1.15	0.614	1.066	0.831	0.907	0.795	1.512	1.062	0.723	0.802	0.706
A-744	211.4	215	459.206	461.212	225.148	11278	1	1	Tier 3 only two-reaction								0	0	67	0	0.281	0.18	0.431	0.238	0.361	0.178	0.293	0.258	0.299	0.141	0.287	0.24	0.198	0.369	0.238	0.695	0.52	0.2	0.51	0.257	0.262	0.923	0.211	0.446	4.889	0.367	0.224	0.303	1.637
A-T1107	211.5	215.3	478.164	480.17	244.106	11439	1	1	Tier 2	Hydroxyprolyl-Hydroxyproline	AN01874001	HMDB0028864		61159526	0.11	18.2				0	0.898	1.008	0.9	1.189	0.711	0.583	0.583	0.587	0.835	0.943	0.945	0.798	0.687	0.81	0.664	0.789	1.017	1.003	0.824	0.892	0.799	1.038	0.856	0.91	1.382	0.81	0.954	0.78	1.037
A-746	211.6	215.2	429.061	431.067	195.002	14353	1	1	Tier 3 one-reaction								0	2	35	0	0.443	0.871	0.815	0.743	0.667	0.806	0.665	0.752	0.946	0.684	1.032	1.236	1.071	0.714	1.194	0.891	0.789	1.015	0.557	0.398	0.948	1.365	0.695	0.702	1.701	0.997	0.506	1.103	1.441
A-747	211.7	215.2	457.065	459.072	223.007	24386	1	1	Tier 3 only two-reaction								0	0	10	0	1.096	0.914	1.187	1.306	1.118	1.21	0.766	1.417	1.107	1.363	1.298	1.358	1.127	1.852	1.217	1.064	1.279	1.241	1.195	1.474	0.717	0.9	1.151	1.206	0.944	0.92	1.694	1.313	0.872
A-748	211.8	215.4	292.1	294.107	58.042	20585.3	1	1	Tier 3 zero-reaction								2	23	460	0	0.9	0.755	0.763	0.442	0.723	0.823	0.989	0.795	0.582	0.703	0.661	0.697	0.667	0.989	0.696	0.728	0.762	0.745	0.789	0.78	1.023	0.673	0.788	0.746	0.844	0.87	0.952	0.719	0.984
A-T1429	212	215.8	498.138	500.143	264.078	5101	1	1	Tier 1	Aspartyl-Methionine	AN02172000	HMDB0028759		21488123	1.14	3.5				0.283	1.126	0.985	1.1	1.03	1.117	0.936	1.458	1.23	0.854	1.411	1.591	1.212	1.38	0.816	1.376	0.719	0.8751	1.052	0.7403	1.023	0.595	1.038	0.802	0.6588	1.162	0.795	0.8169	0.7539	0.875
A-T3187	212.1	215.9	365.116	367.123	131.058	66378	1	1	Tier 1	5-Aminolevulinic acid/2-Amino-4-oxopentanoic acid	AN00406002	HMDB0001149	C00430	137	0.7	0.7				0	0.581	0.603	0.536	0.598	0.655	0.709	0.8	0.485	0.529	0.632	0.672	0.81	0.684	0.574	0.862	0.514	1.052	0.692	1.056	0.758	0.833	0.761	0.673	1.017	1.314	0.769	0.846	0.751	0.796
A-752	212.5	216.1	377.164	379.171	143.106	14687.6	1	1	Tier 3 one-reaction								0	3	90	0	1.778	1.093	1.549	1.419	1.311	3.083	1.612	2.456	1.186	1.189	1.785	1.96	3.016	2.315	2.833	2.511	1.834	0.744	0.993	1.576	0.499	0.344	0.915	0.986	0.535	0.773	2.823	1.201	0.521
A-754	212.9	216.5	680.071	682.077	446.012	8679.85	1	1	Tier 3 one-reaction								0	3	95	0	1.061	1	0.911	0.97	1.137	1.061	0.928	1.19	0.929	0.934	1.165	0.977	0.814	1.183	1.01	0.885	0.848	0.967	0.944	1.259	0.955	1.131	0.775	0.705	0.933	0.914	1.681	1.252	0.887
A-755	213.1	216.6	326.106	328.112	92.0476	369152	1	1	Tier 3 zero-reaction								1	25	436	0.0283	0.559	0.933	0.905	0.608	0.901	0.781	0.738	0.913	0.98	0.802	0.819	0.714	0.547	0.734	0.44	0.718	0.392	0.996	0.696	0.858	0.368	0.542	1.666	8.365	0.472	0.1995	1.219	1.33	2.451
A-757	213.4	217	437.106	439.112	203.048	31660.4	1	1	Tier 3 only two-reaction								0	0	45	0	0.493	0.153	0.489	0.617	0.302	0.38	0.655	0.666	1.215	0.054	0.389	0.15	1.017	0.294	0.385	0.642	0.682	0.526	0.407	0.235	0.631	0.73	0.163	0.42	0.642	3.815	0.651	0.41	0.599
A-760	214.2	217.8	552.191	554.197	318.133	12051.1	1	1	Tier 1	Trp-Gly-Gly	AN02951000			7009665	0.15	0.1				0	1.145	1.272	0.989	1.544	0.796	1.42	1.307	1.141	1.441	0.812	1.096	0.833	1.122	0.956	1.23	0.94	0.958	1.18	1.011	1.805	1.349	1.121	1.319	0.989	1.206	0.477	1.499	1.329	1.277
A-761	214.2	217.8	266.048	268.055	31.9899	13375.5	1	1	Tier 3 zero-reaction								2	1	350	0	0.595	1.025	1.101	0.887	0.905	1.213	0.807	1.062	1.27	0.69	0.807	0.732	1.059	0.738	1.246	0.918	1.237	1.056	0.863	0.987	1.128	0.854	1.586	0.801	0.538	0.971	1.394	1.158	1.7
A-T298	214.4	218.2	392.127	394.134	158.069	8770	1	1	Tier 2	5-Hydroxyectoine	AN00716000		C16432	12011795	1.38	15.3				0	1.239	1.198	1.012	1.02	1.009	0.874	0.877	1.064	1.044	1.35	1.006	0.77	1.088	0.689	0.828	0.972	1.19	1.328	0.722	0.734	1.203	1.1	1.398	1.2	0.875	1.179	1.405	1.422	1.359
A-762	214.5	218	335.142	337.149	101.084	43172.7	1	1	Tier 3 one-reaction								0	20	342	0	0.81	0.263	0.926	0.342	1.408	0.533	0.519	1.156	0.566	0.321	1.078	1.082	1.167	0.719	1.227	1.256	1.083	0.57	0.628	0.32	1.143	1.309	1.025	1.57	1.246	1.115	0.432	0.816	0.807
A-764	214.7	218.3	347.117	349.124	113.059	109910	1	1	Tier 3 zero-reaction								1	2	206	0	0.726	0.885	0.937	0.79	0.83	0.859	0.621	0.612	0.937	0.712	0.696	1.026	0.73	0.676	0.859	0.877	1.219	0.644	0.868	0.921	0.611	0.928	0.509	0.772	0.875	0.789	0.708	1	0.919
A-765	215	218.5	424.047	426.054	189.989	21573.2	1	1	Tier 3 only two-reaction								0	0	64	0	0.647	0.427	0.916	0.788	0.722	0.747	0.719	0.888	0.671	0.845	0.553	0.539	0.539	0.626	0.691	0.728	0.349	0.666	0.487	0.751	1.515	0.736	1.953	0.593	0.671	0.797	1.421	1.328	1.446
A-767	215.1	218.7	446.174	448.181	212.116	35229.3	1	1	Tier 3 zero-reaction								1	3	188	0	1.473	1.353	0.849	1.146	1.168	1.11	1.542	1.248	1.605	1.478	1.358	1.331	1.432	1.377	1.118	1.554	1.289	0.899	1.014	1.466	0.564	0.768	1.101	0.853	1.121	0.377	0.838	1.282	0.735
A-768	215.2	218.7	408.074	410.08	174.015	112383	1	1	Tier 3 zero-reaction								3	16	166	0	0.574	0.503	0.743	0.698	0.782	0.836	0.858	0.7	0.71	0.775	0.478	0.648	0.553	0.751	0.523	0.714	0.142	0.883	0.472	0.779	1.491	0.92	1.794	0.527	0.687	0.611	1.309	1.21	1.422
A-770	215.6	219.1	386.092	388.099	152.034	45660.5	1	1	Tier 3 zero-reaction								3	12	438	0	0.762	0.801	0.606	0.652	0.931	0.823	0.655	0.625	0.748	1.031	0.579	0.666	0.678	0.478	0.637	0.75	0.663	0.899	0.567	0.653	1.025	0.867	1.44	0.766	0.752	0.695	1.039	1.05	1.194
A-771	215.6	219.2	478.143	480.149	244.084	14665.5	1	1	Tier 3 zero-reaction								1	12	222	0	1.215	0.66	0.72	0.905	0.938	0.698	0.987	1.099	1.006	0.757	0.76	0.796	0.666	0.879	0.769	0.774	0.513	0.822	0.944	0.986	1.129	0.815	0.849	0.747	0.677	0.412	0.759	0.896	0.951
A-772	215.7	219.2	445.19	447.196	211.132	15469.5	1	1	Tier 3 one-reaction								0	1	125	0	0.821	0.934	0.695	0.677	0.787	0.857	0.76	1.004	0.768	1.546	0.876	1.081	0.787	0.861	1.043	0.786	1.118	1.021	0.782	0.705	0.728	1.002	0.944	0.98	0.904	1.109	0.92	0.881	1.453
A-774	216	219.5	519.154	521.161	285.096	15199.1	1	1	Tier 3 zero-reaction								1	17	384	0	0.286	1.035	0.52	0.733	0.587	0.793	0.404	0.692	0.433	0.289	0.959	1.341	0.745	1.089	0.474	0.933	1.031	1.033	0.776	0.754	0.588	1.382	0.974	0.964	1.675	1.159	0.948	0.577	1.511
A-776	216	219.6	568.186	570.192	334.127	14919	1	1	Tier 3 one-reaction								0	8	299	0	0.8	0.785	0.56	0.655	0.487	1.081	1.506	1.051	0.732	0.696	1.023	0.827	1.011	0.979	1.045	0.793	0.478	0.971	0.743	0.877	1.344	0.903	0.962	0.84	0.995	0.512	0.569	0.903	0.789
A-777	216.6	220.1	323.38	325.387	89.3212	26370.8	1	1	Unidentified											0	0.918	0.696	0.539	0.763	0.793	1.151	0.905	0.872	0.85	0.561	0.754	0.851	0.77	0.921	0.912	0.937	0.775	0.86	1.076	1.018	1.19	0.97	1.067	1.091	0.613	0.741	1.033	1.225	1.127
A-T32	216.6	220.4	323.106	325.113	89.0477	22751121	1	1	Tier 1	Alanine	AN00124000	HMDB0000161	C00041	5950	0.22	2				0	0.979	0.944	0.962	0.915	0.951	1.022	1.007	1.072	0.994	0.853	0.958	0.99	1.07	1.145	1.04	1.072	1.19	0.976	1.117	1.145	1.04	0.973	1.1	1.058	0.88	1.034	1.24	1.213	0.963
A-778	216.7	220.2	323.348	325.355	89.2895	41191.4	1	1	Unidentified											0	0.754	0.678	0.639	0.626	0.802	0.81	0.947	0.938	0.932	0.57	0.725	0.853	0.857	0.896	0.869	0.902	0.846	0.819	1.023	0.904	1.259	0.762	1.179	1.118	0.608	0.815	0.937	1.404	1.038
A-779	216.7	220.2	323.409	325.416	89.3505	23111.4	1	1	Unidentified											0	0.903	0.716	0.65	0.644	0.818	0.999	0.884	0.96	0.935	0.561	0.703	0.657	0.913	0.946	0.733	0.973	0.921	0.965	1.144	0.894	1.185	0.87	1.154	1.013	0.725	0.766	0.946	1.117	1.023
A-780	216.8	220.4	323.364	325.371	89.3056	29654.5	1	1	Unidentified											0	0.697	0.674	0.695	0.657	0.873	0.869	1.021	0.897	1.079	0.626	0.723	0.769	0.714	0.908	0.842	0.889	0.841	0.84	0.914	0.774	1.297	0.729	1.038	1.197	0.729	0.803	0.934	1.216	1.068
A-782	216.8	220.4	323.333	325.34	89.2743	45247.1	1	1	Unidentified											0	0.847	0.675	0.633	0.618	0.871	0.827	0.895	0.824	1.006	0.562	0.692	0.711	0.761	0.984	0.828	0.875	0.914	0.856	0.987	0.783	1.258	0.722	1.231	1.063	0.679	0.849	0.955	1.34	1.075
A-T41	216.9	220.7	337.085	339.092	103.027	9736	1	1	Tier 2	(Z)-3-Peroxyaminoacrylic acid	AN00184002		C20249	46173085	1.14	7.9				0.3774	0.854	0.751	0.802	0.768	0.69	0.656	1.079	0.75	0.5132	0.703	0.707	0.885	0.736	0.864	0.868	1.005	0.908	0.5314	0.978	0.6669	1.073	0.534	0.5591	0.958	0.677	0.788	1.135	0.6003	0.4589
A-783	217	220.5	323.316	325.324	89.2576	44287.9	1	1	Unidentified											0.1321	0.2254	0.587	0.787	0.684	0.744	0.779	1.034	0.902	1.073	0.592	0.738	0.551	0.887	0.916	0.924	0.694	0.817	0.2291	1.258	0.841	1.103	0.625	1.452	0.941	0.28	1.1449	0.934	1.411	1.265
A-784	217	220.6	333.101	335.108	99.043	28846.5	1	1	Tier 3 one-reaction								0	4	162	0	0.629	0.947	0.762	0.798	0.624	0.822	0.706	0.76	0.691	0.518	0.672	0.79	0.817	0.885	0.871	0.585	1.093	0.66	0.922	0.979	0.629	1.152	0.671	0.846	0.752	1.007	0.993	0.711	0.853
A-786	217	220.6	790.118	792.124	556.059	11441.9	1	1	Tier 3 one-reaction								0	1	108	0	1.401	1.191	1.179	0.991	1.135	1.358	1.751	1.63	1.433	1.507	1.59	1.394	1.497	1.579	1.259	1.744	1.71	1.317	2.061	1.417	2.336	1.365	1.808	1.856	1.134	1.363	1.769	2.051	1.566
A-788	217.3	220.9	347.142	349.149	113.083	10535.6	1	1	Tier 3 one-reaction								0	16	301	0	0.802	0.384	0.846	0.415	1.577	0.548	0.551	1.064	0.608	0.378	1.255	1.052	1.224	0.618	0.798	1.163	1.237	0.557	0.712	0.538	1.155	1.243	0.974	1.436	1.265	1.067	0.761	0.972	0.655
A-789	217.3	220.9	323.393	325.4	89.3346	18175.7	1	1	Unidentified											0	0.906	0.714	0.583	0.644	0.827	0.76	0.955	0.786	1.14	0.552	0.679	0.764	0.698	0.911	0.756	0.781	0.74	0.815	0.961	0.775	1.37	0.904	1.06	1.064	0.662	0.7	1.128	1.235	1.147
A-791	217.3	220.9	317.144	319.151	83.0852	15756.3	1	1	Unidentified											0	0.695	0.329	0.992	0.279	1.225	0.445	0.603	0.694	0.561	0.408	0.653	0.766	0.763	0.646	0.473	1.273	0.775	0.668	0.637	0.29	0.615	0.91	1.046	1.541	0.762	0.987	0.534	0.869	0.51
A-792	217.4	220.9	701.13	703.135	467.072	17770.3	1	1	Tier 3 one-reaction								0	1	133	0	1.411	1.133	1.116	1.147	1.378	1.537	1.649	1.47	1.574	0.942	1.115	1.41	1.45	1.603	1.37	1.242	1.519	1.433	1.718	1.416	1.752	1.374	1.893	2.019	1.192	1.253	1.678	1.942	1.652
A-794	217.4	221	365.066	367.07	131.008	14527.5	1	1	Tier 3 only two-reaction								0	0	8	0	1.386	2.923	3.191	2.051	2.169	2.066	1.418	1.677	2.127	3.1	2.021	2.949	3.616	2.422	2.424	1.805	3.702	1.707	2.826	2.779	1.74	2.225	1.362	1.284	2.018	2.726	2.699	1.318	1.415
A-795	217.5	221.1	429.157	431.163	195.098	153514	1	1	Tier 3 only two-reaction								0	0	2	0	0.843	0.282	0.986	0.286	1.45	0.587	0.557	1.075	0.598	0.321	1.12	1.089	1.174	0.671	1.128	1.264	1.029	0.586	0.574	0.306	1.113	1.403	0.986	1.691	1.286	1.105	0.423	0.815	0.797
A-797	217.8	221.4	414.148	416.155	180.089	30420.6	1	1	Tier 2	3-Hydroxykynurenamine	AN01029004	HMDB0060281	C05636	440736	1.28	29.9				0	0.229	0.418	0.883	0.731	1.111	0.804	0.999	0.871	0.675	0.685	1.434	0.933	0.944	0.733	0.844	0.733	0.904	0.727	0.646	1.071	0.482	0.608	0.776	0.533	0.645	0.984	0.975	2.344	0.575
A-T582	218	221.8	428.126	430.132	194.069	213996	1	1	Tier 1	4-Aminohippuric acid	AN01217000	HMDB0001867		2148	4.61	5.5				0	0.817	0.965	0.554	0.68	0.848	0.62	0.963	1.1	0.736	1.016	0.749	0.656	0.702	0.709	0.778	0.713	0.674	0.836	0.858	0.689	0.989	0.908	0.802	0.765	0.763	0.591	0.7	0.991	1.733
A-T695	218.1	221.9	445.13	447.137	211.071	34007	1	1	Tier 2	6-Carboxy-5,6,7,8-tetrahydropterin	AN01447000		C20239	135911925	4.05	31				0.0189	0.823	0.278	0.811	0.302	1.573	0.531	0.528	1.082	0.591	0.371	0.952	0.985	1.045	0.648	1.082	1.199	0.985	0.617	0.537	0.31	1.159	1.393	0.949	1.733	1.422	1.16	0.408	0.838	0.79
A-799	218.3	221.9	406.143	408.15	172.085	178863	1	1	Tier 1	Prolyl-Glycine	AN00914001	HMDB0011178		6426709	0.17	0.3				0	0.742	0.925	0.628	0.665	0.823	0.651	0.923	1.099	0.75	1.008	0.791	0.778	0.802	0.703	0.838	0.713	0.66	0.905	0.965	0.704	1.026	0.998	0.838	0.832	0.804	0.668	0.621	0.978	1.773
A-801	219.2	222.8	367.132	369.139	133.074	10418.6	1	1	Tier 2	Isomer 2 of O-Methyl-L-threonine	AN00433003			2724875	0.54	19.2				0	1.179	1.268	1.04	1.269	1.489	1.119	1.272	0.804	1.139	0.781	1.351	1.185	1.484	1.206	1.078	1.986	0.956	1.244	0.951	2.347	0.909	0.98	1.025	0.86	0.918	0.75	1.47	1.103	0.976
A-802	219.3	222.9	410.151	412.159	176.093	8079.72	1	1	Tier 3 zero-reaction								1	0	55	0	2.394	1.841	1.688	1.866	2.413	2.729	1.203	1.886	1.512	2.907	2.444	3.102	1.977	2.643	3.77	2.317	1.16	2.006	2.616	1.914	1.321	2.112	2.958	2.089	1.265	1.686	3.286	2.431	1.917
A-803	219.8	223.4	435.159	437.165	201.1	13420.6	1	1	Tier 3 one-reaction								0	26	404	0	1.62	0.322	0.556	0.198	0.379	0.35	0.643	1.128	0.61	0.269	0.321	0.499	0.534	0.65	0.314	1.208	0.521	0.404	0.293	0.247	0.877	0.675	3.173	0.806	0.787	3.091	2.891	1.86	0.591
A-804	220.3	223.9	480.143	482.15	246.084	14555.7	1	1	Tier 2	Isomer 2 of L-alpha-Aspartyl-L-hydroxyproline	AN01900001	HMDB0011160		132990981	1.75	73.4				0	0.708	0.983	0.508	0.8	0.687	0.896	1.037	0.704	1.063	0.589	1.808	1.599	1.371	1.704	2.225	1.656	1.272	1.015	1.805	2.093	0.91	0.915	1.127	0.685	1.217	0.673	0.833	0.936	0.783
A-805	220.4	224	347.117	349.124	113.059	34541.4	1	1	Tier 3 zero-reaction								1	2	206	0	0.731	0.885	0.915	0.79	0.826	0.859	0.621	0.603	0.937	0.712	0.696	0.986	0.73	0.74	0.855	0.877	1.218	0.636	0.868	0.909	0.611	0.903	0.509	0.77	0.875	0.974	0.708	1	0.867
A-808	220.5	224.2	465.169	467.175	231.11	9685.74	1	1	Tier 3 zero-reaction								2	13	420	0	1.016	0.78	0.853	0.618	0.904	0.858	0.488	1.081	0.69	1.187	0.611	0.792	1.071	0.839	1.304	0.835	2.458	1.077	0.805	0.424	1.068	2.191	0.447	1.427	1.232	0.341	0.551	0.468	1.82
A-T374	220.6	224.4	402.087	404.093	168.028	2184096	1	1	Tier 1	Uric acid	AN00855000	HMDB0000289	C00366	1175	0.26	2.2				0	0.96	1.5	1.379	1.287	1.06	1.407	1.093	1.319	1.967	1.193	1.017	1.636	1.339	1.079	1.782	1.343	2.001	1.232	1.261	1.36	0.506	1.324	0.777	1.195	0.667	1.008	1.183	1.609	1.108
A-T2249	220.7	224.5	637.145	639.151	403.089	6301	1	1	Tier 2	Propionyladenylic acid	AN03947000	HMDB0006806	C05983	440863	5.57	38.4				0.1698	1.74	2.687	2.719	2.787	2.029	2.398	1.979	2.559	3.06	1.914	1.78	2.077	2.221	1.869	2.808	2.017	3.175	1.912	2.018	2.302	1.337	2.065	1.218	1.758	1.056	2.053	1.673	2.111	1.905
A-810	220.7	224.4	635.137	637.144	401.079	13485.1	1	1	Tier 3 one-reaction								0	2	126	0.0566	0.427	0.871	0.665	0.722	0.504	0.787	0.82	0.498	0.947	0.542	0.74	1.009	0.864	0.5	0.972	0.679	0.796	0.678	0.664	0.603	0.388	0.724	0.259	0.545	0.486	0.522	0.697	0.932	0.594
A-811	220.7	224.4	481.06	483.067	247.002	7456.48	1	1	Tier 3 one-reaction								0	4	75	0	1.145	1.663	1.143	1.386	1.092	1.316	0.89	1.089	1.8	1.18	1.006	1.563	1.351	0.973	2.17	1.267	2.075	1.193	1.203	1.664	0.753	1.234	1.014	1.098	0.523	1.078	0.998	0.939	1.035
A-812	220.8	224.5	424.068	426.075	190.01	17567.2	1	1	Tier 3 zero-reaction								1	11	126	0	0.922	1.52	1.083	1.081	1.027	1.524	1.12	1.235	2.363	0.99	1.128	1.484	1.553	1.143	1.661	1.211	1.805	1.079	1.482	1.557	0.527	1.471	0.685	1.465	0.949	1.027	1.19	1.748	1.174
A-813	220.8	224.5	462.18	464.187	228.122	49811.2	1	1	Tier 3 one-reaction								0	2	125	0	0.724	0.452	0.894	0.339	0.942	0.464	0.661	0.826	0.714	0.261	0.964	1.49	1.119	0.946	1.335	1.355	0.813	0.676	0.529	0.338	0.948	1.051	0.725	1.312	1.117	0.769	0.651	0.53	1.173
A-816	221.2	224.9	683.371	685.378	449.313	7174.09	1	1	Tier 3 zero-reaction								4	35	280	0	0.915	1.361	1.305	1.279	1.036	0.995	1.284	1.354	1.128	1.262	1.313	1.627	1.644	1.224	1.974	1.278	1.661	1.369	1.418	1.637	0.86	1.094	1.063	1.167	0.745	0.983	1.353	1.324	0.69
A-820	221.6	225.3	367.096	369.103	133.038	1.30864e+06	1	1	Tier 3 zero-reaction								3	28	497	0	1.17	1.517	1.29	1.395	1.14	1.078	1.232	0.943	0.979	1.367	2.006	1.402	1.405	1.126	1.333	1.241	0.821	1.365	1.296	1.381	1.223	1.269	1.289	0.99	1.157	0.892	1.52	1.441	1.126
A-821	221.7	225.3	375.149	377.155	141.09	115766	1	1	Tier 3 zero-reaction								1	5	163	0	0.651	0.292	0.676	0.625	1.328	0.485	0.486	0.892	0.523	0.718	0.762	1.043	0.704	0.509	0.784	0.887	1.351	0.836	0.651	0.361	1.119	1.254	1.295	1.439	0.931	0.942	0.658	0.669	0.788
A-822	221.7	225.3	332.143	334.149	98.0843	34461.6	1	1	Tier 3 one-reaction								0	1	121	0	0.564	0.419	0.67	0.43	1.211	0.594	0.27	0.662	0.509	0.697	1.026	0.863	0.626	0.404	0.779	0.759	1.12	0.988	0.848	0.327	0.99	1.353	1.051	1.439	1.104	1.097	0.557	0.826	0.718
A-T290	221.8	225.6	389.078	391.085	155.022	12360	1	1	Tier 2	2,6-Dihydroxynicotinic acid	AN00679002		C15523	11954198	4.05	67.6				0	1.046	1.372	1.374	1.359	1.164	1.051	1.278	1.094	1.047	1.349	2.074	1.467	1.249	1.09	1.158	1.44	0.846	1.51	1.342	1.373	1.186	1.07	1.201	0.868	1.24	0.833	1.612	1.411	1.348
A-823	221.9	225.5	312.09	314.097	78.0316	10595.2	1	1	Tier 3 one-reaction								0	8	363	0	1.176	1.214	1.455	1.258	1.466	1.054	1.106	1.042	1.13	1.057	1.441	1.181	1.426	1.049	1.114	1.316	0.987	1.415	1.179	1.311	1.093	1.193	1.29	1.095	1.248	1.152	1.343	1.083	1.291
A-T1368	222	225.8	494.195	496.202	260.137	7756	1	1	Tier 1	Isoleucyl-Glutamic acid	AN02110003	HMDB0028906		18218218	1.85	2.1				0.066	1.337	1.116	1.13	0.989	0.946	0.77	1.06	1.151	1.2	0.875	0.91	1.294	0.966	0.621	0.878	0.797	0.5765	1.11	0.742	0.786	1.315	0.4418	0.713	0.822	0.4293	3.823	1.159	1.083	1.743
A-T179	222	225.8	373.099	375.105	139.04	3997	1	1	Tier 2	N-Monomethyl-2-aminoethylphosphonate	AN00490000		C05679	281241	2.09	72.2				0.5	2.295	3.769	1.1061	1.052	0.948	1.241	0.9715	2.771	2.094	1.0801	0.966	2.073	1.1546	1.1685	1.1003	2.587	1.3096	0.9988	1.1079	1.2533	0.9407	1.0036	1.665	0.986	0.9753	2.036	1.2225	1.834	2.395
A-826	222.1	225.7	455.13	457.137	221.072	48436.1	1	1	Tier 3 one-reaction								0	19	306	0	0.497	0.989	1.036	1.025	1.406	0.944	1.066	0.986	1.138	0.834	0.953	0.957	0.961	0.739	0.897	0.989	0.898	1.367	1.313	1.062	0.577	0.868	0.533	0.568	0.488	1.404	1.219	1.766	0.78
A-827	222.3	226	339.101	341.108	105.043	66233.5	1	1	Tier 3 zero-reaction								2	21	432	0	1.264	1.605	1.367	1.451	1.14	1.426	1.195	1.006	1.262	1.567	1.673	1.39	1.515	1.413	1.353	1.339	1.146	1.444	1.27	1.434	1.414	1.173	1.186	1.066	1.174	1.462	1.683	1.645	1.049
A-828	222.4	226.1	477.112	479.119	243.054	13765.2	1	1	Tier 3 one-reaction								0	2	101	0	0.698	0.667	1.217	1.146	1.283	0.776	0.641	0.616	1.353	0.966	0.824	0.828	1.17	0.573	0.899	1.095	1.236	1.217	1.262	0.739	1.027	1.496	0.942	1.047	1	1.403	1.566	2.311	0.778
A-829	222.5	226.2	607.27	609.276	373.211	57984.9	1	1	Tier 3 one-reaction								0	1	119	0	0.054	0.6	0.071	0.042	0.896	0.185	0.615	1.469	0.733	1.133	1.038	0.874	0.777	0.841	0.944	0.625	1.494	0.72	0.709	0.031	0.81	1.722	1.165	0.783	4.397	0.36	0.339	0.64	0.075
A-830	222.6	226.3	454.062	456.068	220.004	6535.01	1	1	Tier 3 one-reaction								0	3	96	0.1792	0.273	1.087	2.739	0.881	1.346	0.627	1.233	4.699	1.119	0.548	4.481	1.241	0.8951	0.665	0.298	0.303	1.501	0.731	1.322	2.241	0.5381	0.233	0.354	0.415	0.439	0.275	0.9478	0.635	0.488
A-831	222.6	226.3	415.141	417.147	181.083	44277	1	1	Tier 3 only two-reaction								0	0	2	0	0.732	0.357	0.691	0.478	1.332	0.494	0.362	0.787	0.587	0.691	0.734	1.016	0.768	0.595	0.962	0.715	1.166	1.01	0.558	0.239	1.069	1.297	1.249	1.394	1.044	1.133	0.723	0.726	0.821
A-833	222.9	226.6	324.596	326.602	90.5374	8253.89	1	1	Unidentified											0	0.844	0.815	0.527	1.244	1.075	0.6	1.042	0.772	0.748	0.665	0.741	0.836	0.529	0.923	0.583	0.554	0.589	0.505	0.78	0.952	0.932	0.856	0.754	0.726	0.677	0.848	1.141	0.662	0.951
A-835	223.2	226.9	354.1	356.108	120.042	7179.46	1	1	Tier 3 zero-reaction								7	32	577	0	1.314	1.642	1.745	1.691	1.437	1.393	2.093	0.972	1.23	1.116	2.208	1.237	2.098	1.562	1.29	1.377	1.319	1.607	2.064	2.317	1.04	0.705	0.935	0.798	0.707	0.633	1.931	0.734	1.087
A-836	223.3	227	429.06	431.067	195.002	13385.5	1	1	Tier 3 one-reaction								0	2	36	0	0.422	0.979	0.69	0.774	0.442	0.787	0.703	0.648	0.924	0.738	0.92	1.145	0.983	0.676	1.138	0.897	0.706	0.987	0.525	0.294	0.961	1.233	0.665	0.741	1.67	0.976	0.457	1.093	1.402
A-837	223.5	227.2	407.127	409.134	173.069	28170	1	1	Tier 3 zero-reaction								1	38	511	0	1.283	1.153	1.308	1.607	1.485	1.267	0.806	0.879	1.057	0.958	0.372	0.49	0.855	0.663	0.979	1.002	0.224	2.006	0.557	0.772	0.734	0.427	1.35	0.31	0.353	0.435	0.904	1.016	0.939
A-T194	223.5	227.4	379.132	381.139	145.074	46727	1	1	Tier 2	L-Allysine	AN00561000	HMDB0059595	C04076	160603	0.64	9.7				0.1132	0.2234	0.338	0.539	0.583	0.704	0.2365	0.448	0.425	0.2193	0.429	0.728	0.421	0.724	0.445	0.2502	0.413	0.6	0.2271	0.456	0.426	1.424	0.96	0.46	0.822	1.665	0.508	0.6	0.8	1.14
A-T1115	223.7	227.6	478.2	480.207	244.142	14231	1	1	Tier 2	Leucyl-Hydroxyproline	AN01876003	HMDB0028930		20847829	2.84	42.8				0.0189	1.312	0.817	0.597	0.553	0.991	0.544	0.597	0.556	0.709	0.644	0.66	0.737	0.628	0.764	0.605	0.9	1.069	0.765	0.58	0.606	0.826	0.705	0.391	0.817	1.862	0.71	0.3207	0.563	1.268
A-839	224	227.7	396.111	398.118	162.053	3.99303e+06	1	1	Tier 3 zero-reaction								5	81	735	0	0.588	0.687	0.965	0.849	0.477	0.904	0.617	0.502	0.572	0.905	0.987	0.873	0.988	1.016	0.87	0.715	1.183	0.782	1.162	1.149	0.921	1.422	0.364	0.869	0.987	0.013	0.514	0.682	1.197
A-T528	224.5	228.4	420.158	422.166	186.1	11655	1	1	Tier 1	Alanyl-Proline	AN01106000	HMDB0028695		83525	0.61	0.1				0.0094	0.592	0.681	0.602	0.523	0.956	0.617	0.703	0.885	0.569	0.727	0.5	0.798	0.516	0.534	0.678	0.603	0.607	0.601	0.539	0.54	1.467	0.867	0.515	0.671	0.611	1.905	0.443	0.59	2.3
A-T679	224.5	228.4	441.114	443.121	207.053	10277	1	1	Tier 2	4-(2-Aminophenyl)-2,4-dioxobutanoic acid	AN01385000	HMDB0000978	C01252	472	8.02	73.5				0.2264	2.741	0.3193	0.716	0.3374	1.041	1.1	2.659	0.613	0.631	0.447	0.3691	0.3628	0.3702	0.3747	0.792	0.669	1.124	0.3203	0.824	0.426	0.462	0.636	0.337	0.44	0.58	0.791	0.86	0.908	0.962
A-T674	224.6	228.5	440.13	442.14	206.072	5349	1	1	Tier 1	Methionyl-Glycine	AN01376001	HMDB0028973		259185	0.48	3.9				0.1698	0.893	0.7126	1.556	1.445	1.026	1.429	1.08	1.568	1.7	1.153	1.304	1.36	1.736	1.101	1.382	1.719	1.874	0.7148	1.964	0.897	0.824	2.353	1.512	0.997	1.613	1.239	0.875	1.755	0.403
A-840	224.6	228.3	571.186	573.192	337.127	11442.8	1	1	Tier 3 one-reaction								0	8	259	0	0.929	0.817	0.933	1.343	0.794	1.228	0.974	1.128	0.859	0.921	1.091	0.631	0.899	1.013	0.586	0.875	0.96	0.806	0.868	1.188	1.224	1.141	1.353	0.998	0.787	0.597	1.428	1.265	1.748
A-T2102	224.7	228.6	567.19	569.197	333.132	16145	1	1	Tier 1	Tryptophyl-Glutamic acid	AN03154001	HMDB0029082		3634442	1.69	3.5				0.0755	1.368	1.224	1.013	0.897	0.864	0.798	1.371	1.253	0.775	1.027	0.63	0.525	0.864	0.576	0.44	2.357	0.2618	0.934	1.005	1.169	0.597	2.568	0.21	0.339	1.521	0.709	0.504	0.926	0.641
A-841	224.7	228.4	497.054	499.06	262.995	4808.19	1	1	Tier 3 one-reaction								0	1	62	0	0.721	0.705	0.879	0.835	0.66	1.027	0.759	0.788	0.648	0.765	1.001	1.208	0.952	1.438	1.004	0.671	1.132	0.95	1.194	1.172	0.696	1.233	0.351	0.726	0.768	0.957	0.713	0.914	1.467
A-T72	225.7	229.6	348.138	350.144	114.079	1908447	1	1	Tier 2	3-Amino-2-piperidone	AN00255000	HMDB0000323		5200225	0.3	27.5				0	0.937	0.871	0.704	0.64	0.794	0.822	0.96	1.272	0.738	1	0.67	0.821	0.681	0.745	0.923	0.774	0.862	0.85	0.608	0.581	0.797	0.787	0.88	0.746	0.834	0.703	0.591	0.855	1.474
A-844	225.8	229.6	379.179	381.186	145.121	5691.71	1	1	Tier 3 one-reaction								0	3	76	0	0.684	0.529	1.004	0.499	1.239	0.709	0.93	1.109	0.71	0.911	0.831	1.204	0.812	1.19	0.789	0.879	1.107	1.015	0.784	0.559	1.004	0.629	0.907	0.856	0.921	0.765	0.772	1.105	1.461
A-845	225.8	229.6	303.116	305.123	69.0578	31240.5	1	1	Tier 3 one-reaction								0	2	183	0	0.949	0.907	0.594	0.796	0.994	0.863	0.918	1.356	0.744	1.084	0.895	0.884	0.83	0.779	0.99	1.02	1.062	1.043	0.794	0.715	0.849	0.926	0.89	0.904	0.919	0.989	0.697	0.851	1.179
A-846	226	229.8	434.067	436.073	200.009	17680.4	1	1	Tier 3 zero-reaction								1	18	310	0	0.816	0.863	0.923	0.967	0.68	1.013	0.682	0.605	0.55	1.038	1.032	0.92	0.951	1.104	0.99	0.676	1.202	0.808	1.187	1.215	0.992	1.355	0.519	0.952	1.082	1.038	0.722	0.748	1.135
A-847	226.2	230	475.151	477.157	241.093	19610.6	1	1	Tier 3 one-reaction								0	7	253	0	0.657	0.468	0.75	0.93	0.831	0.809	0.942	0.671	0.785	0.673	0.93	0.741	0.586	0.544	0.699	0.935	0.867	0.851	0.757	1.03	0.858	1.556	0.846	1.22	1.731	1.231	1.011	1.128	0.82
A-T791	226.3	230.2	453.169	455.175	219.111	89351	1	1	Tier 1	Pantothenic acid	AN01565000	HMDB0000210	C00864	6613	0.52	0.7				0	0.541	0.513	0.65	0.548	0.596	0.79	0.679	0.503	0.639	0.495	0.425	0.606	0.502	0.483	0.566	0.486	0.495	0.865	0.657	0.772	0.793	1.21	0.644	0.653	1.71	0.89	0.803	0.852	0.62
A-850	226.5	230.3	462.131	464.139	228.073	169929	1	1	Tier 3 zero-reaction								1	24	385	0	1.004	2.001	3.491	4.053	1.102	2.056	1.309	3.149	1.237	1.098	4.915	2.565	4.019	0.855	1.348	3.461	3.017	1.137	1.986	1.326	4.23	1.471	1.248	1.189	1.325	1.612	1.209	2.761	1.249
A-T3224	226.6	230.5	452.184	454.191	218.127	7247	1	1	Tier 1	Leucyl-Serine/Threoninyl-Valine	AN01548001	HMDB0028938		3621685	1.37	1.5				0.0755	1.542	1.173	1.618	0.983	1.448	0.806	0.927	1.264	0.901	1.282	1.12	1.183	0.997	1.064	1.01	0.858	0.6153	1.017	1.046	0.964	1.543	0.568	0.793	0.788	0.724	3.751	0.87	0.683	2.025
A-851	227.4	231.2	409.106	411.113	175.048	11843.6	1	1	Tier 2	Isomer 1 of 7-Cyano-7-carbaguanine	AN00954000		C15996	446357	3.48	44.4				0	0.376	0.856	0.574	0.917	0.86	0.87	0.596	1.022	0.522	0.604	0.611	0.449	0.215	0.983	0.666	0.614	0.667	0.65	0.236	0.634	0.586	1.064	0.616	0.674	0.829	0.895	1.062	0.738	0.96
A-T1318	227.9	231.8	492.144	494.15	258.085	15489	1	1	Tier 1	Ribothymidine	AN02071002	HMDB0000884		445408	0.99	0.2				0.0094	0.888	1.117	1.171	1.02	0.906	1.085	0.756	0.875	0.963	1.011	1.06	1.173	0.783	0.989	1.235	1.48	1.427	0.721	1.171	0.996	0.838	0.918	0.548	1.109	0.624	0.342	0.689	1.109	0.762
A-854	228	231.7	561.081	563.088	327.023	5946.72	1	1	Tier 3 only two-reaction								0	0	106	0	0.485	0.527	0.567	0.565	0.795	0.618	0.585	0.735	1.054	0.625	0.454	0.654	0.836	0.721	0.397	0.715	0.433	1.032	0.306	0.43	1.561	0.739	0.757	0.587	0.677	0.572	0.798	0.61	1.229
A-T1251	228.4	232.3	486.169	488.176	252.111	12533	1	1	Tier 1	Phenylalanyl-Serine	AN01996001	HMDB0029004		193508	2.1	0.5				0.0849	1.162	1.424	1.15	0.953	0.935	1.808	0.857	1.478	0.89	1.1	3.731	2.671	2.5	4.302	2.68	1.758	0.343	1.009	1.524	1.9	0.611	0.632	0.593	0.589	0.663	0.648	0.3202	0.474	0.519
A-857	228.5	232.3	561.059	563.066	327.001	4625.66	1	1	Tier 3 one-reaction								0	1	56	0.0283	1.562	1.11	1.574	1.103	1.055	1.012	0.783	1.059	1.591	1.128	0.802	1.73	1.091	1.474	0.869	1.306	0.893	0.707	1.203	1.369	1.097	1.014	0.942	0.993	0.712	0.703	0.989	1.379	0.782
A-T1156	228.6	232.5	480.18	482.186	246.122	39940	1	1	Tier 1	Leucyl-Aspartic acid	AN01906007	HMDB0028925		3328705	0.51	4.1				0	0.616	0.36	0.304	0.486	2.419	0.397	0.801	0.332	0.399	0.476	0.484	0.501	0.38	0.29	0.372	0.313	0.922	0.322	1.061	0.794	0.985	1.083	0.649	1.26	1.316	0.89	0.25	0.322	0.971
A-T856	228.8	232.7	460.164	462.171	226.107	62683	1	1	Tier 2	Carnosine	AN01660003	HMDB0000033	C00386	439224	0.18	42.9				0.0849	1.355	0.762	1.705	0.97	1.387	0.934	0.796	1.354	0.92	0.985	0.686	0.924	0.66	0.71	0.86	0.94	0.4118	0.614	0.746	0.995	0.89	0.847	0.499	0.577	0.674	0.582	0.691	0.564	0.606
A-859	228.8	232.6	367.132	369.139	133.073	9422.34	1	1	Tier 2	Isomer 3 of O-Methyl-L-threonine	AN00433003			2724875	1.65	9.4				0	1.127	1.716	1.714	1.243	1.456	1.665	1.492	0.915	1.402	0.789	1.405	1.908	1.654	1.669	1.162	1.893	1.135	1.268	1.016	2.565	1.318	0.852	1.067	1.278	0.908	0.825	1.823	1.072	1.349
A-860	228.9	232.7	414.148	416.154	180.089	8400.16	1	1	Tier 2	Isomer 1 of 3-Hydroxykynurenamine	AN01029004	HMDB0060281	C05636	440736	1.1	18.6				0	0.387	0.455	0.61	1.093	0.811	0.824	1.209	0.719	0.653	0.632	1.549	0.859	0.955	0.7	0.785	0.797	0.503	0.688	0.72	0.425	0.513	0.425	0.716	0.526	0.469	0.602	1.096	1.802	0.415
A-861	228.9	232.7	460.118	462.124	226.059	1.31073e+06	1	1	Tier 3 zero-reaction								1	19	405	0	1.233	1.121	1.456	1.441	1.659	1.275	0.92	1.202	1.213	1.415	1.052	1.301	1.032	1.179	1.238	1.163	0.464	0.99	0.952	1.291	0.897	1.099	0.78	0.882	0.798	0.714	0.896	0.857	0.982
A-862	229.4	233.2	482.099	484.106	248.041	158199	1	1	Tier 3 only two-reaction								0	0	51	0	1.495	1.12	1.549	1.473	1.696	1.218	0.871	1.313	1.418	1.38	1.051	1.242	0.918	1.124	1.262	1.125	0.478	0.936	0.959	1.189	0.877	0.886	0.819	0.878	0.643	0.787	1.128	0.963	0.932
A-863	229.5	233.3	351.137	353.144	117.079	21589.4	1	1	Tier 2	4-Methylaminobutyric acid	AN00277005		C15987	70703	0.18	53.2				0	1.434	0.958	0.832	1.177	1.616	1.432	1.163	1.28	1.276	0.941	1.028	1.168	1.179	1.074	0.974	0.845	1.256	0.891	1.089	0.951	1.241	0.894	1.414	0.826	1.047	1.391	1.222	0.867	0.965
A-864	229.6	233.4	292.1	294.107	58.042	22867.4	1	1	Tier 3 zero-reaction								2	23	460	0	0.953	0.745	0.767	0.384	0.748	0.722	0.975	0.691	0.56	0.643	0.585	0.656	0.661	0.824	0.642	0.685	0.667	0.648	0.729	0.699	1.044	0.666	0.753	0.823	0.787	0.936	0.848	0.748	0.851
A-865	230	233.8	595.229	597.235	361.171	6662.4	1	1	Tier 3 one-reaction								0	2	113	0.1226	0.7099	1.12	0.573	0.308	1.419	0.432	0.6894	0.33	0.293	0.7664	1.2727	1.279	0.583	1.468	1.0257	1.074	1.111	1.077	0.562	0.629	0.998	1.115	1.165	1.574	2.56	1.243	1.016	1.068	1.445
A-866	230.1	233.9	437.138	439.144	203.079	100809	1	1	Tier 3 one-reaction								0	36	575	0	0.65	0.77	1.027	0.934	0.488	1.033	0.72	0.581	0.617	1.105	0.998	0.956	1.067	1.141	0.936	0.708	1.365	0.827	1.189	1.243	0.995	1.286	0.464	0.825	1.02	0.102	0.56	0.738	1.083
A-867	230.1	233.9	557.206	559.213	323.148	6600.55	1	1	Tier 3 one-reaction								0	9	262	0	0.997	0.781	0.859	0.845	0.657	0.648	0.583	1.108	0.839	0.46	0.707	0.589	0.772	0.589	0.503	0.975	0.984	1.001	0.884	0.566	1.719	1.534	1.398	0.918	1.067	0.658	1.217	1.632	1.663
A-869	230.5	234.3	440.062	442.068	206.004	7652.91	1	1	Tier 3 only two-reaction								0	0	19	0	1.045	1.135	1	1.251	1.018	0.921	1.288	0.877	1.021	1.1	1.212	1.154	1.584	1.101	1.427	1.299	1.341	1.176	1.138	1.269	1.362	1.075	1.232	0.904	1.069	0.788	1.43	0.885	1.25
A-T224	230.6	234.6	381.111	383.118	147.053	5362089	1	1	Tier 1	O-Acetyl-L-serine	AN00583002	HMDB0003011	C00979	99478	0.18	0.3				0	0.705	1.443	0.755	0.87	0.78	1.043	1.432	0.802	0.794	0.905	1.8	1.229	1.221	1.21	0.961	0.974	0.81	0.857	1.19	1.128	0.68	0.972	1.211	0.993	1.047	0.857	1.122	1.119	0.602
A-T36	230.7	234.7	335.106	337.113	101.048	21794	1	1	Tier 2	1-Aminocyclopropane-1-carboxylic acid	AN00171002	HMDB0036458	C01234	535	0.1	14.3				0	1.352	1.872	1.064	2.794	1.154	1.674	1.7	0.949	1.13	1.743	1.755	1.597	1.637	1.493	1.651	1.591	1.973	1.057	1.682	1.73	1.204	1.521	1.544	1.299	1.234	1.241	1.47	1.4	2.309
A-871	230.7	234.6	498.073	500.079	264.015	16729.2	1	1	Tier 3 one-reaction								0	8	127	0	1.098	1.092	1.528	1.407	1.823	1.26	0.937	1.356	1.217	1.586	1.001	1.277	1.224	1.084	1.407	0.959	0.73	0.93	1.177	1.279	0.82	0.916	0.93	0.905	0.784	0.91	0.917	1.032	0.875
A-872	230.8	234.6	545.181	547.188	311.123	5501.77	1	1	Tier 2	1,7-Dimethylguanosine	AN02865001	HMDB0001961		160130	0.63	15				0	0.603	0.835	0.53	0.424	0.598	0.593	0.703	0.479	0.65	0.665	0.718	0.663	0.755	0.609	0.432	0.541	0.573	0.548	0.507	0.7	0.672	0.628	0.889	0.974	1.343	1.03	0.751	0.788	0.804
A-873	231.1	234.9	481.151	483.158	247.093	84981.1	1	1	Tier 3 only two-reaction								0	0	22	0	1.043	1.252	0.863	1.003	1.179	1.004	1.442	1.591	1.014	1.502	1.132	1.368	1.129	1.061	1.672	1.144	1.782	1.217	1.357	1.431	0.624	0.862	1.039	0.454	0.927	1.05	1.109	1.032	0.336
A-874	231.5	235.3	348.101	350.107	114.042	7490.2	1	1	Tier 3 zero-reaction								2	12	242	0	1.14	0.921	1.088	0.722	1.116	0.878	1.068	1.201	0.944	0.8	0.852	0.916	0.861	0.741	1.226	0.705	0.708	0.95	1.046	0.996	1.741	0.898	1.203	0.966	1.139	1.123	0.829	0.686	1.036
A-T539	231.5	235.5	422.175	424.181	188.116	34756	1	1	Tier 1	Valyl-Alanine	AN01133006	HMDB0029120		6992637	0.46	0.9				0.0094	1.09	0.9	0.908	0.654	1.35	0.936	1.187	0.91	0.944	0.611	0.713	1.093	1.212	1.21	0.802	0.816	1.001	0.955	0.856	0.823	1.227	0.717	1.45	1.436	0.519	3.81	1.122	1.404	1.71
A-T848	231.6	235.6	459.12	461.126	225.064	115030	1	1	Tier 2	4-Amino-4-deoxychorismic acid	AN01643000		C11355	443142	5.19	3.3				0	0.614	0.663	0.901	0.86	0.46	0.904	0.64	0.548	0.548	1.014	0.921	0.955	1.133	1.015	0.894	0.648	1.254	0.76	1.169	1.102	0.964	1.252	0.3	0.735	0.948	0.112	0.468	0.589	1.026
A-T1114	232.1	236.1	478.199	480.207	244.142	12217	1	1	Tier 2	Isoleucyl-Hydroxyproline	AN01876002	HMDB0028908		61158802	2.99	25.5				0.1415	0.711	0.89	0.3277	0.668	1.112	0.5	0.438	0.526	0.665	0.722	0.71	0.938	0.61	0.89	0.717	0.62	1.553	0.58	0.564	0.465	0.601	0.2973	0.407	0.426	1.51	0.572	0.3622	0.499	1.022
A-876	232.1	236	459.169	461.176	225.111	91324.6	1	1	Tier 3 one-reaction								0	28	294	0	0.971	1.122	0.789	0.883	0.94	1.036	1.263	1.648	0.895	1.218	1.048	1.058	1.018	1.03	1.55	1.036	1.686	1.102	1.131	0.913	0.683	0.522	0.789	0.271	0.687	1.06	0.513	0.396	0.318
A-877	232.3	236.2	440.101	442.108	206.042	48523.2	1	1	Tier 3 zero-reaction								4	21	370	0	0.547	0.67	0.845	0.817	0.437	0.758	0.783	0.578	0.501	0.89	1.049	0.934	1.158	0.961	1.173	0.893	1.117	0.804	0.965	1.151	0.763	1.387	0.374	0.905	1.129	0.122	0.543	0.734	1.097
A-T193	232.6	236.6	378.185	380.191	144.126	47513	1	1	Tier 2	N-Acetyl-Cadaverine	AN00553001	HMDB0002284		189087	0.73	43.6				0.0283	0.291	0.13	0.363	0.197	0.45	0.207	0.428	1.049	0.342	0.437	0.636	0.2	0.145	0.0803	0.463	0.193	0.249	0.156	0.577	0.369	0.384	0.745	3.685	0.166	1.151	0.0817	0.23	0.454	0.86
A-879	232.6	236.5	392.079	394.085	158.02	185401	1	1	Tier 3 one-reaction								0	17	299	0	1.006	0.748	0.943	0.94	1.079	0.647	0.867	0.885	0.809	0.815	0.41	0.485	0.477	0.459	0.49	0.667	0.339	1.348	0.314	0.542	0.569	0.505	0.802	0.44	0.511	0.684	1.179	0.701	0.79
A-880	232.7	236.6	605.154	607.161	371.095	6165.91	1	1	Tier 3 one-reaction								0	7	262	0.0094	1.965	2.001	2.146	2.078	1.994	1.314	1.42	2.984	1.744	2.011	0.93	1.026	0.825	0.601	1.15	1.62	0.674	2.469	0.394	0.756	1.351	0.919	1.584	0.284	0.849	1.492	1.346	1.067	0.952
A-881	232.9	236.7	603.148	605.154	369.089	13846.7	1	1	Tier 3 one-reaction								0	7	232	0.1604	0.735	0.592	0.66	0.691	0.937	0.491	0.81	0.663	0.639	0.646	0.693	0.536	0.3127	0.415	0.904	0.662	0.7471	0.924	1.511	0.866	0.35	0.329	0.658	0.644	0.4483	0.493	0.425	0.695	0.578
A-882	232.9	236.8	306.135	308.142	72.0766	31457.2	1	1	Unidentified											0	1.222	1.146	1.174	1.556	2.069	0.909	0.927	1.075	1.22	1.048	0.397	0.426	0.52	0.511	0.436	0.875	0.43	1.929	0.366	0.48	0.727	0.481	1.046	0.095	0.274	0.806	0.718	0.91	0.838
A-883	233	236.9	408.053	410.059	173.994	28291.4	1	1	Tier 3 one-reaction								0	1	119	0	1.268	1.023	1.217	1.337	1.598	0.796	0.843	0.919	0.901	0.941	0.4	0.389	0.53	0.333	0.432	0.781	0.326	1.339	0.277	0.444	0.751	0.417	0.993	0.094	0.473	0.799	0.62	0.689	0.879
A-T5	233.3	237.3	293.096	295.102	59.0371	35987	1	1	Tier 2	Aminoacetaldehyde	AN00028000		C06735	363	0.16	4.9				0	0.895	1.107	1.167	1.305	0.91	1.183	1.196	0.996	0.879	1.17	1.134	1.08	1.004	1.166	0.963	0.968	1.078	1.084	1.085	1.192	1.2	1.135	1.01	1.093	1.088	1.01	1.363	1.213	1.012
A-885	233.6	237.5	366.1	368.107	132.042	23437.7	1	1	Tier 3 zero-reaction								7	65	697	0	1.672	0.89	1.478	1.908	1.814	1.139	0.647	0.904	1.263	0.878	0.766	0.634	0.724	0.664	0.677	0.783	0.485	1.81	0.638	0.658	0.589	0.979	1.268	0.55	0.704	0.406	1.003	0.942	1.315
A-T1333	233.7	237.7	493.211	495.218	259.153	5461	1	1	Tier 1	Glutaminyl-Leucine	AN02092001	HMDB0028801		44232492	1.6	2.9				0.3868	1.086	1.239	1.49	1.253	0.944	1.455	1.03	1.115	0.662	0.6281	1.01	1.25	0.757	1.046	0.881	0.819	1.024	0.87	1.1	1.36	1.618	0.5836	0.6111	0.5734	0.5672	2.227	0.7109	0.6561	1.769
A-888	234.4	238.3	637.28	639.286	403.222	52513.1	1	1	Tier 3 one-reaction								0	11	155	0	0.035	0.07	0.039	0.226	0.099	0.039	0.037	0.035	0.261	0.062	0.56	0.047	0.048	0.203	0.036	0.538	0.059	0.404	0.057	0.047	0.164	1.451	0.802	0.283	4.289	0.155	0.22	0.072	0.075
A-890	234.7	238.6	343.111	345.118	109.053	20378.2	1	1	Tier 3 zero-reaction								1	7	247	0	1.009	0.851	1.29	1.11	0.975	1.054	0.787	1.163	0.991	1.237	1.217	1.091	1.329	1.229	1.108	1.106	1.274	1.036	0.945	1.039	0.891	0.961	1.076	0.968	1.033	1.147	1.071	1.132	0.547
A-891	235	238.9	344.072	346.078	110.013	9914.81	1	1	Tier 3 one-reaction								0	2	73	0	0.877	0.798	0.904	0.337	0.815	0.884	1.022	0.896	0.55	0.68	0.775	0.767	0.976	0.899	0.798	0.869	0.677	0.762	0.807	0.87	1.04	0.813	0.825	1.031	0.971	1.181	0.985	0.901	0.652
A-T2510	235.2	239.2	395.127	397.133	161.069	120525	1	1	Tier 2	N-Methyl-L-glutamic acid	TM00754001				0.55	12				0	0.913	0.975	0.763	0.87	1.006	0.95	1.17	0.917	0.94	0.958	1.19	0.844	0.992	0.994	0.716	0.766	0.582	0.96	1.213	0.734	0.885	0.686	1.177	0.712	0.72	0.718	1.192	0.777	0.78
A-892	235.3	239.2	494.186	496.193	260.128	201144	1	1	Tier 3 one-reaction								0	8	217	0	1.094	0.855	1.055	1.025	1.02	1.273	1.451	1.106	1.069	1.092	1.291	0.928	1.25	1.116	1.17	1.012	0.909	1.495	0.916	1.163	1.993	1.196	1.286	0.9	1.271	1.287	1.063	1.158	1.295
A-893	235.5	239.4	417.122	419.128	183.064	69212.9	1	1	Tier 3 one-reaction								0	15	292	0	0.765	0.709	1.674	0.456	1.189	0.826	0.614	1.307	0.678	0.577	1.57	1.16	1.749	0.821	1.968	1.988	1.145	1.05	0.965	0.688	0.707	2.305	0.632	1.496	1.322	0.421	0.679	1.214	1.121
A-897	235.6	239.6	605.179	607.185	371.121	10135.2	1	1	Tier 3 one-reaction								0	10	294	0	0.847	0.884	1.219	0.852	1.183	0.553	0.856	1.272	0.554	0.582	1.325	1.241	1.575	1.093	1.136	2.021	1.546	0.891	0.824	0.889	0.796	2.145	0.875	1.362	1.634	1.337	0.803	1.112	1.205
A-T255	236.1	240.1	386.092	388.098	152.033	745484	1	1	Tier 1	Xanthine	AN00646000	HMDB0000292	C00385	1188	1.38	0.3				0	0.508	0.428	0.547	0.601	0.635	0.631	0.705	0.606	0.651	0.45	0.41	0.447	0.51	0.505	0.38	0.669	0.114	0.564	0.398	0.626	1.34	0.566	1.95	0.453	0.567	0.587	1.237	1.113	1.568
A-900	236.2	240.1	461.147	463.155	227.089	16028.2	1	1	Tier 2	Deoxycytidine	AN01672000	HMDB0000014	C00881	13711	4.23	27.7				0	1.46	0.827	1.455	1.207	1.348	1.236	1.25	1.363	1.257	1.402	1.16	1.713	1.455	1.303	0.832	1.391	1.282	1.077	1.008	1.251	1.46	1.574	1.603	1.317	1.208	1.46	1.33	1.736	1.967
A-902	236.4	240.3	408.074	410.08	174.015	22217	1	1	Tier 3 zero-reaction								3	16	166	0	0.732	0.496	0.579	0.801	1.04	0.672	0.793	0.571	0.841	0.484	0.56	0.468	0.687	0.689	0.392	0.77	0.191	0.597	0.439	0.679	1.354	0.681	1.709	0.39	0.449	0.634	1.274	1.06	2.034
A-903	236.4	240.4	497.148	499.155	263.09	16551.1	1	1	Tier 3 one-reaction								0	6	207	0.0094	1.331	1.09	0.832	1.854	1.227	0.948	1.572	1.004	1.166	0.809	0.852	1.11	1.209	1.156	0.719	1.045	1.323	0.821	1.076	0.536	1.716	1.222	1.068	1.268	1.479	0.812	1.007	1.802	1.487
A-904	236.6	240.6	544.087	546.093	310.029	8681.16	1	1	Tier 3 one-reaction								0	1	87	0.1321	0.151	1.153	0.183	0.26	0.132	0.581	0.284	0.261	0.182	0.232	0.296	0.184	0.76	0.155	0.215	0.336	0.385	1.594	0.147	0.1663	5.406	1.018	1.164	2.114	3.014	0.1579	0.1622	0.175	0.9
A-905	237.1	241.1	377.615	379.621	143.556	5678.57	1	1	Unidentified											0	0.772	0.865	0.565	0.337	0.238	0.946	0.856	0.836	0.719	0.476	0.962	0.629	0.668	0.545	0.882	0.576	0.907	0.368	0.791	0.778	0.971	0.799	0.355	0.618	1.31	0.866	0.515	1.468	1.209
A-906	237.3	241.2	279.08	281.087	45.0215	287690	1	1	Tier 3 zero-reaction								1	8	274	0	0.92	0.838	0.84	0.916	0.82	0.807	0.932	0.87	0.857	0.802	0.801	0.669	0.805	0.783	0.749	0.815	0.862	0.922	0.907	0.751	0.91	0.722	0.745	0.705	1.045	0.737	0.785	0.903	0.867
A-907	238.5	242.5	583.204	587.217	116.095	20537.6	1	2	Tier 3 zero-reaction								1	9	187	0	1.595	1.361	1.144	0.966	1.547	1.542	1.942	1.852	1.361	1.096	1.378	2.023	1.964	1.617	1.628	1.329	2.065	1.753	2.057	1.856	1.5	1.255	1.782	1.17	0.873	1.164	1.091	1.432	1.505
A-908	238.6	242.6	399.068	401.074	165.01	70107.7	1	1	Tier 3 one-reaction								0	7	176	0	1.022	1.182	0.831	1.037	1.014	1.058	0.852	0.909	1.294	1.161	0.746	0.976	1.056	1.156	1.015	1.245	1.476	0.95	1.267	0.801	1.067	1.268	0.901	1.046	1.014	2.204	1.053	1.19	1.764
A-909	239.1	243.1	421.05	423.056	186.992	15718.3	1	1	Tier 3 one-reaction								0	1	24	0	0.925	1.24	0.791	0.844	0.769	0.78	0.705	0.747	1.519	1.126	0.674	0.886	0.803	1.099	0.971	1.209	1.066	0.687	1.032	0.626	1.05	1.294	0.953	0.791	1.015	2.918	0.905	0.992	1.906
A-910	239.2	243.2	329.062	331.069	95.004	16703.6	1	1	Tier 3 only two-reaction								0	0	96	0	0.554	0.48	0.494	0.453	0.519	0.444	0.739	0.623	0.624	0.253	0.468	0.47	0.539	0.514	0.523	0.684	0.448	0.45	0.657	0.459	0.697	0.553	0.796	0.768	0.369	0.502	0.544	0.866	0.636
A-T2904	239.5	243.6	515.168	517.177	281.112	7298	1	1	Tier 2	N-Acetyl-7,8-Dihydrobiopterin	PR02417002				3.19	2.8				0.3396	0.75	0.926	0.618	0.773	1.12	0.447	0.971	0.768	0.4144	0.831	0.4946	0.4861	0.4961	0.5021	0.4728	0.4624	1.068	0.4292	0.79	0.747	0.723	0.628	0.678	0.4237	0.4191	1.045	0.651	1.194	1.165
A-T1617	239.6	243.7	514.164	516.172	280.106	22421	1	1	Tier 1	Phenylalanyl-Aspartic acid	AN02406001	HMDB0028991		6992643	1.18	4.2				0	0.517	0.427	0.359	0.482	1.14	0.374	0.661	0.467	0.47	0.525	0.448	0.35	0.356	0.336	0.368	0.341	0.904	0.32	0.97	0.685	0.806	0.585	0.844	0.63	1.055	0.62	0.429	0.666	0.643
A-911	239.7	243.6	431.088	433.095	197.03	23302.1	1	1	Tier 2	3-Hydroxy-2-methylpyridine-4,5-dicarboxylic acid	AN01252000	HMDB0006955	C04604	440403	6.63	29.3				0	1.012	0.902	1.265	1.139	0.909	1.099	1.087	1.024	1.096	1.079	0.857	0.915	0.92	1.009	1.01	1.012	1.118	1.115	0.516	1.197	1.111	1.546	1.392	2.012	1.077	0.94	1.867	1.723	1.56
A-912	239.7	243.7	431.136	433.145	197.078	33406.3	1	1	Tier 3 only two-reaction								0	0	3	0	0.938	1.017	1.11	0.809	0.624	0.923	0.827	0.815	1.036	0.886	0.974	0.88	0.897	1.08	1.065	0.679	1.111	0.963	1.438	0.837	0.773	1.353	0.871	0.664	1.634	1.516	1.341	0.983	2.269
A-T434	239.8	243.9	409.106	411.113	175.049	1125082	1	1	Tier 2	7-Cyano-7-carbaguanine	AN00954000		C15996	446357	3.47	32.2				0	1.036	0.907	1.002	1	0.806	0.882	1.021	0.776	0.839	0.856	0.688	0.672	0.79	0.464	0.49	0.846	0.3	1.086	0.484	1.049	1.36	1.524	1.542	2.176	1.187	0.728	1.78	2.131	1.828
A-T1371	240.3	244.4	494.195	496.202	260.137	197909	1	1	Tier 1	Glutamyl-Isoleucine	AN02110005	HMDB0028822		9813855	1.82	0.2				0	1.008	0.88	0.555	0.499	0.856	0.761	0.718	0.617	0.893	0.558	0.557	0.76	0.51	0.543	0.629	1.001	0.684	0.616	0.609	0.873	0.758	0.679	0.87	0.551	0.903	0.568	1.109	0.95	1.205
A-T1410	240.3	244.4	495.199	497.205	261.144	50086	1	1	Tier 1	Seryl-Arginine	AN02122001	HMDB0029033		25216635	5.29	3.9				0	1.192	1.072	0.65	0.5	1.046	0.908	0.911	0.719	1.067	0.658	0.654	0.849	0.595	0.683	0.741	1.192	0.781	0.838	0.767	1.02	0.8	0.783	0.87	0.709	0.979	0.65	1.288	1.082	1.286
A-916	240.7	244.7	309.09	311.097	75.0319	50934.5	1	1	Tier 3 zero-reaction								1	21	435	0	0.791	0.937	0.825	0.858	1.102	0.738	0.782	0.829	0.888	0.879	0.932	0.873	0.889	0.861	0.782	0.851	1.462	0.971	1.239	0.937	1.322	0.937	1.04	0.945	1.267	0.968	1.147	1.121	1.07
A-917	240.9	244.9	378.067	380.073	144.009	96925.3	1	1	Tier 3 one-reaction								0	2	55	0	1.529	0.992	1.497	1.171	1.041	1.098	1.392	1.318	1.313	1.172	1.143	0.928	1.011	1.171	1.188	1.148	1.307	0.893	1.409	1.273	1.003	1.175	1.045	1.041	0.827	1.129	1.215	1.201	0.893
A-921	241.2	245.2	356.197	358.204	122.138	6159.3	1	1	Unidentified											0	1.104	0.899	0.726	0.768	0.823	0.584	1.119	1.39	0.835	0.733	0.583	0.971	0.726	0.789	1.017	1.011	1.041	0.788	0.901	0.807	1.098	1.234	1.237	1.024	0.7	0.974	0.959	1.45	1.377
A-T529	241.3	245.4	420.159	422.166	186.1	950593	1	1	Tier 1	Prolyl-Alanine	AN01106001	HMDB0029010		418041	0.6	0.9				0	0.821	0.738	0.54	0.478	0.721	0.71	1.101	1.216	0.76	0.696	0.544	0.644	0.666	0.754	0.922	0.808	0.828	0.732	0.708	0.581	1.045	0.863	1.02	1.032	0.578	0.61	0.716	1.228	2.074
A-T687	241.3	245.4	442.141	444.148	208.085	219013	1	1	Tier 2	Formyl-5-hydroxykynurenamine	AN01408002	HMDB0012948	C05647	440743	3.88	1.6				0	0.804	0.748	0.557	0.504	0.714	0.722	1.069	1.18	0.735	0.695	0.578	0.681	0.7	0.785	0.9	0.776	0.831	0.76	0.683	0.653	1.061	0.86	1.014	0.98	0.614	0.656	0.752	1.245	2.064
A-922	241.6	245.7	543.227	545.233	309.169	7769.8	1	1	Tier 3 one-reaction								0	3	158	0.0755	0.232	0.483	0.446	0.496	0.447	1.614	0.787	0.767	0.318	0.8654	0.914	1.613	2.355	0.345	1.008	1.088	0.429	0.789	0.8876	0.464	0.39	0.642	0.604	0.652	0.6994	1.68	0.941	2.102	0.647
A-923	241.6	245.7	359.103	361.111	125.045	26733.6	1	1	Unidentified											0.0094	0.25	0.532	0.436	0.606	0.611	0.576	0.309	0.504	0.642	0.157	0.533	1.108	0.413	0.339	0.776	0.181	0.231	0.869	0.548	0.239	0.987	0.558	0.434	0.749	0.86	1.945	1.334	0.927	0.391
A-925	242.1	246.1	450.169	452.176	216.111	19134.4	1	1	Tier 3 one-reaction								0	15	319	0	1.003	0.999	1.034	1.093	0.997	1.128	1.007	0.755	0.903	0.91	1.089	1.08	0.946	0.685	0.974	0.828	0.963	0.655	1.037	1.074	0.946	0.642	0.888	1.156	1.148	1.137	0.819	0.992	1.028
A-930	242.2	246.2	303.116	305.123	69.0579	38466.5	1	1	Tier 3 one-reaction								0	2	183	0	1.084	0.883	0.586	0.771	0.975	0.8	0.903	1.22	0.786	1.641	0.68	0.867	0.731	0.706	0.85	0.854	1.258	1.03	0.792	0.601	0.927	0.869	1.049	1.024	0.799	0.988	1.024	1.135	1.478
A-931	242.2	246.2	709.117	713.13	242.008	9726.49	1	2	Tier 3 one-reaction								0	6	154	0	1.071	1.405	1.632	1.645	1.417	1.214	1.209	1.306	1.22	1.539	1.57	1.344	1.547	1.462	1.442	1.245	1.24	1.424	1.144	1.547	1.134	1.224	1.114	1.407	1.303	1.207	2.043	1.756	1.023
A-932	242.3	246.3	354.063	356.07	240.01	19595.7	2	2	Tier 3 only two-reaction								0	0	53	0	0.941	0.929	1.518	1.184	1.684	1.123	1.2	1.026	1.099	1.094	1.335	1.651	1.255	1.37	1.406	1.634	1.41	1.087	1.133	1.538	1.051	1.517	1.041	1.24	1.2	1.021	1.707	1.286	0.934
A-T86	242.3	246.4	351.137	353.144	117.079	100055	1	1	Tier 1	5-Aminopentanoic acid	AN00277004	HMDB0003355	C00431	138	0.9	2				0	0.942	0.814	0.656	0.58	0.679	0.656	0.853	0.944	1.039	0.726	0.824	0.821	0.728	0.619	0.717	0.653	1.03	0.669	0.625	0.841	0.5	1.01	1.515	0.641	1.841	0.517	0.906	0.874	0.585
A-933	242.3	246.4	567.19	569.197	333.132	9027.1	1	1	Tier 2	gamma-Glutamyltryptophan	AN03154002	HMDB0029160		3038501	0.62	11.8				0	0.985	1.041	0.931	0.964	1.119	1.153	0.873	0.921	1.085	0.763	0.984	0.949	0.843	0.811	0.818	1.169	0.958	0.823	0.979	0.9	0.681	0.477	0.958	0.398	0.715	0.898	0.977	1.233	0.831
A-T20	243.2	247.3	309.127	311.133	75.0684	57988	1	1	Tier 2	(R)-1-Aminopropan-2-ol	AN00077000		C03194	439938	0.6	5.6				0	1.187	0.72	0.84	1.56	2.7	1.029	1.294	1.333	1.333	0.897	1.29	0.821	0.814	0.939	0.79	1.01	1.529	0.728	1.076	1.047	0.928	1.044	0.869	0.736	1.028	1.56	1.337	1.095	0.855
A-935	243.4	247.4	481.127	483.134	247.069	94913.6	1	1	Tier 3 one-reaction								0	16	385	0	0.615	0.86	0.838	0.969	0.488	0.919	0.722	0.556	0.675	0.777	1.003	0.896	1.049	1.195	1.089	0.859	1.253	0.734	1.08	1.321	0.929	1.355	0.406	0.965	1.081	0.373	0.596	0.758	1.244
A-936	243.4	247.5	400.168	402.175	166.11	14014.9	1	1	Tier 3 one-reaction								0	5	167	0	1.093	0.855	0.512	0.794	0.864	0.722	0.825	1.146	0.888	2.145	0.714	0.795	0.725	0.53	0.779	0.738	1.417	1.086	0.672	0.67	0.838	1.024	1.412	1.091	0.799	0.945	0.794	0.951	1.68
A-937	243.5	247.5	503.109	505.116	269.051	26697.9	1	1	Tier 3 one-reaction								0	2	117	0	0.692	0.826	0.98	1.065	0.593	0.865	0.705	0.615	0.577	0.992	1.179	0.908	1.032	1.061	0.932	0.814	1.307	0.796	1.261	1.388	1.006	1.238	0.395	0.743	1	0.237	0.842	0.704	1.21
A-938	243.7	247.7	519.083	521.089	285.025	12011.3	1	1	Tier 3 one-reaction								0	5	158	0	0.638	1.066	0.987	1.049	0.614	0.862	0.771	0.768	0.617	1.026	1.205	0.985	1.013	1.293	1.081	0.902	1.071	0.913	1.183	1.027	1.13	1.634	0.452	0.83	1.062	0.722	0.828	0.709	1.158
A-939	243.7	247.8	598.167	602.181	131.058	8861.68	1	2	Tier 3 zero-reaction								8	60	572	0	0.998	0.734	0.504	0.736	0.762	0.596	0.593	0.688	0.88	0.806	0.405	0.42	0.566	0.326	0.393	0.729	0.305	0.854	0.326	0.77	1.686	1.188	1.73	1.769	1.055	0.943	1.362	1.537	2.609
A-T118	244.2	248.4	365.116	367.123	131.058	11364	1	1	Tier 2	3-Hydroxy-L-proline	AN00406001		C19706	7098652	1.76	23.3				0.0094	0.865	0.949	0.612	0.726	1.634	0.697	0.65	0.742	0.732	0.7	0.804	0.589	0.945	0.695	0.821	0.869	0.853	0.79	1.094	0.782	0.548	0.74	1.185	0.741	1.198	0.918	1.14	0.764	1.108
A-940	244.4	248.4	493.164	495.171	259.105	17065.6	1	1	Tier 3 zero-reaction								1	14	318	0	0.456	0.484	0.525	0.619	0.344	0.494	0.407	0.547	0.387	0.81	0.654	0.614	0.594	0.646	0.729	0.543	1.075	0.425	0.509	0.739	0.535	0.958	0.286	0.503	0.497	0.392	0.411	0.557	1.32
A-941	244.6	248.7	529.2	531.206	295.142	35659.1	1	1	Tier 3 one-reaction								0	11	206	0	0.503	0.225	0.399	0.708	0.379	0.894	0.203	1.243	0.408	0.438	0.432	0.631	0.462	0.449	0.445	0.39	0.385	0.572	0.546	0.378	0.928	0.766	0.684	0.377	2.281	0.951	0.45	0.602	0.631
A-942	244.6	248.7	491.107	495.12	23.9973	30465.6	1	2	Unidentified											0	1.06	0.993	0.801	0.77	0.845	0.955	1.219	0.768	0.513	0.796	0.749	0.744	0.973	0.889	0.952	0.921	0.79	0.855	0.995	1.208	1.139	0.983	0.901	0.954	0.883	1.057	1.286	0.978	0.937
A-943	244.7	248.8	348.138	350.144	114.079	10467.5	1	1	Tier 2	Isomer 2 of 3-Amino-2-piperidone	AN00255000	HMDB0000323		5200225	0.05	8.5				0	1.045	0.999	1.017	0.832	1.269	0.991	1.078	1.197	0.911	1.009	1.234	0.864	0.856	0.815	1.078	0.844	0.984	1.256	0.983	0.845	0.778	0.961	0.799	0.831	0.858	0.998	0.678	0.939	1.25
A-T425	244.8	249	408.158	410.165	174.1	912216	1	1	Tier 1	Glycyl-Valine	AN00943002	HMDB0028854		2724807	0.64	1.7				0.0189	0.466	1.316	0.883	1.262	0.897	1.036	0.673	0.969	0.54	1.2	0.956	1.776	0.825	1.523	1.745	0.845	0.04	1.073	1.585	1.31	0.2	0.51	0.054	0.119	0.746	0.131	0.088	0.088	0.247
A-946	245.4	249.5	528.18	530.186	294.121	113617	1	1	Tier 1	Phenylalanyl-Glutamic acid	AN02608002	HMDB0028994		151134	0.39	4.7				0	0.996	0.871	1.058	1.006	0.873	0.973	0.528	1.17	0.945	0.903	0.963	1.127	0.817	0.928	1.05	1.308	0.458	0.739	0.749	1.039	1.25	0.867	0.874	0.61	0.904	0.757	0.801	0.983	1.13
A-T186	245.5	249.7	376.096	378.103	142.038	210024	1	1	Tier 1	5-Hydroxymethyluracil	AN00526000	HMDB0000469	C03088	78168	1.76	7.2				0	1.764	1.234	1.47	1.462	1.395	1.206	1.452	1.475	1.502	1.417	1.076	1.12	1.258	1.449	1.12	1.227	0.949	1.115	1.433	1.572	0.99	0.79	1.193	0.78	0.675	1.29	1.631	1.284	0.974
A-T537	245.5	249.7	422.174	424.181	188.116	12403	1	1	Tier 1	Isoleucyl-Glycine	AN01133004	HMDB0028907		342532	2.17	0.9				0.2547	1.336	1.043	0.3646	0.3468	0.3243	0.917	1.12	0.349	0.318	1.24	1.356	0.3729	0.3806	0.3852	1.452	0.3547	0.921	1.226	1.241	2.663	1.896	2.045	0.3464	0.325	1.2	3.787	1.546	0.3719	1.885
A-T594	245.5	249.7	430.098	432.105	196.037	8364	1	1	Tier 2	3-(3,4-Dihydroxyphenyl)pyruvic acid	AN01241000		C04045	165198	7.56	39.5				0.4623	0.3883	0.3934	0.4371	0.988	0.3887	0.4111	0.3839	0.756	0.3811	0.907	0.4548	0.447	0.856	0.703	1.45	0.78	0.734	0.9	0.4378	0.4952	0.571	0.681	0.435	0.6	0.3854	0.4702	0.4831	0.4458	0.87
A-947	245.6	249.7	464.185	466.192	230.127	12321.2	1	1	Tier 2	Isomer 1 of Hydroxyprolyl-Valine	AN01711000	HMDB0028876		61158071	0.05	4.3				0	0.862	1.028	1.077	1.129	1.27	1.297	0.85	1.185	1.507	0.915	1.161	0.631	1.011	0.853	0.971	0.797	0.944	2.107	1.963	0.896	0.584	0.672	1.715	0.831	1.156	0.941	1.383	0.675	0.611
A-948	245.6	249.7	391.143	393.15	157.085	52062.1	1	1	Tier 3 one-reaction								0	12	214	0	0.858	0.961	0.839	1.038	1.242	0.973	0.907	0.835	0.813	1.107	1.156	1.075	0.901	0.83	1.125	0.798	1.097	0.8	1.07	0.961	0.848	0.922	0.79	1.258	0.825	1.06	0.977	0.974	1.229
A-T888	245.6	249.8	464.185	466.192	230.127	13607	1	1	Tier 2	Hydroxyprolyl-Valine	AN01711000	HMDB0028876		61158071	0.5	4.3				0.0283	0.945	1.092	1.165	1.07	1.671	1.551	0.841	1.202	1.927	0.83	1.291	0.661	1.16	0.72	0.803	0.71	0.652	2.571	2.961	0.854	0.63	0.353	1.917	0.856	0.87	0.63	1.14	0.707	0.45
A-949	245.6	249.7	511.164	513.171	277.106	23842.1	1	1	Tier 3 one-reaction								0	10	199	0	1.046	0.725	0.96	0.752	1.017	1.877	1.126	1.41	1.003	0.903	0.862	1.178	1.302	1.53	0.855	0.826	1.254	1.021	1.193	0.779	1.043	0.747	1.037	0.896	1.237	0.857	1.269	1.077	0.743
A-T474	246.5	250.7	413.102	415.109	179.044	16219	1	1	Tier 1	Isoxanthopterin	AN01005000	HMDB0000704	C03975	10729	1.13	3.5				0	0.73	0.818	0.916	0.715	0.956	0.917	0.828	1.003	0.912	1.093	0.979	0.979	0.931	1.005	0.79	0.9	1.118	1.352	1.004	1.029	1.212	1.26	2.232	0.968	1.818	0.9	1.604	0.992	1.151
A-951	246.6	250.7	561.284	563.29	327.225	6771.61	1	1	Tier 3 one-reaction								0	1	49	0.1698	1.2636	0.6639	0.327	1.2407	0.442	0.6937	0.378	0.693	0.6431	0.9542	0.605	0.208	0.435	0.286	0.224	0.973	1.059	0.406	1.745	0.685	1.759	1.586	1.265	1.828	4.111	0.7934	0.921	0.565	1.863
A-952	246.6	250.8	435.085	437.091	201.026	11965.3	1	1	Tier 3 one-reaction								0	2	105	0	0.438	0.515	0.454	0.491	0.685	0.38	0.643	0.461	0.515	0.416	0.589	0.743	0.405	0.528	0.411	0.564	0.511	0.976	0.635	0.688	0.937	0.625	1.759	0.565	1.582	1.097	0.761	0.62	0.804
A-954	246.8	250.9	550.162	552.168	316.103	14180.8	1	1	Tier 3 one-reaction								0	4	340	0	0.978	1.01	0.645	0.655	0.86	0.59	0.555	0.838	0.786	0.703	1.147	1.146	0.699	1.066	0.669	1.068	0.46	0.847	0.773	0.959	1.062	0.916	1.186	0.574	1.06	0.858	1.07	1.196	1.083
A-955	246.9	251	410.09	412.097	176.031	29308.2	1	1	Tier 2	Isomer 1 of Ascorbic acid	AN00966003	HMDB0000044	C00072	54670067	1.6	38.2				0	0.222	0.709	0.217	1.373	0.245	0.744	0.657	1.035	0.147	0.55	0.297	0.336	0.763	0.44	0.339	0.214	0.584	0.635	0.874	0.774	0.278	0.66	0.482	0.819	1.465	0.92	2.944	0.8	0.872
A-956	247	251.1	420.122	422.129	186.064	10670.9	1	1	Tier 3 one-reaction								0	16	332	0	0.845	0.501	0.813	0.567	1.195	1.049	0.744	0.827	0.894	0.841	0.451	0.661	0.572	0.539	0.587	0.713	0.524	0.732	0.532	0.668	1.486	1.058	0.975	1.015	1.343	1.528	0.776	1.082	1.381
A-957	247.2	251.3	496.115	498.121	262.057	22700.8	1	1	Tier 3 one-reaction								0	11	165	0	0.862	1.204	1.484	1.419	1.164	1.236	0.91	1.847	1.129	1.299	1	1.261	1.029	1.312	1.369	1.227	1.778	0.772	1.287	0.966	0.94	1.02	0.651	1.214	0.903	0.964	0.646	1.459	0.974
A-958	247.2	251.3	339.137	341.144	105.078	8543.64	1	1	Tier 2	Isomer 1 of 2-Amino-2-methyl-1,3-propanediol	AN00204001	HMDB0244975	C11260	1531	1.8	10.2				0	1.412	1.011	0.928	0.957	1.699	1.331	1.212	1.552	1.392	2.136	0.914	1.617	1.176	1.32	0.845	1.125	2.022	1.506	1.021	1.132	1.652	0.921	1.45	1.025	1.332	1.296	1.885	2.239	1.25
A-T809	247.5	251.7	454.144	456.151	220.088	49583	1	1	Tier 1	Methionyl-Alanine	AN01586003	HMDB0028966		14878381	7.03	0.5				0.0283	1.017	0.599	0.1047	0.634	0.66	0.655	0.602	0.897	0.725	0.712	0.618	0.619	0.54	0.683	0.1042	0.706	0.53	0.73	0.586	0.538	1.261	0.8	0.749	1.056	1.12	1.17	1.105	0.647	1.108
A-959	247.6	251.7	474.133	476.139	240.075	88555.2	1	1	Tier 3 one-reaction								0	32	459	0	0.925	1.198	1.348	1.229	1.111	1.481	0.977	1.132	1.207	1.004	1.159	1.249	0.723	1.033	1.402	1.057	1.848	0.797	1.305	1.165	0.883	1.003	0.541	1.083	0.895	0.37	0.693	1.167	0.783
A-T1439	248.1	252.3	500.184	502.191	266.127	6401	1	1	Tier 1	Phenylalanyl-Threonine	AN02198001	HMDB0029005		18218233	3.81	1.9				0.2075	1.541	1.603	1.24	1.01	0.822	0.828	0.526	1.33	1.355	1.084	1.262	1.267	2.12	1.578	1.817	1.306	0.6673	0.718	0.906	1.1	0.965	0.813	0.5354	0.5024	0.758	0.696	0.6229	0.5749	1.022
A-961	248.5	252.6	440.161	442.168	206.103	11287.8	1	1	Tier 3 one-reaction								0	2	58	0	1.13	0.925	0.664	0.839	0.87	0.805	0.8	1.142	1.046	1.913	0.834	0.956	0.823	0.774	0.961	0.831	1.351	1.094	0.793	0.692	0.895	0.853	1.067	1.075	0.865	1.085	1.026	0.967	1.533
A-T3196	249.2	253.4	484.152	486.159	250.095	4667	1	1	Tier 2	N-Acetyl-Formyl-5-hydroxykynurenamine/N2-Acetyl-L-Kynurenine	PR01970000				4.8	20				0.4245	1.023	0.6919	0.7687	1.02	0.6836	0.662	0.916	0.913	0.749	1.096	0.7999	0.7862	0.8024	0.812	0.7646	0.7478	0.9101	0.6941	0.7699	0.871	0.6538	0.6974	1.41	1.789	2.16	0.8269	0.8496	1.321	0.5994
A-962	249.4	253.5	458.046	460.053	223.988	7877.19	1	1	Tier 3 one-reaction								0	1	26	0	1.02	0.695	0.865	0.77	0.816	0.685	0.564	0.68	0.707	0.74	0.543	0.494	0.702	0.343	0.531	0.633	0.385	0.679	0.367	0.833	0.961	1.049	1.321	1.194	0.965	0.884	1.169	1.872	1.277
A-T2360	249.6	253.8	769.159	771.165	535.096	52422	1	1	Tier 2	Lipoyl-AMP	AN04802000	HMDB0059635	C16238	5288705	4.97	27.1				0	0.57	0.463	0.56	0.522	0.533	0.47	0.453	0.494	0.54	0.5	0.446	0.489	0.577	0.551	0.466	0.523	1.008	0.55	0.428	0.531	0.61	0.648	0.754	1.035	0.597	0.56	0.725	0.8	0.736
A-963	249.7	253.8	783.125	785.129	549.067	10179.6	1	1	Tier 3 one-reaction								0	1	74	0	1.756	2.326	2.038	2.305	1.66	2.568	1.838	2.015	1.514	2.362	3.254	2.679	2.74	3.432	3.662	1.993	5.084	2.08	2.965	2.949	1.429	1.253	1.483	0.891	1.351	2.267	2.284	1.079	1.813
A-964	249.8	253.9	442.074	444.081	208.016	10069.4	1	1	Tier 3 one-reaction								0	1	158	0	0.784	0.692	0.812	0.761	0.841	1.07	0.816	0.849	0.953	1.272	0.831	0.536	0.733	0.599	0.499	0.7	0.369	0.696	0.543	0.762	1.466	1.033	1.296	2.038	0.967	0.768	1.235	1.773	1.256
A-965	249.9	254	781.12	783.124	547.061	13478.9	1	1	Tier 3 one-reaction								0	2	103	0	1.323	1.025	1.321	1.345	1.317	1.075	1.053	1.171	1.175	0.849	0.925	0.855	1.027	0.599	0.792	1.196	0.458	1.354	0.641	1.235	1.323	1.8	1.96	2.091	1.483	1.311	1.835	2.168	1.513
A-966	249.9	254	438.169	440.175	204.11	5720.65	1	1	Tier 2	N6-Acetyl-N6-hydroxy-L-lysine	AN01349000		C03955	128888	1.41	60.3				0	0.936	0.975	0.744	1.127	0.806	0.857	1.096	0.757	1.032	1.572	1.132	0.721	0.855	1.364	0.91	0.832	1.075	1.037	1.779	1.482	0.82	0.738	0.955	0.78	0.612	1.036	1.651	0.853	0.812
A-T1886	250	254.2	386.127	388.132	304.138	19434	2	2	Tier 2	Nopaline	AN02772000		C01682	108012	1.57	43.4				0.283	1.028	0.2029	0.881	0.591	0.2005	0.669	0.198	0.909	0.1966	0.2202	0.404	0.2306	0.2353	0.2382	0.486	0.803	0.348	0.76	0.327	0.699	1.433	0.2046	0.2142	0.201	1.182	0.775	0.2492	2.816	1.614
A-T3028	250	254.2	749.239	751.244	515.177	39787	1	1	Tier 2	N-Acetyl-Folinic acid	PR04710000				3.91	11.6				0	1.521	1.075	1.329	1.332	1.318	1.098	1.177	1.282	1.267	1.097	0.861	0.79	1.018	0.649	0.651	1.157	0.409	1.365	0.57	1.244	1.98	1.935	1.97	2.795	1.634	1.208	2.216	3.25	2.232
A-967	250	254.1	363.375	365.382	129.316	18809.7	1	1	Unidentified											0	0.905	0.589	0.666	0.814	0.753	0.533	0.393	0.728	0.665	0.548	0.388	0.395	0.469	0.284	0.26	0.592	0.179	0.746	0.235	0.666	1.145	1.181	1.16	1.746	0.792	0.584	1.056	1.825	1.403
A-968	250	254.1	870.108	872.114	636.049	8275.38	1	1	Tier 3 only two-reaction								0	0	38	0	1.021	1.147	1.656	1.639	1.37	1.203	0.933	1.372	1.213	1.023	0.952	0.944	1.186	0.749	0.686	1.098	0.458	1.246	0.808	1.299	1.879	1.461	2.108	1.973	1.325	1.211	1.613	2.901	1.831
A-969	250	254.1	363.44	365.447	129.381	14027.1	1	1	Unidentified											0	1.065	0.639	0.602	0.709	0.68	0.539	0.674	0.876	0.714	0.555	0.44	0.379	0.497	0.259	0.308	0.632	0.28	0.921	0.268	0.548	1.268	1.194	1.112	1.976	0.906	0.694	0.982	1.896	1.158
A-970	250	254.1	363.422	365.43	129.364	15599.1	1	1	Unidentified											0.0094	0.811	0.507	0.626	0.765	0.76	0.537	0.728	0.733	0.612	0.586	0.583	0.328	0.546	0.218	0.294	0.66	0.3038	0.844	0.225	0.676	1.087	1.347	1.194	1.915	0.709	0.657	1.358	1.898	1.146
A-971	250	254.1	363.357	365.365	129.299	26459.2	1	1	Unidentified											0	0.879	0.541	0.743	0.695	0.639	0.61	0.583	0.757	0.773	0.695	0.362	0.372	0.394	0.271	0.343	0.546	0.136	0.689	0.275	0.575	1.332	1.021	1.262	1.899	0.832	0.568	1.028	1.661	1.549
A-972	250.1	254.1	363.341	365.349	129.283	28591.1	1	1	Unidentified											0	1.173	0.441	0.791	0.584	0.906	0.564	0.565	0.665	0.756	0.562	0.381	0.352	0.49	0.273	0.33	0.611	0.167	0.626	0.228	0.683	1.266	1.082	1.031	1.591	0.847	0.536	1.04	1.63	1.475
A-973	250.1	254.2	363.392	365.399	129.334	19150.5	1	1	Unidentified											0	0.778	0.657	0.617	0.711	0.644	0.597	0.594	0.704	0.694	0.544	0.438	0.322	0.486	0.219	0.325	0.569	0.157	0.794	0.226	0.717	0.954	1.18	1.283	1.999	0.915	0.648	1.372	1.498	1.264
A-T108	250.2	254.3	363.101	365.108	129.043	20429129	1	1	Tier 2	4-Oxoproline	AN00380006		C01877	107541	0.21	13.6				0	0.938	0.652	0.808	0.78	0.801	0.699	0.711	0.805	0.787	0.719	0.568	0.494	0.633	0.405	0.405	0.73	0.25	0.847	0.383	0.759	1.074	1.163	1.18	1.554	0.934	0.732	1.205	1.55	1.26
A-975	250.4	254.4	292.1	294.107	58.0419	15405.9	1	1	Tier 3 zero-reaction								2	23	460	0	0.847	0.723	0.672	0.361	0.756	0.721	0.904	0.642	0.546	0.638	0.554	0.688	0.651	0.845	0.615	0.698	0.618	0.576	0.734	0.675	0.957	0.605	0.69	0.715	0.84	0.852	0.964	0.75	0.879
A-976	250.8	254.9	478.191	480.197	244.132	60129.5	1	1	Tier 3 one-reaction								0	7	186	0	0.934	0.984	1.045	1.656	1.035	1.005	1.418	1.338	1.119	0.975	0.804	0.796	1.054	1.071	0.949	1.222	0.755	1.083	0.938	1.016	1.525	0.955	1.199	0.81	1.068	0.617	1.262	1.177	0.881
A-977	251.1	255.2	363.142	365.148	129.084	415743	1	1	Tier 3 only two-reaction								0	0	2	0	0.979	0.58	0.699	0.609	0.884	0.714	0.641	0.738	0.681	0.712	0.521	0.495	0.612	0.398	0.352	0.659	0.259	0.737	0.328	0.573	1.095	1.212	1.129	1.732	0.948	0.686	0.972	1.82	1.113
A-T23	251.4	255.5	321.09	323.098	87.032	213980	1	1	Tier 2	Aminoacrylic acid	AN00113000		C20253	46173136	0.13	22				0	1.092	0.961	0.942	1.02	1.181	0.827	0.841	0.913	0.941	1.054	1.122	1.003	0.928	0.861	0.813	0.849	0.663	1.05	1.152	0.894	1.129	0.86	1.096	0.7	0.785	0.74	1.134	0.989	1.071
A-T534	251.6	255.7	422.174	424.181	188.116	15303	1	1	Tier 1	Alanyl-Valine	AN01133002	HMDB0028700		96799	0.48	0.9				0	0.963	0.789	0.908	0.717	1.055	1.05	1.239	0.943	0.966	0.504	0.987	0.919	0.835	0.989	0.861	0.981	0.731	0.84	0.921	1.047	1.308	0.643	1.339	1.163	0.696	1.651	1.066	1.239	1.68
A-980	251.9	255.9	396.111	398.118	162.053	48678.9	1	1	Tier 3 zero-reaction								5	81	736	0	0.628	0.664	0.882	0.881	0.576	0.962	0.626	0.492	0.594	0.869	0.85	0.842	0.973	1.089	0.854	0.699	1.221	0.727	1.157	1.065	0.983	1.356	0.346	0.808	1.025	0.092	0.525	0.613	1.197
A-T772	252	256.1	452.184	454.192	218.127	6600	1	1	Tier 1	Seryl-Isoleucine	AN01548002	HMDB0029042		71429009	2.69	6.8				0.1038	1.658	2.012	3.135	1.532	1.322	1.606	2	3.395	1.561	1.103	0.893	0.804	1.524	1.939	1.188	2.114	1.015	1.724	2.192	2.013	0.913	0.62	0.553	0.5188	0.989	7.619	1.278	1.595	2.099
A-981	252.1	256.1	401.057	403.063	166.998	67944.6	1	1	Tier 3 one-reaction								0	4	115	0	0.905	0.562	0.749	0.708	0.681	0.612	0.58	0.708	0.744	0.643	0.51	0.468	0.576	0.373	0.419	0.637	0.248	0.81	0.404	0.637	1.087	1.088	1.049	1.529	0.818	0.675	1.207	1.583	1.214
A-T1154	252.5	256.6	480.18	482.186	246.122	17323	1	1	Tier 1	Aspartyl-Leucine	AN01906004	HMDB0028757		332962	2.12	1.4				0.0472	1.056	0.989	1.259	1.221	0.981	1.06	2.524	1.502	1.46	1.691	1.467	1.169	1.512	1.051	1.015	1.064	0.332	0.781	0.597	1.242	0.91	1.455	0.2137	0.434	1.392	1.613	0.595	0.2295	0.981
A-983	252.7	256.7	385.083	387.089	151.024	255473	1	1	Tier 3 only two-reaction								0	0	8	0	0.963	0.6	0.733	0.718	0.738	0.653	0.63	0.726	0.682	0.675	0.494	0.448	0.562	0.381	0.414	0.697	0.228	0.8	0.366	0.704	1.105	1.154	1.23	1.897	0.907	0.687	1.172	1.677	1.377
A-984	252.7	256.8	351.101	353.108	117.043	392311	1	1	Tier 2	L-2-Amino-3-oxobutanoic acid	AN00273001	HMDB0006454	C03508	440033	0.02	62.9				0	1.355	1.322	1.057	1.428	0.808	1.047	1.13	0.885	0.99	1.252	0.809	0.726	0.807	0.91	1.003	0.98	0.832	1.229	1.572	1.317	1.509	1.02	0.978	0.69	0.732	0.639	1.375	0.719	1.108
A-986	253.2	257.3	278.096	280.102	44.038	5474.33	1	1	Unidentified											0	1.236	0.868	1.098	1.096	1.079	0.972	0.982	1.179	1.333	1.672	1.17	1.363	1.476	1.253	0.697	1.011	1.173	1.202	1.24	1.619	2.663	1.923	1.63	1.838	2.248	1.626	1.131	1.359	1.338
A-T3238	253.3	257.4	337.122	339.129	103.063	7594187	1	1	Tier 1	2-Aminobutyric acid/2-Aminoisobutyric acid/3-Aminoisobutyric acid	AN00189000	HMDB0245013	C02356	6657	0.42	5.7				0	0.932	0.68	0.9	0.985	0.838	0.944	1.01	0.67	1.06	0.879	1.4	1.14	1.305	0.894	1.308	0.915	0.835	1.114	0.97	0.775	0.636	0.302	1.02	1.112	0.319	0.88	1.302	1.239	0.935
A-987	253.3	257.3	337.161	339.167	103.103	307005	1	1	Unidentified											0	0.969	0.916	1	1.102	0.903	1.021	1.052	0.736	1.09	0.996	1.133	0.954	0.996	0.851	1.304	0.913	0.642	1.153	0.966	0.814	1.074	0.639	1.137	1.189	0.666	0.884	1.402	1.118	0.977
A-988	253.4	257.4	337.369	339.377	103.311	8105.38	1	1	Unidentified											0.0094	0.777	0.603	0.907	0.753	0.924	1.09	0.984	0.538	0.963	0.763	1.296	1.114	1.449	0.8	1.264	0.767	0.612	1.06	0.774	0.599	0.495	0.283	1.186	0.92	0.182	0.761	1.465	1.194	0.916
A-989	253.5	257.5	306.134	308.142	72.076	13057.2	1	1	Unidentified											0	1.623	1.163	1.363	1.826	2.203	1.238	0.956	1.143	1.256	1.335	0.454	0.823	0.572	0.409	0.566	0.99	1.593	2.075	0.519	0.665	0.667	0.568	1.149	0.191	0.567	0.889	0.667	0.845	1.042
A-992	253.9	257.9	424.052	426.058	189.993	15940.4	1	1	Tier 2	Pyrocatechol sulfate	AN01157002	HMDB0061713;HMDB59724;HMDB61713		3083879	0.29	12.1				0.0094	1.009	0.692	4.381	2.577	5.622	2.396	0.962	1.683	1.482	1.561	2.497	2.174	0.977	1.184	0.586	0.801	1.61	0.829	2.15	2.52	0.09	0.123	0.65	0.419	0.16	0.236	0.267	1.404	0.424
A-993	254	258	649.336	651.342	415.278	6189.89	1	1	Tier 3 one-reaction								0	2	102	0.0094	0.802	0.94	0.98	0.874	1.11	0.776	0.661	1.085	0.949	2.118	0.969	0.8856	0.86	0.488	0.899	1.292	1.498	1.523	1.758	0.776	1.555	1.269	0.953	1.532	2.259	0.904	0.676	0.721	2.21
A-994	254.1	258.1	605.154	607.161	371.096	38063.3	1	1	Tier 3 one-reaction								0	9	283	0	1.889	2.051	2.296	2.439	3.372	1.632	1.715	2.271	2.415	2.21	0.989	1.083	0.948	0.934	0.965	1.61	0.71	3.212	0.663	0.959	1.447	0.902	1.701	0.427	0.705	1.612	1.209	1.268	1.491
A-T152	254.2	258.2	370.097	372.103	136.038	3472713	1	1	Tier 1	Hypoxanthine	AN00459000	HMDB0000157	C00262	790	0.05	0.2				0	1.31	1.1	1.265	1.62	2.06	0.923	0.922	1.143	1.253	1.153	0.363	0.447	0.452	0.391	0.456	0.8	0.3	2.101	0.309	0.5	0.658	0.406	0.905	0.093	0.287	0.805	0.551	0.62	0.879
A-996	254.6	258.6	508.094	512.108	40.985	11618.9	1	2	Unidentified											0	0.99	0.823	0.778	0.89	0.97	1.115	0.939	1.043	0.901	0.743	0.761	0.915	0.838	0.928	0.733	0.87	0.694	0.888	1.189	0.693	1.236	0.61	1.095	1.034	0.96	0.98	1.189	1.135	0.953
A-997	254.6	258.6	490.123	494.136	23.0134	185578	1	2	Unidentified											0	0.949	0.786	0.739	0.598	0.8	0.86	0.902	0.854	0.93	0.701	0.613	0.606	0.736	0.844	0.599	0.789	0.652	0.77	0.989	0.699	1.143	0.665	1.068	1.028	0.892	0.909	1.012	0.981	1.16
A-999	254.7	258.7	454.049	456.055	219.991	4599.7	1	1	Tier 3 only two-reaction								0	0	70	0.0377	1.192	0.983	1.359	1.45	1.86	1.285	1.019	0.979	1.14	1.446	0.517	1.116	0.516	0.61	0.64	0.75	0.429	1.957	0.3783	0.701	0.681	0.573	0.952	0.367	0.404	1.268	1.177	0.55	0.795
A-1001	254.8	258.8	506.097	510.11	38.9873	62695	1	2	Unidentified											0	0.927	0.736	0.811	0.572	0.92	0.886	1.037	0.889	0.943	0.831	0.633	0.674	0.763	0.804	0.657	0.839	0.694	0.948	0.884	0.649	1.047	0.737	1.005	0.979	0.852	0.852	0.989	1.031	1.27
A-1002	254.9	258.9	513.198	517.212	46.089	7726.67	1	2	Unidentified											0	1.041	0.832	0.872	0.66	0.765	0.953	1.109	1.05	0.917	0.834	0.84	0.962	1.098	0.811	1.011	0.989	0.802	1.005	1.016	0.902	1.167	0.958	1.041	1.07	1.073	0.964	1.131	1.006	1.125
A-T2975	254.9	258.9	607.197	609.201	373.137	3768	1	1	Tier 2	Metanephrine O-glucuronide	PR03666000				2.56	5.2				0.4434	1.5083	1.5283	1.6979	1.6149	1.5099	1.5969	1.4913	3.811	2.395	2.479	1.7669	2.537	3.248	3.79	2.34	2.685	2.0103	1.5331	2.98	3.9	1.444	2.355	1.978	1.5135	2.731	1.8264	1.8766	1.7318	3.597
A-1003	254.9	258.9	492.121	496.133	25.0113	19342.7	1	2	Unidentified											0	1.222	1.042	0.91	0.845	1.202	1.084	2.124	0.982	0.94	1.041	0.968	0.907	1.123	1	0.738	0.945	0.752	1.019	1.062	1.153	1.635	0.885	1.301	1.757	2.247	2.23	1.486	1.237	1.486
A-1004	255	259	481.127	483.134	247.069	21660.8	1	1	Tier 3 one-reaction								0	16	385	0	0.601	0.894	0.981	1.175	0.762	0.903	0.724	0.793	0.678	0.868	1.091	0.991	1.122	1.368	1.103	0.885	1.244	0.804	1.207	1.176	0.987	1.345	0.351	0.885	1.389	0.293	0.543	0.874	0.958
A-1006	255.1	259.1	408.053	410.059	173.994	29477.9	1	1	Tier 3 one-reaction								0	1	121	0	1.203	1.108	1.256	1.261	1.838	0.935	1.26	1.033	1.156	1.093	0.437	0.646	0.518	0.768	0.775	0.927	0.517	1.874	0.567	0.624	0.601	0.412	0.975	0.128	0.315	0.996	1.032	0.7	0.801
A-T34	255.2	259.2	323.106	325.113	89.0477	1134002	1	1	Tier 1	N-Methyl-Glycine	AN00124004	HMDB0000271	C00213	1088	0.99	2.4				0	0.985	0.79	0.399	0.974	1.392	0.745	1.08	0.604	1.002	0.997	1.053	1.042	0.919	0.74	0.885	0.859	1.057	0.88	1.063	1.144	1.187	0.701	1.736	0.786	1.593	1.408	1.062	0.566	1.764
A-1007	255.3	259.3	711.336	715.349	244.226	15528.7	1	2	Tier 3 zero-reaction								1	2	11	0	0.748	1.597	0.509	0.955	0.823	0.464	1.621	0.791	1.078	1.037	0.724	0.69	0.67	0.279	0.437	0.77	0.268	0.752	0.71	0.626	1.724	0.63	0.523	0.563	0.66	6.558	0.496	0.212	3.124
A-T2311	255.5	259.5	939.289	943.303	472.182	4210	1	2	Tier 2	5-Formiminotetrahydrofolic acid	AN04471000	HMDB0001534	C00664	5459780	3.63	74.7				0.3679	1.863	1.53	1.204	0.95	0.7596	1.907	0.7502	0.8176	1.533	0.834	1.036	1.023	1.057	1.514	1.116	1.285	1.0113	0.7712	1.623	1.369	1.798	1.059	1.958	0.7614	0.7532	1.822	2.034	0.8712	2.174
A-1011	255.6	259.5	392.079	394.085	158.02	132018	1	1	Tier 3 one-reaction								0	17	299	0	1.326	1.158	1.229	1.373	1.601	0.951	0.941	1.144	1.075	1.076	0.516	0.557	0.482	0.409	0.776	0.94	0.443	1.786	0.55	0.64	0.66	0.471	0.884	0.211	0.356	0.878	0.675	0.678	0.856
A-1012	255.6	259.6	520.127	522.134	286.069	20199.3	1	1	Tier 2	Diphenol glucuronide	AN02485001	HMDB0059998		124202060	0.56	26				0	1.589	0.458	0.236	0.267	1.542	1.325	0.695	2.414	0.393	0.77	0.785	0.274	0.472	0.595	0.358	0.385	0.589	0.324	0.691	1.625	0.251	0.233	0.31	0.143	0.325	0.707	1.568	0.633	6.158
A-T195	255.8	259.8	379.132	381.139	145.074	385336	1	1	Tier 2	(S)-5-Amino-3-oxohexanoic acid	AN00561008	HMDB0012131	C03656	440077	0.78	6.8				0.066	0.0512	0.23	0.31	0.0548	0.0513	0.0542	0.093	0.184	0.262	0.16	1.41	0.559	0.645	0.429	0.0573	0.0561	0.192	0.22	0.152	0.0653	0.335	0.361	0.546	0.186	0.257	0.215	0.998	2.2	0.347
A-T802	256	260	454.144	456.151	220.088	4282	1	1	Tier 1	Alanyl-Methionine	AN01586000	HMDB0028693		85744	5.11	3.7				0.1981	1.425	1.283	1.779	1.455	1.144	1.278	0.891	0.8065	1.586	1.77	1.132	1.607	0.917	0.8901	1.182	1.165	1.553	1.666	0.8439	1.589	0.7166	1.586	0.8004	0.964	1.144	1.314	0.97	1.228	0.806
A-1013	256.5	260.4	481.146	483.152	247.087	23491.1	1	1	Tier 3 one-reaction								0	3	199	0	0.657	0.901	1.239	0.946	1.09	1.041	1.146	0.655	0.847	1.343	1.241	0.971	0.961	0.798	1.111	0.628	1.164	1.622	1.43	0.988	0.983	0.773	0.859	0.243	1.034	0.968	1.333	1.823	0.683
A-T150	256.5	260.5	369.113	371.118	135.054	70600	1	1	Tier 1	Adenine	AN00452000	HMDB0000034	C00147	190	1.34	0.1				0.0094	0.342	0.551	0.407	0.386	0.35	0.43	0.549	0.279	0.53	0.359	0.68	0.834	0.742	0.66	0.806	0.375	1.017	0.489	0.852	0.583	0.555	0.399	0.352	0.525	1.057	0.61	2.058	0.485	0.456
A-1014	256.6	260.5	423.122	425.129	189.064	47799.3	1	1	Tier 3 zero-reaction								2	33	525	0	0.917	0.535	0.744	0.487	0.828	0.803	1.157	0.397	0.724	0.625	1.198	0.868	0.763	0.664	1.011	0.989	1.155	0.601	0.757	1.159	0.868	0.695	0.81	0.996	0.688	0.843	0.596	0.691	1.404
A-1017	256.8	260.8	415.096	417.102	181.037	22717.3	1	1	Tier 2	2-Methyl-3-hydroxy-5-formylpyridine-4-carboxylic acid	AN01032000	HMDB0006954	C06050	440898	0.29	37.3				0	0.947	0.386	0.121	0.83	0.524	0.631	0.608	0.534	0.24	0.541	1.005	0.54	0.507	0.4	0.333	0.602	0.912	0.588	0.363	1.513	0.38	1.147	1.263	0.242	0.144	2.517	0.973	1.158	1.686
A-T694	256.9	260.9	445.106	447.114	211.048	5447	1	1	Tier 2	5-(2'-Formylethyl)-4,6-dihydroxypicolinic acid	AN01445000	HMDB0031727	C05654	54675772	6.06	11.8				0.2925	1.252	0.809	0.985	0.6323	0.825	0.798	1.417	0.787	0.5797	0.82	1.169	1.097	0.6939	0.7023	0.87	0.853	0.825	0.629	0.6658	1.687	0.922	0.6032	0.6316	0.799	0.5862	1.077	1.231	1.18	1.05
A-T712	257	261	446.174	448.181	212.116	70779	1	1	Tier 1	Prolyl-Proline	AN01464000	HMDB0011180		11622593	0.1	0.1				0	0.46	0.397	0.363	0.283	0.764	0.465	0.467	0.756	0.42	0.643	0.535	0.695	0.592	0.481	0.682	0.396	0.319	0.36	0.235	0.449	1.05	0.547	0.3	0.448	0.431	0.447	0.212	0.617	2.679
A-1018	257.3	261.3	396.135	398.142	324.154	31624.9	2	2	Tier 3 zero-reaction								1	7	215	0	0.464	0.557	0.548	0.49	0.486	0.665	0.452	0.52	0.514	0.492	0.531	0.494	0.383	0.761	0.494	0.53	0.615	0.623	0.58	0.475	0.809	0.854	0.718	0.896	1.521	0.743	0.646	0.561	0.844
A-1019	257.6	261.5	531.156	533.161	297.098	5555.13	1	1	Tier 3 one-reaction								0	10	426	0	0.963	0.754	0.658	0.5	0.774	0.996	0.79	0.813	0.88	1.041	0.574	0.855	1.06	0.749	1.13	1.068	1.478	0.78	0.92	0.563	1.062	1.321	0.586	1.268	1.23	0.859	0.467	0.611	1.369
A-1020	257.8	261.7	345.138	347.144	111.079	31584.6	1	1	Tier 3 zero-reaction								1	4	108	0	1.058	1.293	1.149	1.436	2.015	1.705	1.656	1.033	1.15	1.482	1.386	1.114	0.934	1.165	1.373	0.822	1.281	1.062	1.914	1.188	1.071	0.668	1.145	0.925	0.785	2.045	1.228	1.367	0.739
A-1021	258.3	262.2	676.31	678.317	442.252	18194.6	1	1	Tier 3 one-reaction								0	4	179	0.0283	0.48	0.515	0.49	0.296	0.755	0.874	1.174	0.59	0.37	0.633	0.872	0.725	1.132	1.705	0.539	1.154	0.4193	0.234	1.783	2.04	0.387	0.611	0.253	0.657	1.813	0.16	1.444	0.285	1.365
A-T2769	258.3	262.2	442.141	444.149	208.085	7567	1	1	Tier 2	4-Aminobenzoyl-(beta)-alanine	ED01408000	HMDB0060757		719629	5.51	7.6				0.1415	1.289	1.046	1.707	1.777	1.81	3.9	0.968	1.549	0.4329	1.46	1.38	1.189	1.135	0.765	1.44	3.161	1.306	3.846	3.442	0.994	0.66	0.985	1.76	1.089	1.63	0.82	1.128	1.156	0.833
A-T1153	258.4	262.3	480.179	482.185	246.122	17256	1	1	Tier 1	Aspartyl-Isoleucine	AN01906003	HMDB0028756		21845165	0.21	1.7				0	0.974	0.806	0.72	0.655	0.907	1.394	1.348	1.14	0.827	0.827	0.971	0.746	1.12	1.019	1.018	0.86	0.818	0.992	1.017	0.994	1.689	1.044	1.296	1.003	1.596	0.719	0.62	0.955	1.04
A-1026	258.6	262.5	479.175	481.181	245.116	53848.8	1	1	Tier 3 one-reaction								0	7	91	0	0.891	0.694	0.585	0.526	0.546	1.044	1.066	0.83	0.699	0.633	0.611	0.741	0.705	0.929	0.741	0.739	0.448	0.874	0.669	0.618	1.358	0.89	1.139	0.768	0.768	0.463	0.523	0.785	0.9
A-1027	258.6	262.5	486.079	488.085	252.02	12344	1	1	Tier 3 one-reaction								0	1	44	0.0472	0.942	0.896	0.56	0.359	0.637	0.791	1.017	0.907	0.496	0.919	0.559	0.645	0.723	0.674	0.947	0.865	1.024	0.651	0.744	1.025	0.711	0.739	0.944	0.851	1.745	1.675	0.561	0.872	0.883
A-T180	258.8	262.7	373.133	375.139	139.075	56987	1	1	Tier 2	L-Histidinal	AN00493000		C01929	152657	0.87	0.4				0	0.794	0.529	0.581	0.65	1.36	0.678	0.685	0.659	0.52	0.903	0.629	0.701	0.437	0.419	0.713	0.501	0.64	0.59	0.48	0.62	1.013	0.963	0.738	0.984	0.624	0.49	0.191	0.589	2.367
A-1028	258.9	262.8	468.17	470.176	234.111	93984.4	1	1	Tier 3 one-reaction								0	11	354	0	0.321	0.265	0.323	0.501	0.47	0.638	0.431	0.335	0.379	0.31	0.389	0.326	0.268	0.278	0.271	0.306	0.206	0.394	0.282	0.404	1.32	1.049	0.866	1.24	2.363	1.572	0.322	0.707	1.325
A-1029	259	262.9	456.158	458.165	222.1	13885.7	1	1	Tier 1	Phenylalanyl-Glycine	AN01612001	HMDB0028995		6992303	0.95	0.9				0	0.794	0.983	0.789	0.717	0.86	0.894	0.831	0.851	0.967	0.837	1.331	1.175	0.955	1.3	0.664	1.087	0.509	0.884	0.965	0.936	1.013	1.039	0.866	0.647	1.042	1.054	0.67	0.762	0.948
A-T538	259.2	263.1	422.174	424.181	188.116	37019	1	1	Tier 1	Leucyl-Glycine	AN01133005	HMDB0028929		79070	3.57	1.4				0.0283	1.33	1.398	1.12	1.086	1.236	0.708	1.045	1.252	0.986	1.094	0.962	1.02	0.881	0.965	0.731	1.124	0.3136	1.178	1.17	1.145	1.75	1.01	1.164	1.015	1.23	3.631	0.906	1.125	2.882
A-T1367	259.6	263.5	494.194	496.202	260.137	11594	1	1	Tier 1	Glutamyl-Leucine	AN02110000	HMDB0028823		9856500	2.13	2.8				0	0.856	0.813	1.388	1.087	1.232	0.73	0.995	1	0.858	1.596	1.491	0.803	1.187	0.828	0.705	0.6	0.642	0.867	0.542	0.705	1.981	1.092	0.389	0.714	0.775	5.068	0.836	0.634	1.527
A-1033	260	263.9	407.049	409.056	172.991	9497.73	1	1	Tier 3 one-reaction								0	1	0	0	0.988	0.998	1.41	0.955	0.967	0.794	1.74	1.353	0.728	0.809	1.068	0.909	1.515	1.225	2.086	1.278	0.858	1.166	1.572	0.933	0.453	0.408	0.846	0.578	0.53	1.057	0.951	1.119	0.541
A-1035	260.4	264.3	339.15	341.157	105.092	6644.55	1	1	Tier 3 only two-reaction								0	0	8	0.0189	1.369	1.068	0.656	1.111	1.333	1.152	0.87	1.113	1.293	2.015	0.849	1.127	1.022	0.894	0.882	0.9722	1.38	1.494	1.055	0.862	1.09	0.98	1.504	1.229	0.877	1.51	1.339	1.018	1.121
A-1036	260.5	264.3	292.1	294.107	58.0419	36002.9	1	1	Tier 3 zero-reaction								2	23	460	0	0.889	0.74	0.715	0.376	0.757	0.72	0.919	0.687	0.547	0.695	0.542	0.6	0.602	0.828	0.623	0.654	0.615	0.681	0.778	0.64	0.966	0.571	0.7	0.718	0.839	0.856	0.875	0.745	0.87
A-1037	260.6	264.4	395.162	397.171	161.104	8038.14	1	1	Tier 3 zero-reaction								1	14	403	0.0472	3.8411	0.551	0.307	0.333	0.795	0.391	0.365	0.808	0.687	0.985	1.222	0.608	0.952	2.067	0.841	0.946	0.688	0.282	1.513	0.86	1.97	1.025	1.219	0.735	1.361	2.1828	1.295	0.981	1.084
A-1038	260.9	264.8	453.079	455.084	219.021	5875.82	1	1	Tier 3 one-reaction								0	7	203	0	1.048	1.081	1.47	1.506	1.152	1.417	0.988	1.514	1.14	1.321	0.866	1.168	1.328	1.283	1.357	1.419	1.91	1.486	1.254	1.286	1.202	1.585	1.196	2.052	2.264	1.321	1.12	1.047	1.301
A-T682	260.9	264.8	441.104	443.111	208.052	208556	2	2	Tier 1	Cysteinyl-Serine	AN01405000	HMDB0028784		21759496	4.73	8.6				0.0094	0.648	0.915	1.081	1	0.529	1.01	0.85	0.699	0.602	1.076	1.37	1.195	1.426	1.118	1.404	1.126	1.35	1.146	1.182	1.364	0.979	1.773	0.487	1.057	1.37	0.15	0.676	0.923	1.3
A-1039	260.9	264.8	475.237	477.244	241.179	11385.9	1	1	Tier 3 only two-reaction								0	0	31	0.0189	0.484	0.12	0.185	0.221	0.161	0.5	1.566	0.571	0.445	1.342	0.31	0.15	0.518	1.265	0.227	0.276	0.324	0.281	0.3	0.299	0.313	2.933	0.22	1.868	1.579	0.15	0.379	0.349	0.339
A-1040	261.1	265	478.057	480.063	243.998	31063.1	1	1	Tier 3 one-reaction								0	1	205	0	0.596	0.778	0.885	0.915	0.455	0.855	0.731	0.867	0.666	0.875	1.248	1.157	1.24	0.813	1.008	0.936	0.991	0.929	0.976	1.007	0.826	1.683	0.702	1.082	1.11	0.87	0.515	0.987	1.015
A-T2810	261.1	265	514.164	516.17	280.106	220391	1	1	Tier 1	Aspartyl-Phenylalanine	EF02406002	HMDB0000706		93078	1.66	0.9				0.0377	0.603	0.744	0.591	0.504	0.507	0.767	0.6	0.636	0.625	0.803	2.138	1.29	0.95	1.469	1.136	0.824	0.0234	0.237	0.27	0.787	0.173	1.803	0.033	0.0176	1.235	0.067	0.033	0.075	0.43
A-1041	261.2	265	440.101	442.108	206.043	824154	1	1	Tier 3 zero-reaction								4	21	371	0	0.507	0.762	0.923	0.824	0.372	0.827	0.657	0.519	0.492	0.87	1.155	1.019	1.214	0.919	1.068	0.928	1.061	0.916	0.966	1.151	0.798	1.499	0.358	0.945	1.15	0.038	0.468	0.77	1.124
A-T3129	261.2	265	515.168	517.174	281.112	57591	1	1	Tier 2	N6-Methyladenosine/N-Acetyl-6-(1'-Hydroxy-2'-oxopropyl)-tetrahydropterin	AN02416001	HMDB0004044		102175	4.36	48.1				0.1509	0.879	0.958	1.013	0.816	0.722	0.934	0.761	0.0924	0.835	1.06	2.62	1.71	1.28	1.889	1.3	1.02	0.22	0.383	0.542	0.972	0.0821	2.003	0.179	0.0861	1.602	0.288	0.1067	0.287	0.57
A-1042	261.2	265.1	462.083	464.089	228.024	70698.8	1	1	Tier 3 one-reaction								0	5	46	0	0.546	0.741	1.026	0.955	0.646	0.837	0.789	0.629	0.59	1.011	1.443	1.219	1.149	1.129	1.341	0.98	1.278	0.898	0.964	1.193	0.919	1.562	0.374	0.923	1.153	0.303	0.525	0.804	1.161
A-1043	261.3	265.1	536.147	538.153	302.088	19034.4	1	1	Tier 3 one-reaction								0	7	242	0	0.701	0.835	0.762	0.81	0.749	1.053	0.81	0.841	0.813	1.051	2.015	1.347	1.177	1.599	1.366	0.956	0.387	0.468	0.505	0.923	0.461	1.292	0.697	0.194	1.227	0.858	0.26	0.461	0.641
A-T11	261.3	265.2	307.11	309.118	73.0528	48476	1	1	Tier 2	Aminoacetone	AN00065000	HMDB0002134	C01888	215	4.84	5.1				0	1.495	1.018	1.271	1.405	2.3	1.364	1.21	1.483	1.32	1.319	1.328	1.323	1.56	1.392	1.058	1.545	1.666	1.399	1.175	0.98	1.175	0.995	1.534	1.039	1.909	1.784	1.438	0.984	1.13
A-T1022	261.6	265.4	471.142	473.15	237.086	12598	1	1	Tier 1	Sepiapterin	AN01790003	HMDB0000238	C00835	65253	6.77	4.1				0	1.031	1.387	0.853	0.792	0.854	1.212	1.025	0.794	1.026	0.972	1.196	1.19	1.219	1.146	0.958	1.184	1.19	1.363	0.992	0.87	0.908	1.019	1.213	0.919	2.346	1.067	1.031	1.01	0.749
A-1044	261.6	265.5	514.164	516.171	280.106	176710	1	1	Tier 2	L-beta-aspartyl-L-phenylalanine	AN02406000	HMDB0011167		19365658	0.64	24.2				0	0.639	0.667	0.51	0.512	0.662	0.716	0.683	0.68	0.632	0.671	1.276	0.933	0.645	0.981	0.97	0.693	0.227	0.504	0.33	0.762	0.378	1.457	0.27	0.123	1.335	0.556	0.386	0.416	0.688
A-T1005	261.7	265.5	470.138	472.145	236.08	50128	1	1	Tier 2	N-formylkynurenine	AN01778000	HMDB0001200	C02700	910	0.75	33.4				0	0.885	1.11	0.844	0.897	0.85	1.12	0.987	0.815	1.04	0.98	1.063	1.047	0.892	1.123	0.948	1.072	1.075	1.14	0.961	1.043	1.053	1.183	1.28	0.914	2.438	1.008	0.897	0.914	0.973
A-1047	262	265.8	413.12	415.127	179.062	41854.2	1	1	Tier 3 one-reaction								0	11	207	0.0094	0.074	0.233	0.156	0.156	0.255	0.39	0.043	0.083	0.331	0.483	0.734	0.286	0.105	0.265	0.082	0.669	0.691	0.124	0.123	0.6233	0.352	0.094	0.251	0.23	0.202	0.726	0.566	0.954	0.204
A-1048	262	265.9	447.604	449.611	213.545	12907.6	1	1	Unidentified											0	1.619	1.793	1.669	3.359	3.064	1.132	1.963	3.02	4.063	3.811	3.954	4.667	4.872	1.36	3.34	1.835	2.682	1.115	1.72	1.172	0.687	0.428	0.229	0.477	0.6	0.895	0.808	0.818	0.611
A-1049	262.2	266	310.074	312.081	76.016	41792.1	1	1	Tier 3 zero-reaction								1	15	513	0	0.577	0.736	0.833	0.749	0.979	0.954	0.785	0.8	0.864	0.923	0.753	0.746	0.828	0.831	1.215	0.902	3.37	0.883	0.968	1.23	0.915	0.82	0.724	0.898	1.109	1.043	1.053	0.828	1.05
A-1050	262.4	266.2	377.117	379.123	143.058	43067.6	1	1	Tier 3 zero-reaction								1	25	397	0	0.942	0.5	0.568	0.45	1.235	0.833	1.182	0.579	0.677	0.61	0.948	1.012	0.946	0.708	0.789	0.98	1.232	0.586	0.635	1.183	1.002	0.671	0.906	1.137	1.337	0.909	1.083	0.587	1.465
A-1052	262.6	266.4	764.363	766.369	530.304	24086.2	1	1	Tier 3 one-reaction								0	24	562	0.0094	0.619	0.961	1.148	0.733	0.975	1.059	0.764	1.108	0.718	0.772	1.19	1.219	1.255	1.819	0.842	1.778	0.196	0.13	1.677	2.565	0.493	0.54	0.597	0.511	1.564	0.694	2.462	0.348	1.645
A-1053	262.6	266.5	418.179	420.186	184.121	25590.5	1	1	Tier 3 one-reaction								0	5	119	0	1.134	1.05	0.586	0.719	0.932	0.768	0.765	1.287	0.899	2.211	0.746	0.851	0.731	0.564	0.862	0.813	1.488	0.994	0.62	0.483	0.704	1.013	1.057	1.176	0.844	1.073	0.82	0.943	1.708
A-1054	262.9	266.7	383.11	385.116	149.051	13078	1	1	Tier 3 zero-reaction								1	9	167	0	1.192	0.801	0.879	1.073	0.999	1.001	1.154	1	0.826	0.923	0.973	0.903	0.925	0.623	1.115	0.816	0.715	0.956	0.953	0.825	0.8	0.838	0.976	0.904	1.073	1.957	0.526	0.895	0.903
A-T1954	263.2	267	389.644	391.651	311.171	4931	2	2	Tier 1	Arginyl-Histidine	AN02867000	HMDB0028711		69256407	1.46	3				0.4245	0.6257	0.634	0.975	0.6699	0.6263	0.6624	0.492	0.93	0.65	0.6877	0.7329	0.7203	0.7352	0.744	0.7006	1.165	0.8339	0.941	0.7054	0.798	2.173	1.298	0.6691	0.771	0.621	0.7576	0.675	2.11	6.244
A-1056	263.2	267	257.55	259.557	46.9838	6492.87	2	2	Tier 3 one-reaction								0	1	4	0	0.913	0.685	0.566	0.836	0.644	0.839	0.739	0.549	0.972	0.794	0.711	0.458	0.51	0.704	0.653	1.018	0.926	0.783	0.693	0.923	0.921	0.583	0.591	0.498	0.607	0.868	0.984	0.903	0.539
A-1057	263.3	267.2	379.168	381.175	145.11	51485.9	1	1	Tier 3 zero-reaction								1	19	300	0	0.906	0.812	0.946	1.041	1.049	0.77	0.837	0.553	1.106	0.295	0.879	1.103	0.898	0.714	1.108	0.827	1.247	0.901	1.069	0.621	2.225	0.726	1.076	0.94	1.036	0.858	0.455	1.631	0.929
A-1058	263.4	267.3	434.138	436.144	200.079	55515.4	1	1	Tier 3 one-reaction								0	11	381	0	1.102	0.91	1.11	0.831	1.128	0.984	1.042	1.289	1.09	1.106	0.596	0.874	0.781	0.663	1.128	1.013	0.803	0.991	0.794	0.735	0.924	0.864	1.076	0.283	0.772	2.574	0.642	0.375	0.357
A-T2756	264.2	268	401.15	403.157	167.095	12600	1	1	Tier 2	4-Hydroxynorephedrine	ED00847004	HMDB0060592		6931150	6.71	44.5				0.0849	1.035	0.87	0.941	1.099	1.163	0.837	0.822	0.655	0.2798	0.31	1.02	1.196	0.981	0.3389	1.267	0.741	1.171	0.967	1.165	0.89	1.809	0.949	1.28	0.998	1.159	0.778	0.483	1.694	0.908
A-1059	264.6	268.4	464.221	466.228	230.163	7384.01	1	1	Tier 3 one-reaction								0	4	91	0	1.495	1.556	0.741	0.559	0.564	1.497	0.966	0.764	0.843	1.437	0.388	0.563	1.043	0.615	1.037	0.756	0.594	0.344	0.757	1.267	1.135	0.456	1.028	1.231	0.722	1.004	1.146	0.858	1.021
A-1060	264.6	268.4	333.09	335.097	99.0321	6319.82	1	1	Tier 3 one-reaction								0	4	257	0.0094	0.998	1.239	1.043	1.122	1.204	0.752	1.275	1.706	1.118	1.135	1.18	1.2	1.533	1.159	1.463	1.179	1.449	1.262	1.196	0.983	1.018	1.021	1.325	0.656	0.997	1.096	0.982	1.167	0.916
A-1061	265	268.8	710.163	712.164	476.105	7093.3	1	1	Tier 3 one-reaction								0	5	144	0	1.788	1.835	2.382	2.304	1.89	2.286	2.231	2.384	1.976	2.371	2.304	2.078	2.509	2.434	2.152	2.184	2.414	1.854	2.456	2.659	1.987	1.908	2.106	1.955	2.145	2.85	2.515	2.376	1.856
A-1062	265.1	268.9	364.168	366.174	130.11	6601.21	1	1	Tier 3 zero-reaction								1	10	167	0.0094	1.682	1.534	1.302	1.64	1.738	1.97	2.228	1.807	1.534	1.477	1.262	1.253	1.743	2.269	1.76	1.488	2.179	1.358	1.541	1.616	1.415	1.402	1.43	1.572	1.505	3.313	1.786	1.229	1.52
A-T624	265.3	269	436.19	438.196	202.132	11883	1	1	Tier 1	Isoleucyl-Alanine	AN01324002	HMDB0028900		5246009	0.99	0.2				0.0094	1.175	1.077	0.825	0.849	1.085	1.012	1.319	1.049	0.956	0.655	1.038	1.118	1.051	1.135	0.825	0.996	0.958	0.856	1.1	0.857	1.22	0.593	1.145	1.22	0.59	5.759	1.286	1.204	1.393
A-1064	265.3	269.1	368.123	370.13	268.129	7359.59	2	2	Tier 3 one-reaction								0	8	207	0	1.281	1.593	1.432	1.069	0.868	1.463	1.442	1.487	2.58	1.427	0.963	1.597	1.37	1.547	1.547	1.605	1.799	1.063	0.781	1.163	0.962	1.734	0.895	1.379	0.466	1.202	1.222	1.457	1.168
A-1065	265.4	269.2	432.159	434.165	198.1	7046.33	1	1	Tier 3 one-reaction								0	10	279	0	1.207	1.208	0.756	0.799	1.281	0.759	1.058	1.038	0.696	1.126	0.691	0.672	0.661	0.88	0.692	1.067	1.173	0.743	0.543	0.611	0.603	0.787	0.761	0.812	1.112	0.886	0.464	0.905	1.184
A-1068	265.8	269.5	532.103	536.116	64.9935	7329.66	1	2	Tier 3 only two-reaction								0	0	50	0	0.644	0.304	0.426	0.342	0.713	0.542	0.531	0.535	0.557	0.313	0.289	0.69	0.403	0.7	0.38	0.456	0.561	0.623	0.637	0.323	0.56	0.501	0.436	0.538	0.604	0.592	0.539	0.367	0.532
A-T204	265.8	269.5	612.267	616.28	145.158	792335	1	2	Tier 1	Spermidine	AN00565000	HMDB0001257	C00315	1102	1.07	9.4				0	2.617	0.713	0.266	0.6	0.52	0.607	5.492	0.398	0.94	0.371	0.388	0.369	0.166	0.376	0.265	0.899	0.174	0.54	0.218	1.303	0.94	0.264	1.276	1.115	0.37	1.01	1.223	1	0.787
A-1071	266.4	270.2	548.115	550.122	314.057	16248.6	1	1	Tier 3 one-reaction								0	13	166	0	0.717	0.662	0.618	0.609	0.498	1.073	0.558	0.817	0.727	0.638	0.671	0.945	0.726	0.488	0.786	0.579	0.807	0.663	0.61	0.849	0.36	1.054	0.474	0.915	2.108	0.693	0.659	0.942	0.896
A-1072	266.4	270.2	362.117	364.124	128.059	15165.2	1	1	Tier 3 zero-reaction								1	16	273	0	1.225	1.046	1.213	0.854	0.99	0.981	0.966	1.281	0.956	1.091	1.221	1.143	1.211	1.006	1.184	1.207	0.942	0.888	1.006	1.082	0.853	0.828	0.908	0.859	0.793	0.918	1.015	1.225	0.775
A-1073	266.6	270.3	479.184	481.19	245.126	14043.4	1	1	Tier 3 one-reaction								0	18	315	0	0.655	0.608	0.454	0.54	0.573	0.847	0.455	0.562	0.384	0.727	0.381	0.443	0.614	0.511	0.894	0.526	0.835	0.689	0.902	0.397	0.917	1.518	0.749	1.23	1.368	0.162	0.551	0.367	1.166
A-1074	266.6	270.4	436.153	438.16	202.095	7017.15	1	1	Tier 3 one-reaction								0	19	323	0	0.797	1.389	0.649	1.079	1.341	1.915	3.877	1.348	1.341	0.75	4.149	0.754	0.99	1.283	0.572	0.959	0.687	1.141	1.447	1.163	1.773	0.86	1.365	1.182	0.846	1.082	1.114	0.88	1.13
A-1075	266.8	270.6	339.137	341.144	105.079	88878.9	1	1	Tier 2	2-Amino-2-methyl-1,3-propanediol	AN00204001	HMDB0244975	C11260	1531	1.22	29.5				0	1.277	0.977	0.77	1.068	1.191	0.997	0.828	1.114	1.228	2.074	0.847	0.95	0.891	0.758	0.745	0.902	1.463	1.364	0.933	0.699	1.018	0.884	1.429	1.14	0.79	1.278	1.414	0.989	1.107
A-1076	267.2	271	789.363	791.37	555.305	8272.96	1	1	Tier 3 one-reaction								0	13	385	0	1.881	1.584	1.144	1.508	1.456	1	1.291	1.051	1.519	0.942	1.265	1.75	1.48	1.532	1.675	0.855	1.655	0.899	1.139	0.729	0.56	0.169	0.851	0.375	0.365	0.997	1.043	0.635	0.242
A-1077	267.2	271	459.205	461.212	225.147	16791.5	1	1	Tier 3 only two-reaction								0	0	67	0	1.077	0.867	0.786	0.571	0.959	0.746	0.994	1.442	0.902	0.87	1.089	0.858	0.98	1.29	1.45	1.019	0.919	0.526	0.635	0.817	0.789	0.7	1.145	0.982	0.767	0.828	0.802	0.916	1.053
A-T342	267.3	271	399.123	401.13	165.065	76032	1	1	Tier 1	7-Methylguanine	AN00812000	HMDB0000897	C02242	11361	2.71	2				0.0094	0.8	0.898	1.059	1.127	0.78	1.223	0.805	0.794	1.345	0.765	0.7	0.989	0.75	0.951	0.823	1.058	1.291	0.785	1.022	0.868	1.17	0.916	0.825	1.015	1.264	1.465	1.383	1.189	0.826
A-1078	267.4	271.2	379.168	381.175	145.11	39185.6	1	1	Tier 3 zero-reaction								1	19	300	0	0.938	0.866	0.953	1.049	1.076	0.79	0.857	0.562	1.11	0.299	0.829	1.169	0.923	0.708	1.107	0.827	1.247	0.936	1.108	0.705	2.303	0.773	1.13	1.006	1.042	0.942	0.443	1.608	0.952
A-1080	267.7	271.4	505.211	507.218	271.153	10492.4	1	1	Tier 3 one-reaction								0	2	153	0.0094	0.471	1.431	0.844	0.832	0.842	0.918	0.996	1.204	0.476	1.331	0.799	1.497	0.882	1.089	2.582	0.91	2.777	1.071	1.11	1.085	0.217	0.649	0.886	0.541	0.808	2.414	0.205	0.222	0.65
A-1081	267.9	271.6	334.122	336.128	100.064	24172.8	1	1	Tier 3 one-reaction								0	3	242	0	0.842	0.441	0.704	0.679	1.146	0.883	0.444	0.888	0.56	0.245	0.442	0.75	0.823	0.853	1.105	0.865	1.094	0.832	0.735	0.498	1.694	1.335	1.127	1.306	1.006	0.829	0.539	0.683	1.073
A-1082	267.9	271.7	394.088	396.096	160.029	10272.9	1	1	Tier 3 one-reaction								0	1	96	0	1.109	1.147	0.819	0.803	0.941	0.916	0.85	1.194	0.966	1.007	0.927	0.897	0.631	0.953	1.005	1.378	1.104	0.743	0.852	1.129	0.851	1.367	1.255	1.166	0.976	2.968	1.405	1.242	1.654
A-1083	268	271.8	429.122	431.128	195.064	13377	1	1	Tier 3 one-reaction								0	10	250	0.0283	0.225	0.624	0.686	0.181	0.266	0.147	0.245	0.0607	0.512	0.107	0.765	0.081	0.112	0.159	0.092	0.134	3.423	0.207	0.161	0.233	0.756	0.379	1.7746	0.646	0.44	0.458	0.245	0.254	0.387
A-T25	268.4	272.1	321.127	323.134	87.0684	1489266	1	1	Tier 2	4-Aminobutyraldehyde	AN00115001	HMDB0001080	C00555	118	0.22	1.6				0.0094	1.203	0.926	0.733	1.006	1.136	0.933	0.779	1.043	1.188	2.02	0.821	0.895	0.845	0.723	0.732	0.851	1.417	1.313	0.876	0.634	1.002	0.826	1.402	1.09	0.77	1.259	1.32	0.965	1.059
A-T509	268.4	272.1	417.109	419.116	183.053	8206	1	1	Tier 2	4-Pyridoxic acid	AN01065001	HMDB0000017	C00847	6723	6.49	6.2				0.1604	1.166	0.58	0.928	0.485	0.935	0.872	0.883	0.911	0.78	0.817	0.558	0.65	0.4557	0.614	0.57	0.759	0.5169	0.626	0.4373	0.4947	0.3713	0.671	1.51	1.094	0.555	1.679	1.302	1.459	2.024
A-1084	268.4	272.1	452.185	454.191	218.127	4457.77	1	1	Tier 3 one-reaction								0	7	264	0	1.055	1.425	1.028	1.657	1.035	1.465	1.272	1.299	1.02	1.653	2.203	1.331	1.868	1.265	1.157	1.42	1.356	1.043	1.348	1.716	1.596	1.071	1.434	1.349	1.467	1.258	1.691	1.539	1.211
A-1085	268.4	272.2	395.127	397.134	161.069	34232.8	1	1	Tier 2	Isomer 1 of N-Methyl-L-glutamic acid	TM00754001				0.21	45.1				0	1.707	1.055	1.395	1.497	1.435	1.405	1.435	1.862	1.071	1.246	1.754	1.243	1.975	0.838	1.068	1.488	1.044	1.097	1.444	1.165	1.671	1.144	1.738	1.668	0.81	1.656	1.69	1.884	2.027
A-1087	269	272.7	390.013	392.02	155.955	10197.3	1	1	Tier 3 only two-reaction								0	0	24	0	0.933	0.697	0.441	0.549	0.842	0.281	0.403	0.562	0.673	0.399	0.533	0.41	0.498	0.396	0.374	0.593	1.632	0.441	1.217	0.287	0.953	1.833	1.265	1.28	2.577	2.113	2.137	1.233	1.482
A-1089	269.3	273	517.092	521.105	49.9823	13429.2	1	2	Tier 3 one-reaction								0	2	94	0.0377	0.715	0.629	0.615	2.037	0.66	0.617	0.729	0.637	1.62	0.779	0.569	0.646	0.65	0.723	0.605	0.579	0.565	0.667	0.703	0.613	0.687	0.791	0.669	0.821	0.818	0.868	0.78	0.559	0.474
A-1090	269.7	273.4	766.324	768.33	532.266	14482.7	1	1	Tier 3 one-reaction								0	1	191	0.0472	0.878	0.743	1.174	0.575	0.738	0.875	1.456	1.005	0.781	0.741	0.748	0.864	0.997	0.829	0.62	3.332	1.588	0.156	1.413	4.932	0.589	0.587	0.323	0.481	2.35	1.879	2.001	0.272	2.815
A-1091	269.9	273.6	388.138	390.144	308.159	16946.4	2	2	Tier 3 one-reaction								0	12	210	0	0.689	0.627	0.456	0.407	0.651	0.827	0.713	0.582	0.327	0.674	0.303	0.466	0.725	0.593	0.764	0.621	1.071	0.45	0.852	0.437	0.993	1.222	0.25	1.091	0.901	0.208	0.485	0.442	1.8
A-1094	271	274.7	500.131	504.144	33.0212	35255.3	1	2	Tier 3 zero-reaction								1	2	280	0	1.002	0.728	0.849	0.593	1.082	0.987	1.008	0.972	0.878	0.68	0.629	0.706	0.773	0.843	0.861	0.899	0.67	0.8	1.277	0.764	1.119	0.566	0.984	1.102	0.765	1.003	1.139	1.003	1.118
A-1095	271.1	274.8	398.153	400.16	164.095	10577.9	1	1	Tier 2	Kynuramine	AN00800000	HMDB0012246		9692	0.93	29.2				0	2.976	3.03	2.018	1.594	1.811	2.201	1.604	2.071	2.056	2.681	2.219	2.4	3.066	2.728	3.169	2.697	1.881	1.276	1.533	3.807	1.285	1.552	2.036	0.795	1.612	2.651	3.882	1.956	0.359
A-1096	271.4	275	350.128	352.134	116.069	14824.8	1	1	Tier 3 one-reaction								0	1	34	0	1.187	1.113	0.805	0.875	1.299	0.937	1.044	1.545	0.905	1.277	1.068	1.212	1.057	1.044	1.387	1.062	1.372	0.811	0.897	1.025	0.989	1.151	0.934	1.102	0.929	1.022	0.972	1.246	1.922
A-T2416	271.4	275	265.101	267.107	31.0422	134007	1	1	Tier 1	Methylamine	BM00008000	HMDB0000164	C00218	6329	0.07	4.7				0	1.685	2.166	2.34	2.232	2.508	2.629	1.966	2.179	1.714	2.651	2.52	2.571	2.048	2.668	2.35	1.713	2.391	3.102	2.345	2.5	2.15	2.445	2.593	2.178	3.879	1.74	2.884	2.372	1.944
A-1097	271.7	275.4	810.351	812.356	576.292	15504.8	1	1	Tier 3 one-reaction								0	6	200	0.0755	1.133	0.735	0.747	0.723	0.78	0.933	1.221	1.217	0.812	0.808	1.58	0.786	1.16	1.548	0.741	3.248	0.317	1.307	1.259	4.679	0.504	0.478	1.287	0.42	2.47	3.128	2.031	0.36	2.683
A-1098	271.7	275.4	392.2	394.207	158.142	10245.3	1	1	Tier 3 one-reaction								0	3	77	0.1981	0.296	0.3976	0.44	0.328	0.496	1.055	0.862	1.083	0.965	0.863	0.947	0.385	0.362	0.541	0.405	0.858	0.52	0.286	0.42	0.255	0.21	0.348	3.915	0.3968	4.3766	1.053	0.396	0.471	0.3
A-T126	271.8	275.4	365.153	367.159	131.095	44440	1	1	Tier 1	Beta-Leucine	AN00410004	HMDB0003640	C02486	439734	0.1	2.9				0	0.905	0.972	1.012	1.022	0.87	1.016	0.989	1.796	0.84	0.886	1.605	1.016	1.6	1.161	1.469	1.348	1.114	1.013	1.291	1.168	0.877	1.255	1.013	1.251	1.455	1.189	1.213	1.616	0.841
A-1100	272.2	275.8	671.734	673.741	437.676	9468.39	1	1	Unidentified											0.0094	1.103	1.484	1.812	1.6	2.032	2.133	1.689	1.178	1.728	1.539	1.039	1.523	1.407	1.7	1.793	1.63	1.04	1.348	2.003	1.273	1.563	0.701	1.13	0.943	0.846	0.796	1.006	1.911	0.907
A-1101	272.2	275.9	672.235	674.242	438.176	7244.91	1	1	Tier 3 one-reaction								0	5	284	0	1.438	1.881	1.666	1.65	1.435	2.108	1.294	1.721	2.836	1.939	1.447	2.399	1.438	1.568	2.072	1.919	1.396	1.272	1.696	1.725	1.128	0.523	1.432	0.973	1.082	1.183	1.558	2.542	1.108
A-1102	272.3	275.9	381.148	383.154	147.089	86021.8	1	1	Tier 3 one-reaction								0	39	429	0	1.263	1.291	0.918	0.913	0.873	1.552	0.979	0.685	1.164	1.462	1.022	1.695	1.095	0.81	1.619	0.504	0.897	0.263	1.47	0.527	0.277	1.949	0.947	0.745	0.939	0.586	1.527	1.06	0.609
A-1103	273	276.6	414.089	416.094	180.03	5612.75	1	1	Tier 3 only two-reaction								0	0	47	0	1.776	1.812	1.955	2.058	2.352	2.081	2.321	0.462	1.756	2.354	2.421	2.397	3.352	4.503	2.937	2.877	2.504	1.97	4.57	1.857	1.825	1.033	1.815	0.944	1.347	2.369	1.786	1.258	1.227
A-T405	273.1	276.6	403.13	405.136	169.074	4965	1	1	Tier 1	Pyridoxine	AN00876003	HMDB0000239	C00314	1054	7	7.8				0.4717	1.137	1.285	0.7036	0.593	0.6257	0.706	1.002	0.786	0.6135	1.129	1.623	1.377	1.134	0.7433	2.558	0.6845	0.8331	0.6353	1.516	0.7972	0.5984	2.176	1.422	0.6272	0.6204	0.7568	2.034	1.107	0.5486
A-1104	273.3	277	526.146	530.159	59.0367	7221	1	2	Tier 3 zero-reaction								2	27	387	0	0.752	1.29	0.817	0.661	0.939	0.892	0.938	0.875	1.171	0.847	0.812	0.625	1.023	0.71	0.83	1.016	0.754	1.087	1.197	0.778	2.229	1.381	0.985	1.133	1.059	1.109	1.13	1.247	1.265
A-1105	273.9	277.5	493.19	495.197	259.132	8722.56	1	1	Tier 3 one-reaction								0	7	76	0	2.066	0.941	0.959	0.998	0.876	2.046	1.477	2.348	0.892	0.873	1.173	1.417	1.665	1.205	1.754	1.664	0.656	0.743	0.799	0.912	0.463	0.431	0.871	0.718	0.584	0.302	1.541	1.222	0.789
A-1106	275.2	278.8	578.362	580.369	344.304	122627	1	1	Tier 3 one-reaction								0	1	24	0	0.887	0.826	0.586	0.666	0.811	0.716	0.981	1.264	0.773	1.167	0.814	0.881	0.835	0.844	1.078	1.033	1.157	0.698	0.859	0.692	1.121	0.89	0.736	1.031	0.855	0.926	0.852	0.983	1.573
A-1107	275.2	278.8	349.406	351.414	115.348	22356	1	1	Unidentified											0	0.84	1.04	0.639	0.537	0.884	0.814	0.995	1.141	0.759	1.079	0.995	0.97	0.939	0.919	1.156	0.729	1.166	0.596	0.743	0.902	1.003	1.077	0.712	1.071	0.712	0.859	0.863	0.928	1.389
A-1108	275.2	278.9	349.34	351.347	115.282	33344.6	1	1	Unidentified											0.2547	0.946	1.07	0.563	0.778	0.896	0.907	0.854	1.565	0.909	1.19	0.675	0.983	0.982	0.716	1.382	0.4495	1.4342	0.624	0.651	0.872	0.491	0.4192	0.723	0.787	0.648	0.765	0.734	1.047	1.532
A-1109	275.4	279	444.067	446.074	210.009	7503.4	1	1	Tier 3 only two-reaction								0	0	39	0	0.939	0.972	0.634	0.862	0.956	0.68	0.845	1.218	0.75	1.012	0.801	0.892	0.73	0.709	0.949	0.791	1.054	0.684	0.797	0.742	0.865	1.166	0.784	0.77	0.704	0.856	0.833	1.002	1.337
A-1110	275.4	279	349.373	351.381	115.315	32943	1	1	Unidentified											0	1.008	1.032	0.695	0.753	0.799	0.783	0.991	1.25	0.754	1.179	1.011	0.925	1.078	0.88	1.054	0.73	1.131	0.71	0.843	0.936	1.101	1.013	0.786	0.999	0.75	0.848	0.806	1.014	1.549
A-1111	275.4	279	349.357	351.365	115.299	38482.2	1	1	Unidentified											0	1.108	1.011	0.726	0.7	0.743	0.853	0.906	1.253	0.785	1.031	0.719	0.951	0.866	0.804	1.036	0.798	1.403	0.664	0.767	0.857	0.955	1.027	0.873	0.917	0.766	0.878	0.895	1.025	1.451
A-1112	275.4	279	428.095	430.102	194.037	11661.6	1	1	Tier 3 one-reaction								0	6	166	0	1.033	0.874	0.718	0.75	0.819	0.824	1.052	1.195	0.72	1.071	0.834	0.838	0.957	1.021	0.877	1.075	1.012	0.61	0.865	1.05	0.854	1.407	0.754	0.906	0.949	0.87	0.96	0.992	1.415
A-T903	275.4	279	698.239	702.252	231.133	238026	1	2	Tier 1	Arginyl-Glycine	AN01721000	HMDB0028709		142765	6.04	1.7				0.0094	0.898	0.947	0.407	0.521	0.69	0.593	1.114	1.542	0.566	1.06	0.622	0.7	0.598	0.66	1.068	0.601	0.989	0.51	0.501	0.548	0.772	0.947	0.604	0.9	0.669	0.64	0.501	0.939	2.792
A-T1502	275.4	279	737.187	741.199	270.073	54097	1	2	Tier 2	D-Lombricine	AN02250000		C01726	439556	8.84	61.7				0	0.72	0.685	1.04	1.019	0.767	0.853	0.616	0.583	0.84	0.625	0.94	0.862	1	1.028	0.782	0.881	0.958	0.906	1.04	1.121	0.682	0.55	0.838	0.673	0.857	1.096	1.224	0.805	0.3
A-1114	275.4	279.1	349.39	351.397	115.331	23124.3	1	1	Unidentified											0	0.792	1.018	0.761	0.669	0.753	0.84	1.079	1.098	0.885	1.066	1.092	0.841	1.067	0.863	1.093	0.853	1.198	0.565	0.733	0.905	1.028	0.973	0.686	0.881	0.777	0.63	0.913	0.945	1.332
A-1115	275.5	279.1	349.436	351.444	115.378	19841.2	1	1	Unidentified											0	0.88	1.066	0.718	0.647	0.996	0.798	1.162	1.056	0.797	1.327	0.989	0.823	0.876	0.829	0.935	0.815	0.977	0.66	0.648	0.893	1.002	1.168	0.745	1.064	0.768	0.87	0.676	0.95	1.384
A-T73	275.6	279.2	349.122	351.129	115.063	23624768	1	1	Tier 1	Proline	AN00259000	HMDB0000162	C00148	614	0.75	1.7				0	0.985	1.008	0.855	0.899	0.907	0.914	1.028	1.21	0.884	1.113	0.988	1.035	0.977	1.028	1.123	0.935	1.292	0.828	0.959	1.05	0.947	1.014	0.931	0.985	0.889	1	0.993	1.11	1.108
A-1116	275.6	279.3	842.149	844.155	608.091	13151.4	1	1	Tier 3 only two-reaction								0	0	90	0	1.508	1.495	1.173	1.378	1.31	1.355	1.609	2.286	1.415	1.747	1.538	1.686	1.413	1.347	1.987	1.352	1.854	1.51	1.246	1.242	1.425	1.543	1.282	1.617	1.582	1.607	1.567	1.954	2.405
A-1118	275.8	279.5	638.102	640.109	404.044	40883.6	1	1	Tier 3 one-reaction								0	1	65	0	0.579	0.838	0.998	0.583	0.708	0.859	0.717	0.656	0.725	0.919	0.733	0.757	0.741	0.841	1.008	0.552	0.87	0.743	0.41	0.506	0.855	0.817	0.904	0.644	1.133	0.9	0.542	0.835	1.276
A-T527	276.9	280.5	419.093	421.1	185.032	10996	1	1	Tier 2	2-Amino-3-carboxymuconate semialdehyde	AN01089000	HMDB0001330	C04409	5280673	6.67	64.7				0.0755	0.523	1.011	0.766	0.925	0.903	0.927	0.608	0.841	1.533	1.633	1.658	2.286	2.274	1.053	1.718	1.227	0.764	1.041	0.973	0.3686	0.667	1.056	0.621	0.29	1.128	0.513	0.387	0.456	0.65
A-1120	277	280.6	418.592	420.598	369.067	23053.7	2	2	Tier 3 one-reaction								0	7	130	0	0.499	1.031	0.649	1.018	0.547	0.706	0.764	0.801	1.645	1.317	1.862	2.128	2.238	1.113	2.203	1.064	0.828	1.108	0.823	0.173	0.601	0.629	0.594	0.176	1.417	0.509	0.201	0.524	0.604
A-1121	277	280.7	362.153	364.16	128.095	148627	1	1	Tier 3 one-reaction								0	8	164	0	1.003	0.952	1.13	0.94	1.187	1.127	0.888	1.211	1.47	0.897	1.153	0.845	1.123	0.845	0.995	1.064	0.783	1.424	1.452	0.945	0.868	0.537	1.232	0.907	0.904	0.952	0.901	0.921	0.722
A-1122	277.1	280.8	303.128	305.134	69.0693	23865.5	1	1	Unidentified											0	1.112	0.941	0.688	0.949	1.114	0.903	0.779	1.097	1.053	1.833	0.867	0.861	0.777	0.668	0.835	0.864	1.396	1.061	0.907	0.672	0.885	0.862	1.259	1.078	0.928	1.313	1.288	0.948	1.075
A-1123	277.2	280.9	436.187	438.196	202.129	21398.2	1	1	Tier 1	Leucyl-Alanine	AN01324003	HMDB0028922		81721	6.59	0.6				0	1.444	1.438	1.097	1.031	1.087	1.273	1.314	1.119	1.139	0.898	2.349	1.725	1.921	3.663	1.309	1.501	0.94	1.014	1.073	1.326	1.415	0.919	1.218	1.112	0.872	2.02	1.292	1.549	1.811
A-1124	277.4	281.1	454.143	456.151	220.085	15699.6	1	1	Tier 3 zero-reaction								1	19	223	0	0.622	0.487	0.553	0.628	0.551	0.534	0.612	0.45	0.455	0.384	0.644	0.495	0.488	0.7	0.384	0.638	0.783	0.658	0.714	0.712	0.817	1.165	0.932	0.62	1.084	0.568	1.014	0.536	0.583
A-1125	277.5	281.1	526.164	528.17	292.106	7018.98	1	1	Tier 3 one-reaction								0	14	250	0	0.799	0.648	0.715	0.844	0.664	0.53	0.719	1.243	0.897	0.936	0.857	0.763	0.778	0.803	0.532	0.927	0.615	0.799	0.808	0.932	0.634	0.756	0.958	0.852	1.039	0.806	0.78	0.534	1.197
A-1127	277.8	281.5	396.078	398.084	162.02	16713.2	1	1	Tier 3 only two-reaction								0	0	69	0	1.352	1.087	1.307	0.944	0.99	1.098	1.235	1.265	1.239	1.23	1.159	0.94	1.077	1.15	1.088	1.007	0.974	0.95	1.177	1.172	0.965	0.832	1.248	0.824	0.718	0.892	1.235	1.278	1.118
A-1128	278.1	281.8	405.148	407.154	171.089	16607.8	1	1	Tier 3 one-reaction								0	30	321	0.0094	0.264	0.475	0.354	0.473	0.623	0.39	0.334	0.18	0.296	0.596	0.846	0.433	0.469	0.305	0.571	0.23	0.852	0.349	0.596	0.323	0.48	0.419	0.395	0.649	0.272	0.619	1.572	4.018	1.437
A-1129	278.1	281.8	371.104	373.11	137.045	672232	1	1	Tier 1	4-Aminobenzoic acid	AN00468008	HMDB0001392	C00568	978	6.21	9.8				0	1.213	1.125	0.891	0.907	1.028	1.089	1.138	1.618	0.835	1.225	1.043	1.052	1.113	1.284	1.213	0.955	1.421	0.978	1.119	1.164	1.069	1.174	1.104	1.089	0.927	1.23	0.909	1.325	1.717
A-1130	278.3	282	405.079	407.086	171.021	13028.3	1	1	Tier 3 one-reaction								0	1	91	0	1.092	0.894	0.662	0.799	1.128	0.932	0.918	1.069	0.709	1.605	0.845	0.963	0.841	0.586	0.863	0.879	1.272	1.068	0.754	0.809	0.961	0.871	1.156	1.059	0.764	1.06	1.063	0.965	1.226
A-1132	278.5	282.2	366.101	368.106	132.042	10743.6	1	1	Tier 3 zero-reaction								7	65	699	0	1.494	1.037	1.501	1.754	1.767	1.217	0.693	0.974	1.198	0.879	0.672	0.57	0.703	0.568	0.818	0.814	0.774	1.889	0.568	0.933	0.655	0.794	1.091	0.757	0.677	0.47	1.006	0.806	0.875
A-1133	278.8	282.5	321.166	323.172	87.1072	345869	1	1	Unidentified											0	1.219	0.955	0.679	1.041	1.17	0.961	0.815	1.05	1.243	2.131	0.808	0.902	0.814	0.691	0.686	0.8	1.445	1.299	0.933	0.573	0.999	0.803	1.441	1.089	0.793	1.257	1.373	0.986	1.12
A-1134	278.8	282.5	369.641	371.647	135.582	9401.85	1	1	Unidentified											0.0094	0.735	0.812	0.523	0.466	0.54	1.194	1.606	1.782	0.67	0.919	0.951	0.978	1.102	1.199	1.287	0.942	1.219	1.076	0.652	0.506	1.093	0.673	0.761	0.74	0.689	0.516	0.357	0.943	1.242
A-1135	278.8	282.5	321.384	323.392	87.3257	14006.2	1	1	Unidentified											0	1.14	0.787	0.61	0.836	0.843	1.083	0.655	1.154	1.268	1.835	0.603	0.823	0.587	0.61	0.63	0.71	1.344	1.033	0.902	0.444	0.83	0.907	1.336	1.193	0.54	1.287	1.58	0.869	0.884
A-1136	278.8	282.5	321.368	323.376	87.3099	18677.3	1	1	Unidentified											0	1.066	0.847	0.605	1.036	1.046	0.758	0.683	1.065	1.046	2.399	0.754	0.792	0.687	0.561	0.57	0.743	1.644	1.154	0.789	0.487	0.887	0.753	1.493	1.019	0.606	1.174	1.296	0.887	0.885
A-1137	278.9	282.6	321.353	323.361	87.2949	20161.6	1	1	Unidentified											0	1.076	0.951	0.607	1.037	1.082	0.725	0.849	1.127	1.137	2.362	0.596	0.677	0.584	0.66	0.618	0.691	1.375	1.376	0.789	0.506	0.721	0.737	1.375	1.157	0.716	0.908	1.125	1.006	0.931
A-1138	278.9	282.6	321.429	323.436	87.3704	11385.7	1	1	Unidentified											0	1.23	0.961	0.536	0.737	0.94	0.823	0.687	0.973	1.153	1.923	0.624	1.041	0.689	0.685	0.593	0.591	1.41	1.09	0.926	0.465	1.134	0.603	1.519	0.836	0.726	1.264	1.491	0.878	1.034
A-1139	279	282.7	538.139	540.145	304.081	5798.68	1	1	Tier 3 one-reaction								0	5	244	0	0.751	1.309	0.851	0.81	1.012	1.059	0.914	0.66	0.983	0.848	1.004	0.644	0.609	0.503	1.005	0.759	0.715	0.954	0.903	1.12	0.964	1.228	1.106	1.17	1.142	0.581	0.871	2.171	0.963
A-1140	279	282.7	387.077	389.084	153.019	82364.2	1	1	Tier 3 one-reaction								0	5	85	0	0.909	0.907	0.663	0.717	0.819	0.764	0.954	1.286	0.731	1.044	0.856	0.927	0.824	0.833	1.06	0.784	1.141	0.691	0.717	0.711	0.819	0.96	0.679	0.948	0.759	0.859	0.712	1.002	1.529
A-1141	279	282.7	321.4	323.407	87.3416	14548.3	1	1	Unidentified											0	1.226	0.782	0.71	1.048	1.362	1.069	0.844	1.081	1.183	2.556	0.682	0.819	0.63	0.459	0.593	0.477	1.441	1.455	0.839	0.473	1.137	0.634	1.36	0.899	0.625	1.324	1.237	1.114	1.49
A-T2424	279	282.7	343.109	345.115	109.053	83418	1	1	Tier 1	4-Hydroxyaniline	BM00219000	HMDB0001169	C02372	403	5.27	0.6				0	1.219	0.984	0.737	1.016	1.205	0.992	0.785	1.023	1.139	1.982	0.785	0.879	0.859	0.68	0.79	0.791	1.37	1.306	0.867	0.662	0.908	0.808	1.362	1.035	0.784	1.351	1.368	0.965	1.088
A-1142	279.4	283.1	428.174	430.18	194.115	53798.8	1	1	Tier 3 only two-reaction								0	0	160	0	0.411	0.323	0.467	0.458	0.581	0.413	0.29	0.489	0.449	0.514	0.45	0.58	0.521	1.069	0.519	1.204	0.048	0.737	0.789	1.985	1.331	1.74	1.28	1.949	2.772	0.129	2.113	1.216	1.968
A-1143	279.9	283.6	337.158	339.165	103.099	6323.97	1	1	Tier 3 one-reaction								0	5	215	0	1.343	1.161	1.098	1.032	0.805	1.073	1.181	0.907	0.927	0.933	0.762	0.759	0.736	0.97	0.726	0.841	1.191	0.746	1.68	1.429	1.524	1.351	1.197	0.791	1.121	1.292	0.993	1.171	1.53
A-T2233	280.2	284	426.119	428.126	384.122	8588	2	2	Tier 1	S-Adenosyl-L-homocysteine	AN03771000	HMDB0000939	C00021	439155	1.25	1.5				0.0566	0.729	0.649	0.679	0.857	0.3679	0.675	0.6	0.613	0.69	0.621	0.4306	0.4232	0.47	0.4371	0.385	0.516	0.4899	0.557	0.673	0.613	0.545	0.858	1	0.818	0.761	0.791	0.823	0.78	1.222
A-1145	280.8	284.5	444.17	446.176	210.111	15288.6	1	1	Tier 3 one-reaction								0	11	241	0	0.585	0.886	0.557	0.598	0.607	0.54	0.789	0.753	1.408	1.601	0.842	0.84	0.66	0.668	1.563	1.306	1.324	0.499	0.652	1.235	0.78	1.226	0.291	0.946	0.81	0.55	0.573	1.025	0.999
A-1146	280.8	284.6	409.106	411.113	175.048	9806.49	1	1	Tier 2	Isomer 2 of 7-Cyano-7-carbaguanine	AN00954000		C15996	446357	3.38	9				0	0.364	0.39	0.337	0.723	0.466	0.373	0.367	0.365	0.463	0.181	0.576	0.563	0.401	0.259	0.523	0.305	0.339	0.422	0.244	0.31	0.844	1.496	0.501	0.454	0.755	0.7	0.201	0.927	1.25
A-1147	281	284.7	534.336	536.342	300.277	7725.37	1	1	Tier 3 only two-reaction								0	0	19	0	0.745	0.735	0.6	1.085	0.713	0.657	0.762	1.175	0.801	0.83	0.685	0.834	0.618	0.933	1.28	0.694	1.197	0.793	0.817	0.758	0.914	0.775	0.822	0.97	0.746	0.787	0.992	1.054	1.37
A-1150	281.4	285.1	552.199	556.212	85.0893	9114.83	1	2	Tier 3 one-reaction								0	5	191	0	0.908	0.746	0.901	0.501	0.844	1.039	0.937	0.938	0.355	0.873	0.373	0.757	0.894	0.789	0.963	0.852	1.107	0.673	0.87	0.559	1.278	1.792	0.274	1.441	1.415	0.211	0.982	0.712	1.619
A-1151	281.5	285.3	380.116	382.123	146.058	39079.6	1	1	Tier 3 zero-reaction								7	60	649	0	0.656	0.902	0.415	0.666	0.321	0.829	0.6	0.728	0.785	0.688	0.738	0.718	0.74	0.856	0.857	0.725	0.706	0.632	1.131	0.476	0.483	0.282	0.452	2.781	3.975	0.306	0.594	0.808	0.238
A-T1016	281.6	285.4	470.174	472.181	236.116	21414	1	1	Tier 1	Phenylalanyl-Alanine	AN01782001	HMDB0028988		5488196	1.17	0.8				0.0189	0.653	0.488	0.741	0.706	0.59	0.531	0.806	0.722	0.665	0.488	0.494	0.778	0.565	0.645	0.576	0.72	0.542	0.473	2.495	0.64	1.287	1	1.114	0.757	0.621	0.882	0.695	0.837	1.297
A-1153	281.7	285.5	362.116	364.123	128.058	18038.1	1	1	Tier 3 zero-reaction								1	16	273	0	1.419	1.116	1.205	0.917	1.198	1.049	1.14	1.295	1.068	1.096	1.278	1.25	1.363	1.126	1.123	1.162	1.003	0.906	1.076	1.102	1.051	0.97	1.065	1.015	0.918	1.094	1.322	1.363	0.975
A-1154	281.8	285.6	420.159	422.166	186.1	8318.9	1	1	Tier 3 one-reaction								0	15	232	0	0.831	0.732	0.85	0.967	1.077	0.709	0.878	0.869	0.771	0.615	0.627	0.61	0.886	0.833	0.615	0.82	0.596	0.779	0.853	0.734	0.682	0.501	1.215	0.855	0.614	1.405	0.904	0.753	0.988
A-1155	281.9	285.7	340.067	342.074	106.009	4601.38	1	1	Tier 3 one-reaction								0	7	109	0	1.107	1.218	2.04	1.191	2.35	1.583	1.646	1.655	1.421	1.171	1.367	2.257	2.334	1.333	3.595	2.161	1.928	2.605	2.532	0.896	0.95	0.376	1.312	1.068	0.757	1.111	1.264	1.409	0.658
A-T412	282.2	286.1	404.116	406.123	170.058	18166	1	1	Tier 2	3,4-Dihydroxyphenylethyleneglycol	AN00892003	HMDB0000318	C05576	91528	0.28	9.3				0.1604	0.839	1	0.653	1.037	0.873	0.933	1.245	0.85	0.84	0.579	0.9	1.057	1.061	1.123	0.766	1.156	1.09	0.959	1.06	1.074	0.987	0.4937	0.812	1.052	1.227	0.792	1.311	1.156	1.014
A-1158	283.2	287	353.153	355.159	119.095	5678.13	1	1	Tier 3 one-reaction								0	10	209	0.0094	1.679	1.568	11.834	1.849	8.35	1.102	8.306	2.968	1.587	2.156	1.31	1.342	2.424	12.501	1.928	1.773	1.593	10.135	11.853	12.926	10.065	1.636	1.168	0.998	0.968	1.72	1.66	1.467	1.047
A-T104	283.2	287.1	360.101	362.109	126.043	30648	1	1	Tier 1	Imidazole-4-acetic acid	AN00345002	HMDB0002024	C02835	96215	0.3	0.6				0.0189	0.837	1.109	0.897	0.812	0.786	0.895	0.799	1	1.374	0.789	0.599	1.054	0.656	0.94	0.759	0.562	0.943	0.71	0.896	0.633	0.74	0.632	0.604	1.039	0.816	0.643	0.705	1.033	0.51
A-1159	283.2	287	434.174	436.181	200.116	41791.7	1	1	Tier 3 one-reaction								0	11	174	0	1.003	0.77	1.353	0.797	1.7	1.202	0.989	0.88	1.486	0.752	0.941	0.689	0.93	0.754	0.835	0.814	0.835	1.875	2.614	1.033	0.868	0.556	1.644	1.138	0.766	0.617	0.78	0.66	0.715
A-1160	283.3	287.1	500.188	502.197	266.129	7592.98	1	1	Tier 1	Threoninyl-Phenylalanine	AN02198002	HMDB0029068		7010579	5.52	0.8				0	1.127	1.258	0.931	0.903	1.043	0.868	0.653	0.845	0.645	0.94	1.49	1.169	1.056	3.327	1.539	1.045	0.869	0.79	1.647	1.377	1.063	0.609	0.501	0.558	0.726	1.808	1.122	0.732	0.723
A-1161	283.4	287.2	591.313	593.325	357.255	10377.3	1	1	Tier 3 only two-reaction								0	0	35	0	2.156	1.242	1.141	0.97	1.163	1.417	0.749	1.805	1.464	1.034	1.427	1.133	1.183	1.852	1.744	0.303	2.295	0.813	0.296	0.392	0.335	0.378	0.442	0.364	0.401	1.335	0.922	0.761	0.398
A-1163	283.4	287.2	494.182	496.188	260.124	70444.6	1	1	Tier 3 one-reaction								0	4	170	0	0.446	0.315	0.396	0.254	0.497	0.392	0.277	0.457	0.329	0.394	0.661	0.438	0.571	0.799	0.354	1.497	0.137	0.587	1.533	1.715	1.838	1.935	1.202	2.192	2.977	0.195	1.646	1.252	2.05
A-1164	283.5	287.3	510.156	512.162	276.097	12282.7	1	1	Tier 3 zero-reaction								1	21	471	0.0189	0.471	0.453	0.478	0.324	0.618	0.383	0.274	0.429	0.461	0.618	0.559	0.602	0.684	0.399	0.396	1.599	1.129	0.614	1.37	2.128	1.608	1.932	1.111	1.824	3.135	0.222	1.725	1.044	1.662
A-1165	283.5	287.4	492.12	496.134	25.0109	9080.89	1	2	Unidentified											0	1.201	0.825	0.87	0.687	0.918	0.907	1.408	0.934	0.921	0.742	0.576	0.867	0.918	0.796	0.743	0.883	1.043	1.021	0.818	0.705	1.069	0.494	0.832	1.095	0.434	1.138	1.18	1.054	1.048
A-1166	283.6	287.4	522.179	524.186	288.121	5047.13	1	1	Tier 3 one-reaction								0	2	210	0	0.859	0.818	0.76	0.675	0.767	1.137	1.059	0.824	0.659	0.845	0.911	1.138	1.112	1.247	1	0.997	0.656	1.087	0.914	1.104	1.155	1.085	0.97	0.889	1.273	1.211	0.757	0.984	0.69
A-1168	283.7	287.5	415.118	417.125	181.06	22170.7	1	1	Tier 2	8-Hydroxy-7-methylguanine	AN01035000	HMDB0006037		308075	0.14	48.2				0	0.206	0.331	0.178	0.238	0.382	0.026	0.208	0.394	0.186	0.491	0.548	0.414	0.489	0.216	0.301	0.401	0.573	0.555	0.551	0.535	0.435	1.414	0.769	0.735	1.037	0.803	0.251	0.415	1.257
A-1169	283.7	287.5	379.132	381.139	290.148	6053.79	2	2	Tier 3 one-reaction								0	14	282	0	1.126	0.811	1.21	1.38	1.107	1.098	1.243	0.917	1.13	0.881	0.943	0.633	1.098	0.939	0.773	1.141	0.981	0.968	1.138	1.12	0.719	1.184	0.569	0.611	0.935	1.328	1.053	0.793	0.975
A-1170	283.7	287.5	489.226	491.233	255.168	73589.3	1	1	Tier 3 only two-reaction								0	0	34	0	0.296	0.275	0.262	0.247	0.544	0.267	0.24	0.384	0.29	0.401	0.387	0.456	0.364	0.385	0.241	1.343	0.034	0.497	1.229	1.578	1.729	2.327	1.269	2.05	3.471	0.036	1.983	1.245	2.136
A-1171	283.7	287.6	506.096	510.11	38.9872	11796.7	1	2	Unidentified											0	1.237	0.86	0.827	0.867	1.22	1.001	1.343	0.995	1.035	0.89	0.968	0.899	0.972	1.049	0.954	1.007	0.925	0.993	1.024	1.252	1.598	0.949	0.957	1.098	1.309	1.151	1.201	1.159	1.213
A-T3153	283.8	287.7	456.156	458.163	222.1	15596	1	1	Tier 2	N2'-Acetyl-5'-Hydroxykynurenamine/N2'-Acetyl-3'-Hydroxykynurenamine	PR01612002				7.16	3.9				0.0755	0.825	0.782	1.739	0.908	1.533	1.246	0.735	1.2	1.886	0.827	0.888	0.62	1	0.821	0.919	0.812	0.922	2.045	2.849	0.822	0.9	0.421	1.982	1.153	0.67	0.355	0.784	0.63	0.718
A-1172	283.8	287.6	432.195	434.202	198.137	27107.5	1	1	Tier 3 one-reaction								0	1	90	0	0.997	0.949	0.714	0.603	0.766	0.887	1.191	1.534	0.837	1.023	0.921	0.968	1.108	1.034	1.123	0.984	0.967	0.636	0.651	0.705	0.866	0.876	0.858	1.055	0.923	0.847	0.751	0.87	1.508
A-1175	284.2	288	438.067	440.074	204.008	18278.2	1	1	Tier 3 one-reaction								0	5	115	0.0094	0.762	1.184	0.34	1.801	1.152	0.891	0.711	0.906	0.501	1.636	0.92	0.8	2.813	0.87	0.471	0.623	0.322	0.835	1.606	2.797	0.626	0.64	2.559	0.916	0.12	0.33	1.138	2.027	0.723
A-1176	284.2	288	490.123	494.136	23.0134	52358.3	1	2	Unidentified											0	1.242	0.913	0.721	0.782	1.098	0.944	1.251	1.018	1.103	0.704	0.695	0.692	0.829	1.056	0.815	1.013	0.853	0.823	0.812	0.787	1.319	0.84	0.984	1.11	0.939	1.114	1.202	0.991	1.234
A-T2562	284.3	288.3	429.111	431.117	195.053	13947	1	1	Tier 1	Salicyluric acid	BM01229005	HMDB0000840	C07588	10253	5.57	0.4				0.4057	0.249	0.2266	0.747	0.5	2.415	0.558	0.37	0.241	1.054	1.13	1.633	0.364	0.46	1.018	0.314	0.926	0.341	0.2273	0.409	0.552	0.2141	0.2284	0.2392	0.2244	0.222	0.2708	0.2782	0.404	0.1963
A-1178	284.4	288.3	376.096	378.103	142.038	104240	1	1	Tier 3 zero-reaction								1	8	285	0	0.793	1.014	0.877	0.919	0.76	0.853	1.107	1.168	0.794	0.944	1.205	1.069	1.2	0.98	0.866	1.013	0.71	1.007	0.913	1.065	1.149	0.846	1.417	1.029	0.827	0.747	1.058	1.212	1.248
A-1179	284.5	288.4	540.162	544.175	73.0523	22288.4	1	2	Tier 3 zero-reaction								3	18	409	0	1.228	0.786	0.769	0.874	0.956	1.068	1.165	1.129	1.125	0.966	0.855	1.062	1.187	1.221	1.164	1.25	1.571	1.482	1.056	1.227	1.736	1.003	1.173	1.604	0.815	1.341	1.285	2.521	1.586
A-1180	284.6	288.5	442.153	444.159	208.094	19366.4	1	1	Tier 3 one-reaction								0	26	508	0.0094	0.382	0.26	0.244	0.234	0.405	0.436	0.225	0.418	0.331	0.497	0.43	0.454	0.347	0.393	0.305	0.598	0.164	0.187	0.862	1.075	0.84	2.151	0.464	1.609	3.796	9.4324	0.951	0.779	1.406
A-1181	284.7	288.5	292.1	294.107	58.042	16842.9	1	1	Tier 3 zero-reaction								2	23	460	0	0.973	0.755	0.774	0.436	0.869	0.776	0.971	0.813	0.653	0.728	0.707	0.612	0.839	0.873	0.785	0.721	0.832	0.689	0.705	0.675	1.077	0.77	0.794	0.791	0.927	0.918	1.023	0.793	0.924
A-1182	284.8	288.6	344.106	346.113	110.048	13313.9	1	1	Tier 3 zero-reaction								1	8	272	0	1.216	1.021	1.225	0.767	0.917	1.015	1.054	1.245	0.874	1.067	1.057	1.181	1.224	0.903	1.136	1.07	0.884	1.047	0.979	1.05	0.791	0.832	0.925	0.902	0.788	0.985	1.112	1.271	0.855
A-1183	284.8	288.6	323.106	325.113	89.0472	9045.5	1	1	Tier 3 zero-reaction								4	38	513	0	1.377	1.267	1.09	1.189	1.215	1.049	1.387	1.028	1.049	0.938	1.019	1.231	1.387	1.402	1.156	1.389	1.214	1.212	1.459	1.195	1.389	0.963	1.305	1.535	1.132	1.176	1.612	1.409	1.432
A-1184	285.1	288.9	388.137	390.144	308.158	10504.1	2	2	Tier 3 one-reaction								0	12	214	0	0.822	0.636	0.679	0.438	0.845	0.523	0.714	0.617	0.816	0.602	0.674	0.536	0.85	0.681	0.964	0.889	0.824	0.542	0.791	0.448	1.291	1.994	0.496	1.268	1.48	0.648	0.375	0.747	1.455
A-T45	285.8	289.8	337.121	339.128	103.063	103963	1	1	Tier 2	N-Ethylglycine	AN00189006	HMDB0041945	C11735	6992079	0.36	3.3				0.0377	0.249	0.102	0.276	0.11	0.14	0.128	0.309	0.237	0.162	0.203	0.184	0.132	0.203	1.59	0.142	0.172	0.192	0.1	0.128	0.126	0.228	0.096	0.145	0.109	0.655	0.746	0.109	0.1	1.077
A-1188	285.9	289.7	383.373	385.381	149.315	9856.13	1	1	Unidentified											0	0.801	0.923	0.491	0.514	0.882	0.626	1.388	0.825	0.71	0.456	0.495	0.698	0.652	0.803	0.851	0.368	0.329	0.59	0.734	0.543	0.996	0.374	0.573	0.795	0.401	0.363	0.878	0.641	0.454
A-T237	285.9	289.9	383.11	385.116	149.051	9609159	1	1	Tier 1	Methionine	AN00608000	HMDB0000696	C00073	6137	1.42	1.1				0	0.889	0.872	0.679	0.681	0.906	0.764	1.235	0.909	0.716	0.577	0.797	0.87	0.759	0.816	0.725	0.698	0.591	0.668	0.789	0.72	0.982	0.534	0.794	0.862	0.556	0.601	0.913	0.926	0.76
A-T415	285.9	289.9	406.095	408.101	172.037	35190	1	1	Tier 2	2-Hydroxyhepta-2,4-dienedioic acid	AN00909000		C05600	5280801	2.59	35				0	1.07	0.953	1.01	0.77	1.146	0.884	1.563	1.024	1.006	0.899	1.046	1.093	0.912	0.935	0.876	0.952	0.786	0.83	1.1	0.917	1.118	0.747	1.092	1.101	0.745	0.812	1.163	1.178	0.844
A-T2718	285.9	289.9	383.086	385.091	149.024	333337	1	1	Tier 2	2-Amino-4-chloro-4-pentenoic acid	ED00601000		C04075	440216	7.02	32.2				0.1321	1.011	1.018	0.788	0.7026	1.022	0.847	1.388	1.021	0.6442	0.8	0.93	0.971	0.873	0.7804	0.87	0.836	0.8747	0.796	0.96	0.837	1.164	0.71	0.919	0.964	0.723	0.761	1.21	1.021	0.929
A-1189	285.9	289.8	462.083	464.089	228.024	9715.68	1	1	Tier 3 one-reaction								0	5	46	0	1.005	0.929	0.73	0.843	1.263	1.002	1.001	0.855	0.782	0.788	0.765	1.022	0.801	0.871	0.736	0.808	0.765	0.666	0.762	0.916	1.015	0.57	0.663	0.959	0.568	0.704	1.086	1.002	0.751
A-1191	286	289.8	383.151	385.157	149.093	331784	1	1	Tier 3 only two-reaction								0	0	7	0	1.036	1.019	0.811	0.734	0.966	0.819	1.421	1.02	0.761	0.613	0.884	0.977	0.823	0.889	0.797	0.745	0.622	0.722	0.878	0.798	1.134	0.588	0.87	0.989	0.598	0.659	1.014	1.094	0.847
A-1192	286	289.8	383.357	385.364	149.298	11762.3	1	1	Unidentified											0	0.682	1.1	0.652	0.476	1.046	0.672	1.337	0.751	0.593	0.358	0.686	0.671	0.746	0.689	0.738	0.666	0.404	0.688	0.68	0.618	1.343	0.482	0.87	0.74	0.461	0.488	1.031	0.721	0.647
A-1193	286	289.8	456.112	458.119	222.054	7595.61	1	1	Tier 3 one-reaction								0	15	291	0	0.417	0.622	0.458	0.513	0.326	0.519	0.807	0.593	0.479	0.827	1.047	0.491	0.613	0.793	0.533	0.584	0.552	0.567	0.555	0.617	0.568	0.5	0.702	0.565	0.571	0.654	0.701	0.733	0.387
A-1196	286.3	290.1	566.126	568.132	332.067	6181.15	1	1	Tier 3 one-reaction								0	2	221	0	0.609	0.692	0.715	0.865	0.526	0.897	0.813	0.643	0.931	0.655	0.712	0.691	0.799	0.755	0.87	0.861	0.887	1.019	0.673	0.953	0.464	1.151	0.554	0.752	2.072	0.83	1.011	1.158	0.956
A-1197	286.8	290.6	481.127	483.134	247.069	9658.79	1	1	Tier 3 one-reaction								0	16	385	0	0.654	0.626	0.665	0.581	0.5	0.517	0.745	0.467	0.68	0.803	0.394	0.518	0.73	0.254	0.28	0.548	0.198	0.7	0.369	0.653	1.128	1.407	1.197	1.537	0.918	0.757	1.137	1.429	1.583
A-1199	287.2	291	533.253	535.259	299.194	145571	1	1	Tier 3 one-reaction								0	1	78	0.0094	0.233	0.566	0.086	0.41	0.286	0.281	0.084	0.193	0.159	0.407	0.406	0.128	0.179	0.466	0.119	0.805	1.001	0.58	0.831	1.196	1.391	1.749	0.777	2.007	2.778	0.018	1.061	0.82	1.682
A-T532	287.2	291.2	422.174	424.181	188.116	8725	1	1	Tier 1	Glycyl-Leucine	AN01133001	HMDB0000759	C02155	92843	2.22	0.6				0.0377	0.816	1.071	0.688	0.905	0.483	0.517	0.685	0.742	0.612	0.824	0.666	0.817	0.518	0.76	0.567	0.619	0.495	0.72	0.619	0.406	1.418	0.714	0.65	0.649	0.873	3.58	0.77	0.68	2.04
A-T3020	287.4	291.4	733.239	735.245	499.182	10094	1	1	Tier 2	N-Acetyl-5,10-Methylenetetrahydrofolic acid	PR04632000				1.6	74.1				0.1604	0.728	0.542	0.476	0.438	0.72	0.403	0.69	0.502	0.517	0.3431	0.595	0.729	0.44	0.946	0.3495	0.3418	0.416	0.419	0.442	0.788	0.581	0.3188	0.476	0.563	0.471	0.579	0.787	0.518	0.571
A-1201	287.6	291.4	393.148	395.154	159.09	77930.7	1	1	Tier 3 zero-reaction								6	42	444	0	1.874	1.883	1.603	1.6	1.285	1.833	1.194	0.989	0.97	1.401	1.702	1.335	1.429	1.055	1.676	1.306	1.59	0.474	1.671	1.918	1.436	0.97	1.184	1.216	1.035	0.943	1.642	2.675	0.783
A-1202	287.7	291.5	506.195	508.201	272.137	8032.27	1	1	Tier 3 one-reaction								0	8	221	0.0094	0.882	0.799	0.567	0.966	0.708	1.012	0.994	0.776	0.296	1.349	0.374	0.939	0.969	0.55	1.141	1.007	0.995	0.873	0.851	0.496	1.085	1.581	1.296	1.385	1.272	0.689	0.476	0.431	1.412
A-1203	288.8	292.7	351.453	353.461	117.394	21843.7	1	1	Unidentified											0	1.016	0.812	0.797	0.607	1.02	0.849	0.948	0.833	0.859	0.861	0.872	0.957	0.812	0.849	0.731	0.732	0.727	0.667	0.724	0.975	1.086	0.756	0.808	0.923	0.661	1.09	1.203	0.978	1.025
A-1204	288.9	292.8	351.423	353.43	117.365	25260.7	1	1	Unidentified											0	1.072	0.881	1.083	0.763	1.035	1.086	0.862	0.832	0.81	0.745	0.842	1.035	0.673	0.921	0.777	0.826	0.638	0.653	0.685	0.937	1.047	0.803	0.875	0.894	0.698	0.959	1.131	0.952	1.297
A-T1563	289.1	293.1	742.223	746.234	275.112	21429	1	2	Tier 2	N-gamma-Glutamyl-Glutamine	AN02336005	HMDB0029147		21122973	3.45	16.6				0	0.571	0.696	0.811	0.915	0.615	0.621	0.53	0.856	0.674	0.756	0.89	0.924	1.183	0.868	0.85	0.917	1.32	0.925	0.935	0.85	0.52	0.839	0.822	0.726	1.069	0.793	0.91	0.866	0.439
A-1206	289.2	293	351.374	353.381	117.315	40849.9	1	1	Unidentified											0	1.025	0.838	0.755	0.816	1.141	0.906	0.907	0.918	0.77	0.771	0.76	0.973	0.782	0.948	0.705	0.824	0.654	0.63	0.749	0.858	1.012	0.665	0.736	0.949	0.607	0.912	1.012	0.995	0.872
A-1207	289.2	293	351.39	353.397	117.331	36160.4	1	1	Unidentified											0	1.08	0.806	0.806	0.806	1.099	1.03	0.911	1.045	0.886	0.8	0.936	0.875	0.735	0.889	0.733	0.907	0.618	0.676	0.679	1.037	1.177	0.771	0.929	0.984	0.611	1.184	0.963	0.92	0.963
A-1208	289.2	293.1	317.132	319.139	83.0734	8515	1	1	Tier 3 one-reaction								0	2	188	0	1.18	0.883	0.995	0.903	1.042	0.862	1	1.221	1.289	0.891	1.03	1.006	1.16	1.193	0.921	1.051	0.884	0.901	1.086	0.97	0.909	0.742	1.136	0.976	0.914	0.915	1.135	0.909	0.868
A-1209	289.3	293.1	538.208	540.215	304.149	102858	1	1	Tier 3 one-reaction								0	6	140	0	0.429	0.099	0.523	0.108	0.147	0.128	0.096	0.18	0.129	0.159	0.158	0.155	0.175	0.19	0.1	0.82	0.227	0.211	0.927	0.907	1.64	1.887	0.58	1.954	3.519	0.019	1.003	0.62	1.566
A-1211	289.3	293.1	393.098	395.101	159.039	23776	1	1	Tier 3 only two-reaction								0	0	13	0	1.077	1.424	1.804	1.566	1.02	1.404	1.124	1.473	1.329	1.639	1.836	1.71	1.732	1.59	1.683	1.486	2.175	1.404	1.74	1.698	1.031	1.521	1.57	1.28	1.567	1.794	2.208	1.439	0.899
A-1212	289.4	293.2	508.161	510.168	274.103	30475.5	1	1	Tier 3 one-reaction								0	2	171	0.0189	0.23	0.712	0.116	0.131	0.233	0.368	0.094	0.231	0.427	0.686	0.139	0.211	0.194	0.7	0.111	0.291	1.659	0.139	0.522	0.594	1.159	2.012	0.338	1.541	4.647	1.067	0.925	0.427	1.718
A-1213	289.4	293.2	351.406	353.414	117.348	25495.7	1	1	Unidentified											0	0.991	0.867	0.799	0.881	1.077	1.061	0.8	0.872	0.847	0.821	0.833	1.03	0.775	0.965	0.829	0.704	0.72	0.642	0.755	1.065	0.995	0.844	0.823	1.067	0.6	1.125	1.215	0.904	0.951
A-T85	289.5	293.5	351.137	353.144	117.079	23059673	1	1	Tier 1	Valine	AN00277003	HMDB0000883	C00183	6287	0.92	2				0	1.045	1.011	0.965	1.003	1.062	1.044	1.023	0.983	0.985	1.001	1.051	1.11	0.966	1.12	0.937	1.018	1.03	0.87	1.018	1.216	1.003	0.899	1.011	1.021	0.809	1.181	1.201	1.134	0.963
A-1214	290.7	294.5	577.279	579.285	343.22	118018	1	1	Tier 3 one-reaction								0	1	73	0	0.272	0.179	0.273	0.217	0.069	0.356	0.098	0.3	0.205	0.161	0.2	0.107	0.231	0.29	0.31	0.59	0.367	0.298	0.813	0.681	1.21	1.863	0.394	2.192	2.844	0.5	0.665	0.576	1.43
A-1215	290.7	294.6	337.086	339.092	103.027	3.15826e+06	1	1	Tier 3 zero-reaction								2	15	353	0	0.848	1.38	0.907	1.152	0.822	0.804	0.998	0.794	0.793	0.967	1.415	1.094	1.109	1.03	0.961	1.05	0.705	1.19	1.465	1.228	1.14	1.119	1.129	1.047	1.121	0.77	1.152	1.321	0.901
A-1216	290.8	294.6	309.09	311.097	75.032	169595	1	1	Tier 3 zero-reaction								1	21	435	0	0.842	1.129	0.808	1.161	0.781	0.799	1.052	0.853	0.782	0.963	1.287	0.982	1.017	1.081	0.83	0.988	0.859	1.184	1.324	1.181	1.16	1.034	1.037	1.004	0.982	0.835	1.124	1.228	0.981
A-T70	291.4	295.4	346.086	348.092	112.027	124744	1	1	Tier 1	Uracil	AN00240000	HMDB0000300	C00106	1174	1.87	1.3				0	0.975	0.419	0.535	0.628	1.099	0.486	1.76	0.599	0.741	0.66	0.352	0.286	0.373	0.258	0.287	0.365	0.151	0.763	0.303	0.468	1.985	1.202	1.504	0.984	0.664	3.523	1	0.534	1.857
A-1218	291.7	295.5	416.059	418.066	182	7766.28	1	1	Tier 3 only two-reaction								0	0	67	0.0094	0.974	0.944	0.922	1.138	1.038	0.718	0.967	0.923	0.899	1.286	1.227	1.129	1.043	1.013	1.109	0.952	1.024	1.042	1.36	1.235	1.561	1.002	1.058	0.598	0.69	0.797	1.032	1.309	0.888
A-1219	291.7	295.5	362.068	364.075	256.019	4296.73	2	2	Tier 3 one-reaction								0	3	68	0	0.61	1.181	1.128	1.374	0.939	0.946	1.576	0.858	1.298	1.069	1.434	1.051	1.384	1.188	1.691	1.01	0.928	1.356	0.845	0.925	1.123	1.093	0.738	0.823	1.62	0.978	1.305	1.018	2.055
A-1220	291.8	295.6	351.178	353.184	117.119	331856	1	1	Unidentified											0	1.01	0.925	0.686	0.79	1.096	0.948	1.028	0.816	0.868	0.788	0.919	0.968	0.7	0.994	0.745	0.893	0.841	0.673	0.825	0.963	1.029	0.699	0.823	0.965	0.627	1.031	1.006	1.021	1.128
A-1221	291.8	295.6	475.141	477.147	241.082	8790.1	1	1	Tier 3 one-reaction								0	2	221	0	0.845	0.96	1.115	1.202	1.023	1.498	1.762	1.397	1.195	1.16	1.273	1.331	0.981	1.01	1.204	0.905	0.965	0.974	0.398	1.055	1.108	0.576	1.476	0.721	0.288	2.112	1.377	1.284	1.052
A-1222	292	295.8	380.116	382.123	146.058	163089	1	1	Tier 3 zero-reaction								7	60	688	0	0.217	0.413	0.141	0.352	0.213	0.336	0.266	0.322	0.3	0.331	0.314	0.259	0.364	0.32	0.393	0.502	0.291	0.3	0.367	0.341	0.211	0.144	0.192	3.77	5.356	0.062	0.195	0.326	0.123
A-1223	292	295.9	450.115	452.121	216.057	23446	1	1	Tier 3 zero-reaction								1	3	150	0.1038	0.6258	0.319	0.539	0.648	0.065	1.7869	0.331	0.901	1.152	0.128	0.145	0.901	1.118	0.301	0.086	0.569	0.86	0.36	0.065	0.7982	0.34	1.0208	0.74	0.329	1.791	0.545	0.68	0.305	0.055
A-1224	292.1	295.9	621.305	623.312	387.247	634617	1	1	Tier 3 one-reaction								0	5	95	0	0.043	0.052	0.041	0.044	0.091	0.082	0.038	0.058	0.054	0.054	0.054	0.046	0.052	0.085	0.062	0.566	0.185	0.065	0.563	0.532	1.542	2.186	0.347	2.286	3.445	0.02	0.594	0.439	1.57
A-T1192	292.1	296.1	482.136	484.142	248.08	7744	1	1	Tier 2	5-Hydroxyindoleacetylglycine	AN01935002	HMDB0004185	C05832	440806	5.42	8.6				0.0755	1.143	0.705	0.621	0.805	0.87	0.53	0.805	0.855	0.769	0.897	0.674	0.4957	0.5059	0.696	0.675	0.882	0.68	0.696	0.6	1.027	0.716	0.908	1.398	1.019	0.78	1.027	0.874	1.27	1.17
A-1225	292.2	296	460.153	462.16	226.095	15095.4	1	1	Tier 3 zero-reaction								1	39	448	0	1.138	0.807	0.617	0.733	0.782	0.818	0.837	1.055	0.69	1.157	0.486	0.552	0.44	0.485	0.737	0.857	0.745	0.594	0.415	0.536	0.752	1.124	1.473	0.895	0.475	1.123	1.065	1.217	1.298
A-1226	292.5	296.3	364.625	366.632	130.567	20779.4	1	1	Unidentified											0	0.785	0.719	0.243	0.504	2.393	0.656	1.109	0.38	0.579	1.27	0.789	0.587	0.458	0.536	0.539	0.409	0.803	0.703	1.094	0.869	1.592	0.702	0.938	0.73	0.629	1.339	1.239	0.787	1.163
A-T1388	292.5	296.5	364.625	366.632	261.132	21260	2	2	Tier 2	Gamma-glutamyl-ornithine	AN02121000	HMDB0002248		189156	1.79	13.3				0.3302	0.987	0.1633	0.243	0.44	3.807	0.1706	0.1594	0.291	0.1582	0.1772	0.865	0.1856	0.483	0.1917	0.704	0.358	0.2148	0.1638	1.421	1.155	2.549	0.314	0.1724	0.1617	0.364	1.5	0.341	0.402	1.194
A-1227	292.8	296.6	361.132	363.139	127.074	8750.17	1	1	Tier 3 one-reaction								0	8	176	0	0.79	0.838	0.871	0.866	0.942	0.705	0.649	1.006	0.882	0.747	1.015	0.755	0.972	1.165	0.872	0.928	0.919	0.851	0.992	1.227	0.99	0.839	0.792	0.997	0.771	0.961	0.787	0.6	0.683
A-1228	293	296.8	278.085	280.091	44.0264	8610.09	1	1	Tier 3 zero-reaction								1	16	545	0	0.363	0.274	0.35	0.361	0.363	0.426	0.268	0.434	0.291	0.499	0.374	0.487	0.673	0.486	0.502	1.831	0.352	0.464	1.38	1.16	1.618	2.436	0.794	2.244	4.181	0.178	1.274	1.055	1.914
A-1230	293.1	296.9	454.177	456.184	220.119	19784.6	1	1	Tier 3 only two-reaction								0	0	58	0	0.995	0.911	0.669	0.602	0.825	0.813	1.12	1.382	0.911	0.871	0.849	0.919	0.971	0.916	1.088	0.96	0.949	0.627	0.651	0.734	0.81	0.913	0.81	1.099	1.012	0.848	0.79	0.84	1.485
A-1231	293.2	297	432.195	434.202	198.137	77821.8	1	1	Tier 3 one-reaction								0	1	90	0	1.04	0.908	0.628	0.609	0.786	0.87	1.184	1.482	0.881	0.906	0.894	0.888	1.045	0.993	1.057	0.972	0.998	0.644	0.69	0.703	0.849	0.884	0.874	1.071	1.025	0.85	0.726	0.95	1.504
A-1232	293.3	297.1	428.173	430.18	194.115	7656.07	1	1	Tier 3 only two-reaction								0	0	160	0.0849	0.229	0.601	0.246	0.4191	0.339	0.423	0.2903	0.648	0.38	0.176	0.376	0.374	0.29	0.348	0.291	0.769	0.879	0.368	0.922	0.637	1.24	1.823	0.629	1.932	3.221	0.983	0.982	0.744	1.21
A-1233	293.4	297.2	547.232	549.238	313.173	11385.4	1	1	Tier 3 one-reaction								0	1	78	0.1226	0.169	0.133	0.144	0.375	0.127	0.177	0.155	0.151	0.151	0.214	0.156	0.159	0.18	0.288	0.131	0.222	7.4755	0.105	0.26	0.585	1.312	1.416	0.222	2.123	5.477	0.1202	0.385	0.401	1.602
A-1234	293.4	297.2	665.332	667.338	431.273	827393	1	1	Tier 3 one-reaction								0	4	126	0	0.054	0.043	0.054	0.044	0.055	0.055	0.041	0.05	0.045	0.057	0.058	0.052	0.058	0.07	0.039	0.766	0.014	0.059	0.714	0.603	1.559	2.005	0.409	2.34	3.121	0.015	0.653	0.522	1.615
A-1235	293.4	297.2	670.287	672.293	436.228	218105	1	1	Tier 3 one-reaction								0	3	150	0	0.056	0.061	0.045	0.062	0.056	0.061	0.044	0.061	0.052	0.059	0.062	0.065	0.064	0.064	0.04	0.761	0.014	0.071	0.637	0.616	1.506	2.095	0.414	2.553	3.066	0.023	0.68	0.495	1.535
A-1236	293.4	297.3	530.205	532.212	296.147	65065.6	1	1	Tier 3 one-reaction								0	5	257	0	0.106	0.085	0.056	0.074	0.111	0.106	0.054	0.136	0.135	0.14	0.129	0.455	0.474	0.103	0.071	0.18	0.074	0.423	0.312	0.398	1.222	1.963	0.208	2.317	4.367	0.948	0.411	0.264	1.536
A-T690	293.7	297.6	442.143	444.15	208.085	662920	1	1	Tier 1	Kynurenine	AN01408003	HMDB0000684	C01718	846	0.2	1.2				0	0.6	0.577	0.613	0.512	0.715	0.738	0.464	0.577	0.67	0.584	0.526	0.672	0.549	0.57	0.591	0.609	0.768	0.939	0.618	0.677	0.597	1.014	1.262	0.576	2	0.614	0.663	0.617	0.856
A-1238	293.9	297.7	396.078	398.084	162.019	8918.3	1	1	Tier 3 one-reaction								0	1	75	0	1.395	1.063	1.214	0.941	0.983	1.058	1.068	1.216	1.256	1.051	1.03	1.002	1.03	1.085	1.008	1.106	0.907	0.857	1.063	1.122	0.829	0.745	1.129	0.915	0.65	0.859	1.232	1.361	1.041
A-1239	294.1	297.9	472.199	474.205	238.141	10689.6	1	1	Tier 3 only two-reaction								0	0	85	0	0.569	0.348	0.583	0.352	0.618	0.351	0.26	0.513	0.443	0.557	0.369	0.64	0.655	0.648	0.572	1.306	1.726	0.509	1.146	1.106	1.343	2.013	0.758	2.086	3.461	0.569	0.973	0.925	1.725
A-1240	294.2	298	692.331	694.337	458.273	144725	1	1	Tier 3 one-reaction								0	1	120	0	0.061	0.251	0.047	0.048	0.068	0.065	0.04	0.065	0.278	0.061	0.065	0.065	0.083	0.083	0.053	1.194	0.014	0.219	0.888	0.888	1.387	2.214	0.704	2.086	2.77	0.013	0.988	1.073	1.669
A-1241	294.2	298	422.1	424.106	188.042	27503.9	1	1	Tier 3 one-reaction								0	3	158	0	0.564	1.011	0.819	0.879	0.779	0.815	0.528	0.872	0.37	0.548	0.804	0.933	0.508	1.084	0.716	1.14	0.953	0.71	0.741	0.936	0.702	0.394	0.432	0.368	0.182	0.785	1.078	1.146	0.42
A-1242	294.5	298.3	560.252	562.259	326.194	23139.2	1	1	Tier 3 one-reaction								0	3	151	0.0283	0.075	0.107	0.054	0.061	0.132	0.127	0.079	0.221	0.117	0.147	0.131	0.123	0.127	0.173	0.042	1.062	0.2948	0.214	0.865	0.839	1.651	2.201	0.713	2.082	3.311	0.4429	0.967	0.874	1.64
A-1244	294.8	298.6	277.101	279.107	43.0422	26082.6	1	1	Tier 3 one-reaction								0	4	291	0	0.915	0.839	0.993	0.814	0.801	0.856	0.774	0.934	0.811	0.853	0.922	0.727	0.704	0.558	0.669	0.906	0.764	0.936	1.038	0.65	0.893	0.963	1.286	0.874	1.3	0.819	0.684	1.031	0.952
A-T621	294.8	298.8	436.192	438.196	202.132	12165	1	1	Tier 1	Alanyl-Leucine	AN01324001	HMDB0028691		96801	0.45	0.2				0.1415	0.2976	1.273	0.761	0.899	1.012	0.921	1.243	1.238	1.1	0.784	0.925	1.351	1.13	0.3539	0.981	1.23	0.3967	0.698	0.957	0.986	1.312	0.304	1.127	1.42	0.785	1.912	2.378	1.596	1.63
A-1246	295	298.9	709.358	711.364	475.299	615730	1	1	Tier 3 one-reaction								0	4	164	0	0.108	0.04	0.046	0.033	0.048	0.051	0.036	0.086	0.05	0.058	0.059	0.058	0.054	0.074	0.045	0.873	0.014	0.063	0.757	0.653	1.472	2.139	0.456	2.324	3.34	0.013	0.712	0.614	1.627
A-1248	295.4	299.2	418.107	420.113	184.048	20233.7	1	1	Tier 3 one-reaction								0	20	350	0	0.493	1.642	1.096	0.893	0.716	1.024	0.733	0.666	0.898	0.869	1.253	1.202	0.833	0.91	1.547	0.927	1.277	0.684	1.105	1.042	0.532	0.845	0.584	0.804	1.031	0.751	1.101	1.498	0.692
A-1249	295.6	299.4	379.132	381.138	290.148	16891.5	2	2	Tier 3 one-reaction								0	14	282	0	0.977	0.75	0.873	0.759	0.939	0.885	0.795	0.96	1.136	0.639	0.773	0.873	0.883	0.795	1.061	1.005	0.957	0.898	0.948	1.185	0.781	0.811	0.7	0.684	1.052	0.581	0.84	0.742	0.805
A-1250	295.6	299.4	418.143	420.15	184.085	24713.6	1	1	Tier 3 one-reaction								0	15	312	0	0.909	1.104	0.782	0.878	0.921	0.966	1.104	1.079	0.826	1.042	0.836	0.858	0.843	0.7	1.339	0.849	0.778	0.943	0.737	0.527	0.943	0.956	0.988	0.529	1.036	0.933	0.514	0.93	1.757
A-1251	295.7	299.5	424.106	426.113	190.048	58263.5	1	1	Tier 3 one-reaction								0	32	438	0	0.431	0.515	0.672	0.718	0.327	0.859	0.546	0.614	0.648	0.654	0.785	0.608	0.967	0.821	0.751	0.641	1.111	0.741	0.927	0.819	0.944	1.209	0.379	1.495	1.543	0.631	0.573	0.641	0.926
A-1252	295.8	299.6	395.091	397.097	161.032	11428.6	1	1	Tier 3 zero-reaction								2	16	265	0	0.629	1.202	0.75	1.084	0.684	1.002	1.007	1	0.72	0.755	1.852	1.147	1.432	0.975	1.251	1.386	1.016	0.837	0.952	1.132	1.009	1.163	0.753	1.091	1.438	0.97	0.99	1.24	0.688
A-1253	295.9	299.7	509.206	511.212	275.148	7188.27	1	1	Tier 3 zero-reaction								2	10	129	0	1.364	1.123	0.826	0.989	1.044	0.98	1.44	1.285	1.321	1.163	0.782	1.019	1.111	1.053	0.975	1.752	0.701	0.779	1.014	1.495	0.96	0.85	0.919	0.318	1.152	0.332	0.821	1.076	0.723
A-T181	295.9	299.8	373.134	375.139	139.075	5321	1	1	Tier 2	4-Amino-5-hydroxymethyl-2-methylpyrimidine	AN00493001		C01279	777	2.37	16.6				0.0472	1.727	1.096	1.129	1.368	1.24	1.365	1.304	1.367	1.63	1.616	1.642	1.783	1.355	2.41	1.567	2.535	1.157	1.413	1.874	2.007	1.3	1.692	1.303	1.377	1.243	1.176	1.533	0.7672	1.536
A-T1570	295.9	299.8	371.633	373.639	275.148	75879	2	2	Tier 2	Epsilon-(gamma-Glutamyl)-Lysine	AN02339000	HMDB0003869		7015684	0.08	14.8				0	1.265	1.078	0.866	0.859	1.008	1.009	1.516	1.158	1.293	0.973	0.897	0.994	1.141	0.911	0.938	1.49	0.811	0.633	0.849	1.098	0.38	0.296	0.539	0.269	0.817	0.223	0.577	0.389	0.47
A-1254	296	299.8	774.312	776.318	540.254	26006.2	1	1	Tier 3 zero-reaction								1	13	357	0.0189	0.103	0.081	0.114	0.093	0.092	0.071	0.086	0.494	0.07	0.106	0.19	0.144	0.173	0.344	0.071	0.993	0.619	0.156	0.884	0.803	1.405	1.754	0.694	1.999	3.259	1.631	1.006	0.794	1.364
A-1255	296	299.8	591.258	593.264	357.2	44658.9	1	1	Tier 3 one-reaction								0	1	79	0.0377	0.05	0.241	0.062	0.048	0.083	0.611	0.041	0.088	0.059	0.136	0.083	0.067	0.074	0.083	0.041	0.138	0.391	0.055	0.242	0.299	1.115	1.74	0.146	1.905	2.648	0.117	0.319	0.257	1.503
A-1256	296	299.8	303.116	305.123	69.0578	16232.3	1	1	Tier 3 one-reaction								0	2	183	0	1.057	0.956	0.729	0.902	1.042	0.942	0.949	1.128	1.201	1.603	0.838	0.94	0.899	0.776	0.886	0.875	1.349	1.137	0.894	0.715	0.891	0.835	1.281	1.137	0.945	1.104	1.05	0.891	1.228
A-T316	296.1	300	396.094	398.1	162.035	4007	1	1	Tier 2	1,2-Dihydroxy-5-(methylthio)pent-1-en-3-one	AN00767000	HMDB0012134	C15606	5462190	2.17	38.1				0.4151	0.7824	0.814	1.059	1.1	0.711	0.955	1.19	0.992	1.002	1.007	1.993	0.886	1.419	1.011	1.734	0.8569	1.323	0.977	0.914	1.39	1.089	1.628	1.341	0.7851	0.7766	0.9474	0.9735	1.202	0.6868
A-1258	296.2	300	371.633	373.639	275.149	63418.2	2	2	Tier 2	gamma-Glutamyllysine	AN02339003	HMDB0029154		65254	0.88	9.2				0	1.096	1.007	0.766	0.789	0.965	1.02	1.225	0.975	1.139	0.808	0.863	0.778	1.054	0.853	0.788	1.216	0.806	0.629	0.824	0.986	0.431	0.29	0.553	0.332	0.855	0.387	0.77	0.618	0.68
A-1260	296.3	300.1	322.114	324.121	176.112	59405.1	2	2	Tier 3 only two-reaction								0	0	2	0	0.778	0.933	0.74	0.746	0.895	1.24	1.243	1.153	1.151	0.764	1.016	0.982	1.285	1.359	1.122	1.209	0.895	1.002	1.219	0.835	1.515	1.467	1.14	1.226	1.314	0.736	0.729	0.869	0.998
A-1261	296.3	300.2	323.14	325.149	89.0821	14134	1	1	Tier 3 only two-reaction								0	0	1	0	1.487	1.578	1.081	1.089	1.518	1.253	1.464	1.233	1.16	1.072	1.882	1.586	1.303	1.428	1.174	1.61	1.117	1.025	1.004	1.624	1.291	1.359	1.104	1.882	1.165	1.953	1.326	1.962	1.364
A-1262	296.5	300.3	474.158	476.164	240.099	17183.9	1	1	Tier 3 one-reaction								0	14	278	0	0.965	0.83	1.378	0.486	1.372	0.758	1.177	1.16	0.546	0.864	1.485	1.259	1.286	0.865	1.209	1.092	0.874	0.97	0.78	1.057	1.308	0.695	0.864	1.038	1.164	1.334	0.976	1.274	0.825
A-T1932	296.5	300.4	388.641	390.647	309.169	4776	2	2	Tier 1	Lysyl-Tyrosine	AN02840000	HMDB0028963		7021820	5.88	1.4				0.434	0.6695	0.866	0.7537	0.7168	0.6702	0.7089	0.662	1.097	0.6572	0.7359	1.139	0.7708	1.37	0.7962	0.7497	0.7332	0.8923	0.6805	0.998	0.8539	1.526	1.08	0.716	0.925	0.839	0.8107	0.833	0.7	1.116
A-1265	296.8	300.6	679.176	683.189	212.066	15693.1	1	2	Tier 3 zero-reaction								1	11	269	0	0.882	0.918	0.63	0.645	0.894	1.524	1.17	1.202	0.9	0.875	1.304	1.016	1.348	1.435	1.281	0.868	0.825	0.835	0.836	0.987	1.115	0.791	0.839	0.66	1.012	0.722	0.876	0.821	0.742
A-1267	297.1	300.9	753.384	755.39	519.325	316622	1	1	Tier 3 one-reaction								0	4	134	0	0.077	0.059	0.08	0.042	0.076	0.062	0.044	0.078	0.062	0.074	0.166	0.08	0.068	0.081	0.1	1.11	0.014	0.153	0.995	0.811	1.584	1.857	0.605	2.021	2.928	0.013	0.883	0.806	1.553
A-T828	297.1	301	456.158	458.165	222.1	86383	1	1	Tier 1	Glycyl-Phenylalanine	AN01612000	HMDB0028848		97415	0.97	0				0.0094	0.812	0.876	0.987	0.994	0.398	1.072	0.524	0.994	0.626	0.93	0.819	1.014	0.933	1.033	1.064	0.849	0.0838	1.07	0.791	1.493	1.197	0.616	0.181	0.207	0.891	0.493	0.175	0.245	1.273
A-1268	297.2	301	365.117	367.123	131.058	801868	1	1	Tier 3 zero-reaction								8	60	571	0	0.939	1.081	0.664	0.899	0.735	1.036	1.149	0.922	0.825	0.97	0.814	0.782	0.788	0.965	0.726	0.748	0.638	0.982	1.208	0.952	1.075	0.83	1.081	0.971	0.86	0.83	1.046	0.898	1.091
A-1269	297.3	301.1	324.09	326.097	90.0317	176017	1	1	Tier 3 zero-reaction								5	41	637	0	1.202	1.082	1.542	0.951	1.161	0.803	0.942	1.177	1.003	1.057	0.739	0.787	0.893	0.723	0.715	1.144	0.509	0.796	0.546	1.216	1.204	1.37	1.63	1.326	1.48	2.588	1.228	1.027	1.611
A-1271	297.4	301.2	397.125	399.132	163.067	81591.8	1	1	Tier 3 zero-reaction								1	5	140	0	0.447	0.377	1.021	0.705	1.469	0.647	0.692	0.335	0.657	0.744	0.788	0.424	0.34	0.31	0.646	0.487	0.649	0.561	0.58	0.904	0.399	0.498	0.643	0.609	0.56	1.181	1.608	0.914	0.572
A-1272	297.6	301.4	388.158	390.164	154.099	30132.5	1	1	Tier 3 one-reaction								0	4	161	0	0.929	0.853	1.013	0.735	1.264	0.921	1.349	0.885	1.094	0.777	0.886	1.009	0.824	0.918	1.288	1.596	2.061	0.936	1.66	1.321	1.745	1.118	0.802	1.067	1.333	0.733	0.92	1.123	1.455
A-1273	297.7	301.5	635.284	637.29	401.226	68669.2	1	1	Tier 3 one-reaction								0	8	186	0	0.178	0.196	0.528	0.244	0.068	0.154	0.456	0.479	0.099	0.315	0.307	0.122	0.069	0.711	0.364	0.274	0.949	0.507	0.53	0.381	0.96	1.823	0.272	1.271	3.067	0.575	0.797	0.444	1.428
A-1276	298.7	302.5	400.085	402.091	166.026	251058	1	1	Tier 3 zero-reaction								3	18	281	0	0.856	0.817	0.989	0.893	0.857	1.051	0.866	1.15	0.775	0.977	0.999	0.916	0.917	1.021	0.788	1.067	1.057	0.922	0.8	0.893	0.818	1.016	0.995	0.971	1.102	1.706	1.725	1.196	0.794
A-1277	298.8	302.6	374.117	376.123	140.059	51732.3	1	1	Tier 3 zero-reaction								4	16	317	0	0.5	0.758	0.462	0.223	0.122	0.309	0.755	0.409	0.638	0.634	0.76	0.432	0.414	0.528	0.519	0.341	0.645	0.341	0.045	0.758	0.414	0.482	0.262	0.477	0.426	0.691	0.148	0.543	0.373
A-T664	298.8	302.7	438.148	440.155	204.09	10127823	1	1	Tier 1	Tryptophan	AN01348000	HMDB0000929	C00078	6305	0.17	1				0	1.191	1.124	0.963	1.004	0.927	1.083	1.13	0.983	1.004	0.794	0.802	1.043	0.812	1.023	0.855	1.13	0.891	0.732	0.868	0.941	1.03	0.669	0.408	1.151	0.857	0.66	0.8	0.856	0.896
A-1278	298.8	302.6	517.189	519.196	283.131	5340.35	1	1	Tier 3 one-reaction								0	3	60	0	1.433	1.122	1.117	1.168	0.985	0.921	0.938	0.866	1.184	1.254	1.012	1.388	1.522	0.695	0.943	0.95	0.95	0.835	0.94	1.332	1.039	1.066	0.479	1.155	0.897	0.659	0.649	1.108	0.93
A-1279	298.8	302.6	438.413	440.42	204.354	11910.9	1	1	Unidentified											0.0094	1.377	0.823	0.856	0.943	0.957	1.167	0.847	1.042	1.192	0.459	0.574	0.839	0.77	0.846	0.778	0.95	0.677	0.656	0.957	1.069	0.92	0.688	0.29	1.227	0.872	0.579	0.549	0.651	0.595
A-1280	298.9	302.7	438.193	440.199	204.134	369850	1	1	Tier 3 one-reaction								0	4	144	0	1.24	1.185	1.069	1.069	0.986	1.275	1.208	1.029	1.027	0.855	0.81	1.12	0.846	1.088	0.869	1.173	0.942	0.819	0.959	1.038	1.099	0.664	0.479	1.192	0.909	0.76	0.76	0.82	0.919
A-1281	299	302.8	517.121	519.128	283.063	7284.53	1	1	Tier 3 one-reaction								0	3	106	0	1.246	0.879	1.092	1.287	1.169	1.015	1.277	1.221	1.098	0.893	1.009	1.207	0.904	0.88	1.038	1.224	0.895	0.785	0.95	0.825	1.241	1.182	0.558	1.344	0.684	0.746	1.198	1.004	1.147
A-1282	299	302.8	476.104	478.11	242.046	156400	1	1	Tier 3 one-reaction								0	2	174	0	1.004	1.021	0.935	1.031	0.824	0.953	1.057	1.057	0.949	0.819	0.863	1.057	0.724	0.958	0.925	1.171	0.855	0.725	0.844	0.904	0.996	0.725	0.469	1.216	0.939	0.659	0.878	0.837	0.847
A-1283	299.1	302.9	538.237	540.243	304.178	10040	1	1	Tier 3 zero-reaction								1	2	98	0	0.708	0.943	0.84	0.915	1.174	0.887	1.084	1.066	0.771	0.911	1.099	1.02	1.183	1.378	1.171	1.561	0.904	1.123	1.025	1.726	0.816	1.09	0.89	0.996	1.132	1.61	1.079	1.025	0.889
A-1284	299.3	303.1	261.069	263.076	27.0109	34778.3	1	1	Tier 3 only two-reaction								0	0	180	0	1.256	1.12	0.973	1.073	1.249	1.103	1.008	1.064	1.162	0.946	0.865	0.98	0.844	1.016	0.994	1.164	1.055	1.187	1.059	1.05	1.12	0.712	0.708	1.152	0.895	0.814	1.027	0.86	0.925
A-1285	299.4	303.2	378.067	380.073	144.009	79804.9	1	1	Tier 3 one-reaction								0	2	55	0	1.199	0.848	1.199	0.955	0.937	1.05	0.979	0.967	0.986	1.1	1.044	0.888	1.006	1.008	0.972	1.079	0.879	0.782	0.977	1.01	0.828	0.812	0.906	0.733	0.675	0.747	0.998	1.071	0.923
A-1286	299.4	303.2	679.31	681.317	445.252	63026.8	1	1	Tier 3 one-reaction								0	7	249	0	0.435	0.298	0.086	0.487	0.069	0.092	0.49	0.505	0.365	0.447	0.331	0.207	0.461	0.279	0.41	0.547	1.408	0.329	0.313	0.398	1.065	1.467	0.244	1.428	2.514	0.845	0.264	0.455	1.221
A-1287	299.5	303.3	483.206	485.212	249.148	6248.06	1	1	Tier 3 one-reaction								0	3	69	0	1.192	0.963	0.934	1.22	1.007	0.918	1.108	1.003	0.901	0.823	0.871	1.043	0.978	1.228	0.963	0.902	1.127	0.799	0.874	0.797	1.071	0.857	0.445	1.267	0.808	0.951	0.798	0.686	0.771
A-1288	300	303.8	378.101	380.107	144.042	112769	1	1	Tier 3 zero-reaction								3	43	499	0	0.557	0.707	0.923	0.813	0.514	0.813	0.529	0.512	0.579	0.898	0.813	0.853	0.834	0.941	0.836	0.645	1.174	0.667	0.887	0.967	0.831	1.062	0.334	0.964	0.75	0.195	1.2	0.991	1.033
A-1289	300.1	303.9	662.284	664.29	428.226	37303.9	1	1	Tier 3 one-reaction								0	2	171	0.0094	0.45	0.069	0.434	0.221	0.375	0.081	0.318	0.102	0.064	0.142	0.067	0.144	0.099	0.103	0.248	0.496	0.0762	0.293	0.728	0.601	1.182	1.791	0.188	1.811	2.708	0.731	0.583	0.598	1.613
A-1291	300.8	304.6	340.067	342.074	106.009	41495.1	1	1	Tier 3 one-reaction								0	7	109	0	1.166	0.879	2.182	1.065	1.533	0.991	2.166	1.614	0.961	1.093	1.208	1.382	2.129	1.47	3.382	1.348	1.316	1.791	2.955	0.996	0.446	0.424	1.003	0.616	0.68	0.81	0.947	1.325	0.56
A-1293	301	304.8	723.337	725.343	489.278	78042.6	1	1	Tier 3 one-reaction								0	5	262	0.0094	0.062	1.053	0.077	0.759	0.469	0.072	1.114	0.709	0.58	0.645	0.096	1.132	0.731	0.079	0.41	0.284	0.3	0.891	0.455	0.563	1.245	1.399	0.349	1.499	2.564	2.111	0.45	0.285	1.612
A-1294	301	304.8	666.252	670.265	199.143	28411	1	2	Tier 3 only two-reaction								0	0	23	0	1.06	1.735	0.67	1.395	0.809	1.376	0.984	0.839	0.949	2.449	0.732	0.98	0.934	0.63	1.02	0.957	2.402	1.18	1.655	1.039	0.978	0.746	0.56	1.223	0.731	1.235	1.168	0.926	0.891
A-1295	301.1	304.9	490.116	492.123	256.058	5591.78	1	1	Tier 3 one-reaction								0	4	222	0	0.655	1.369	1.091	0.832	0.396	0.729	0.49	0.867	0.928	1.5	0.936	1.235	1.414	1.242	1.072	0.774	0.844	0.992	0.754	0.874	0.627	0.681	0.514	1.939	0.964	0.591	3.41	2.279	0.686
A-1296	301.2	305	667.255	671.268	200.145	10782.6	1	2	Unidentified											0	1.312	1.992	0.643	1.316	0.684	1.35	0.935	0.677	1.305	1.931	0.778	0.98	0.636	0.659	0.905	0.679	2.937	1.563	1.601	1.226	0.835	0.892	0.533	1.408	0.846	1.138	1.169	0.886	1.01
A-T731	301.4	305.3	450.205	452.212	216.147	13100	1	1	Tier 1	Valyl-Valine	AN01522000	HMDB0029140		107475	0.15	0.3				0	1.185	0.877	0.779	0.639	1.32	0.747	1.059	0.803	0.84	0.962	0.877	1.099	0.752	1.061	0.738	1.007	0.72	0.89	0.624	1.11	1.275	0.665	0.876	0.961	0.777	2.591	0.94	1.095	1.54
A-1297	301.5	305.3	706.31	708.316	472.252	41762.9	1	1	Tier 3 zero-reaction								3	26	156	0.0377	0.07	0.068	0.511	0.082	0.135	0.108	0.057	0.099	0.095	0.616	0.794	0.09	0.101	0.096	0.058	0.654	0.304	0.157	0.248	0.893	1.047	1.823	0.599	1.982	3.015	0.1029	0.419	0.228	1.325
A-1300	301.9	305.7	538.139	540.145	304.081	8799.75	1	1	Tier 3 one-reaction								0	5	247	0	0.98	0.66	1.012	0.768	0.661	0.856	0.754	0.892	0.707	0.944	0.943	0.865	0.723	0.588	0.868	0.945	0.733	0.854	0.58	0.967	0.774	1.269	1.146	0.977	1.062	0.612	0.85	1.252	1.105
A-1301	302.1	305.9	378.147	380.154	144.089	14359.5	1	1	Tier 3 one-reaction								0	17	254	0	0.705	1.177	1.136	0.933	0.925	1.13	0.959	1.089	0.824	0.675	0.846	1.055	1.172	1.394	1.036	0.937	0.789	0.853	1.131	1.049	0.928	0.884	1.356	0.823	0.889	1.414	0.918	0.967	0.672
A-1302	302.1	305.9	442.107	444.113	208.048	5742.24	1	1	Tier 3 one-reaction								0	5	241	0	1.294	1.093	1.007	1.072	1.636	1.434	1.736	0.794	1.135	1.539	2.003	1.368	1.271	1.668	1.555	0.915	1.129	1.352	0.906	1.346	1.324	1.907	1.131	1.358	1.663	1.408	0.903	1.511	1.496
A-T1391	302.5	306.4	364.625	366.632	261.132	137373	2	2	Tier 2	N6-beta-Aspartyl-Lysine	AN02121001	HMDB0004985		22833646	0.07	0.3				0	0.67	0.694	0.239	0.406	0.608	0.599	0.442	0.436	0.714	1.315	0.39	0.464	0.361	0.33	0.431	0.608	0.873	1.106	0.57	0.558	0.716	0.622	1.37	0.576	0.822	0.7	1.324	0.765	0.879
A-1303	302.6	306.4	495.19	497.197	261.132	7186.45	1	1	Tier 3 zero-reaction								3	3	172	0	0.854	0.659	0.728	0.604	0.765	0.945	0.621	0.722	0.822	1.083	0.748	0.937	0.525	0.533	0.755	0.828	1.111	1.138	0.755	0.978	0.776	0.804	1.203	0.913	1.042	0.885	1.595	0.891	1.059
A-1305	302.7	306.4	626.206	628.212	392.148	9767.13	1	1	Tier 3 one-reaction								0	8	270	0	0.803	1.157	1.188	0.771	0.379	0.778	0.377	0.583	1.277	1.499	1.195	1.02	0.763	0.949	1.118	1.04	0.552	0.528	1.248	0.546	0.536	0.493	0.515	1.109	0.317	0.407	3.371	1.904	0.56
A-T1288	302.7	306.6	362.117	364.123	256.117	56112	2	2	Tier 2	2-(3-Carboxy-3-aminopropyl)-L-histidine	AN02050000	HMDB0011655	C04441	440342	0.25	15.4				0	1.122	1.484	1.126	1.222	0.978	1.033	1.467	1.238	1.103	1.185	1.262	1.44	1.391	1.136	1.308	1.222	1.418	1.168	1.616	1.37	0.812	0.842	0.973	0.672	0.801	1.07	0.97	1.055	0.532
A-1307	302.8	306.5	576.955	578.961	342.897	6738.76	1	1	Tier 3 only two-reaction								0	0	4	0	3.69	2.949	2.752	2.918	3.27	2.047	2.41	3.82	2.78	2.043	3.543	2.765	2.888	5.239	1.722	2.052	3.695	1.978	2.834	3.576	1.442	0.606	1.983	1.319	1.072	1.324	3.154	2.458	0.808
A-1308	302.8	306.6	395.126	397.133	161.068	18837.4	1	1	Tier 3 zero-reaction								1	46	557	0	1.152	0.895	3.561	1.078	1.924	0.938	1.033	1.059	1.026	1.447	0.828	1.164	0.86	0.825	1.164	0.984	1.42	1.041	0.735	1.37	1.375	1.366	2.1	1.087	1.211	3.514	1.502	1.418	2.425
A-1309	303	306.8	467.184	469.191	233.126	19282.2	1	1	Tier 3 zero-reaction								1	25	401	0	0.419	0.358	0.431	0.567	0.459	0.246	0.168	0.248	0.301	0.346	0.485	0.524	0.641	0.338	0.432	0.16	0.324	0.464	0.325	0.429	0.659	1.003	0.334	0.252	2.217	0.537	0.213	0.472	0.385
A-1310	303.1	306.9	321.125	323.134	87.0663	13323.1	1	1	Tier 2	Isomer 2 of 4-Aminobutyraldehyde	AN00115001	HMDB0001080	C00555	118	6.4	33.2				0.0283	1.144	1.355	1.168	1.376	1.13	1.005	0.97	1.325	1.137	1.627	1.07	0.93	1.351	1.079	1.125	1.041	1.682	1.291	1.34	1.222	0.953	0.869	1.303	1.278	0.7957	1.232	1.375	0.995	0.859
A-T249	303.1	307	385.119	387.127	151.063	25747	1	1	Tier 1	2-Phenylglycine	AN00638001	HMDB0002210		3866	5.11	1.2				0	0.869	0.838	0.66	0.823	0.811	0.836	0.89	1.069	0.84	1.096	1.2	1.157	1.03	1.093	1.105	1.252	1.376	1.598	1.72	1.085	0.823	1.341	0.856	0.888	2.624	1.029	0.577	1.037	1.14
A-1311	303.1	306.9	390.112	392.118	156.054	482637	1	1	Tier 3 zero-reaction								3	17	320	0	1.187	1.916	1.29	1.705	1.264	1.371	1.804	1.217	1.241	1.368	2.521	2.073	1.827	1.737	2.138	1.659	2.298	1.982	2.256	1.719	0.714	0.811	1.024	0.383	0.877	1.225	0.998	0.634	0.247
A-1312	303.3	307.1	874.434	876.441	640.376	51982.6	1	1	Tier 3 one-reaction								0	13	266	0	2.034	1.59	2.011	1.88	1.486	1.917	1.703	1.749	2.22	1.487	1.592	1.923	1.701	2.162	1.904	1.656	2.206	1.663	1.812	1.785	1.077	0.308	1.26	0.866	0.641	0.965	1.925	1.426	0.873
A-1313	304	307.8	478.143	480.15	244.085	28509.3	1	1	Tier 3 zero-reaction								1	8	184	0	1.209	1.113	1.184	1.182	0.765	1.11	0.823	0.975	0.911	0.858	0.916	0.953	1.071	0.918	0.903	1.147	0.507	0.946	1.123	0.9	1.158	0.685	1.087	0.81	0.889	0.71	0.778	1.159	1.049
A-1316	304.2	308	365.062	367.069	131.004	10627.9	1	1	Tier 3 one-reaction								0	1	83	0	0.614	0.982	0.744	0.915	0.782	0.988	0.982	0.981	1.144	1.135	0.559	1.226	1.072	0.815	0.965	0.684	0.716	1.114	0.609	0.699	0.963	0.737	0.877	0.772	1.299	0.962	0.678	0.955	1.728
A-1317	304.3	308	450.148	452.155	216.09	14542.8	1	1	Tier 3 one-reaction								0	12	152	0	0.584	1.129	0.841	1.304	0.61	1.05	0.821	0.537	1.279	0.762	0.576	0.861	0.641	1.368	0.718	0.495	0.793	0.943	1.27	1.112	0.824	0.364	0.369	0.683	0.842	0.37	1.324	0.645	0.446
A-T158	304.3	308.2	371.141	373.147	137.084	14257	1	1	Tier 1	Tyramine	AN00469000	HMDB0000306	C00483	5610	5.06	7.5				0.0094	0.99	1.309	0.824	0.859	0.643	1.003	0.864	1.048	1.258	0.527	1.095	1.208	1.587	1.53	1.277	0.911	0.423	0.931	0.926	0.857	2.269	0.312	0.391	0.246	0.35	0.752	0.627	0.581	1.571
A-T3244	304.3	308.2	371.14	373.147	274.164	14412	2	2	Tier 1	Glutaminyl-lysine /Lysyl-Glutamine	AN02323000	HMDB0028802		71363012	0.36	2				0.0094	0.995	1.266	0.815	0.881	0.643	1.007	0.866	1.048	1.262	0.545	1.136	1.208	1.53	1.597	1.277	0.809	0.458	0.917	0.926	0.884	2.185	0.34	0.458	0.246	0.326	0.773	0.778	0.581	1.516
A-1319	304.6	308.3	432.195	434.202	198.136	12056	1	1	Tier 3 one-reaction								0	1	90	0	0.954	1.013	0.811	0.81	1.074	1.071	1.122	1.551	1.197	1.042	0.93	1.075	1.146	0.898	1.077	0.974	1.079	0.939	1.086	0.751	0.892	0.914	1.264	1.055	1.088	0.909	0.774	0.903	1.495
A-1320	304.6	308.4	503.057	505.063	268.999	4900.56	1	1	Tier 3 one-reaction								0	3	50	0	1.134	1.22	1.089	1.108	1.18	1.276	1.287	1.278	1.106	1.616	1.266	1.026	1.517	1.229	1.327	1.291	1.532	1.454	1.658	1.415	0.952	0.951	1.142	1.119	0.992	1.441	1.104	1.115	1.164
A-1322	304.8	308.6	511.147	515.159	44.0371	25983.6	1	2	Tier 3 one-reaction								0	1	145	0	1.152	1.058	1.219	0.911	1.351	1.02	1.201	1.201	1.24	0.905	0.66	0.606	0.807	0.849	0.955	0.964	1.066	1.332	1.037	0.751	1.161	0.858	0.978	1.13	1.07	0.926	1.043	0.867	0.909
A-1323	304.8	308.6	350.111	352.118	232.106	22301.8	2	2	Tier 3 zero-reaction								2	20	373	0	0.99	0.26	0.454	0.344	0.343	0.272	0.33	0.715	0.456	0.322	0.245	0.468	0.337	0.404	0.299	0.707	0.596	0.25	0.166	0.303	0.681	0.595	3.319	0.67	0.615	2.662	3.409	1.945	0.801
A-1324	305.1	308.9	303.116	305.123	69.0577	19519.8	1	1	Tier 3 one-reaction								0	2	183	0	0.982	0.89	0.712	0.865	1.054	0.882	0.907	1.06	0.922	1.489	0.809	0.904	0.828	0.791	0.908	0.792	1.232	1.039	0.81	0.641	0.877	0.802	1.204	1.039	0.84	1.038	0.971	0.828	1.252
A-1325	305.2	309	256.077	258.084	44.0376	15955.4	2	2	Tier 3 one-reaction								0	1	145	0	1.387	1.091	1.128	1.105	1.711	1.088	1.562	1.273	1.038	1.059	0.685	0.887	0.904	1.203	1.009	1.182	0.853	1.604	1.311	0.74	1.159	0.961	1.209	1.005	1.325	1.181	1.065	0.926	1.07
A-1328	305.7	309.5	393.112	395.118	159.054	26380.3	1	1	Tier 3 one-reaction								0	35	477	0.0094	1.515	0.767	1.084	0.883	1.268	1.123	1.189	0.983	1.396	1.063	0.436	1.072	1.216	0.664	0.716	1.423	0.731	1.628	1.349	1.144	0.974	1.403	0.784	0.523	1.251	1.169	0.488	1.208	1.05
A-1329	305.7	309.5	428.127	430.134	194.069	20742.6	1	1	Tier 3 zero-reaction								1	21	361	0	0.451	0.283	0.269	0.492	0.674	0.722	0.251	0.322	0.544	0.485	0.893	0.495	0.414	0.415	0.552	0.54	0.273	0.468	0.501	0.713	0.434	0.813	0.494	0.229	0.829	0.624	0.544	0.677	0.844
A-1330	305.9	309.7	434.174	436.181	200.116	18892.1	1	1	Tier 3 one-reaction								0	11	174	0	0.958	0.944	0.896	1.081	1.037	0.921	1.047	0.881	0.695	1.18	0.829	0.89	0.969	0.803	1.136	0.788	1.218	0.671	0.864	0.595	0.991	0.771	0.96	1.29	0.585	0.98	1.179	1.109	1.271
A-1331	306.3	310.1	364.085	366.091	130.027	130147	1	1	Tier 3 zero-reaction								4	40	440	0	1.762	1.283	1.937	1.655	1.798	0.897	1.994	1.256	1.19	0.649	1.786	1.34	1.657	1.283	1.331	1.66	0.979	1.248	1.885	1.346	1.016	0.813	0.423	0.778	0.709	0.842	1.919	0.796	0.631
A-1332	306.4	310.2	376.132	378.139	142.074	9349.38	1	1	Tier 2	Ectoine	AN00528000		C06231	126041	0.96	27.9				0	0.801	0.619	0.673	0.777	1.079	0.724	0.777	0.727	0.787	0.67	0.905	0.811	1.235	0.775	1.381	0.76	1.321	0.731	0.824	0.936	0.909	0.968	1.155	1.177	0.878	0.723	0.755	0.853	1.693
A-T1151	306.4	310.3	480.162	482.168	246.104	48172	1	1	Tier 1	Prolyl-Methionine	AN01904001	HMDB0029023		5233577	1.69	0.9				0	0.902	1.02	0.583	0.691	0.846	0.784	1.3	1.228	0.607	0.802	0.78	0.901	0.628	0.703	0.95	0.6	0.774	0.686	0.546	0.626	0.839	0.729	0.833	0.805	0.558	0.549	0.716	1.051	1.203
A-1333	306.4	310.2	310.111	312.117	76.0524	53898.7	1	1	Tier 3 zero-reaction								2	23	482	0	0.302	0.704	0.505	0.28	0.381	0.239	0.34	0.535	0.215	0.522	0.425	0.334	0.473	0.699	0.312	0.208	0.336	0.217	0.252	0.31	0.063	0.43	0.264	0.434	3.904	0.606	0.187	0.314	0.171
A-1334	306.7	310.5	699.215	703.228	232.106	11891.1	1	2	Tier 3 zero-reaction								2	20	373	0	1.151	0.428	0.454	0.618	0.349	0.456	0.526	0.77	0.579	0.418	0.447	0.702	0.614	0.553	0.303	0.798	0.729	0.355	0.37	0.5	0.672	0.786	4.4	0.931	0.781	3.395	3.992	1.851	0.777
A-1335	307.1	310.8	454.143	456.15	220.085	14030	1	1	Tier 3 zero-reaction								1	19	225	0	1.137	0.957	1.187	1.055	0.864	1.301	0.991	1.06	0.801	1.315	1.232	1.172	0.861	1.221	1.183	0.895	0.908	1.095	1.091	1.349	1.179	0.952	0.921	0.542	0.701	0.951	0.646	0.793	1.161
A-1336	307.1	310.9	606.183	610.197	139.074	13708.7	1	2	Tier 3 zero-reaction								1	12	238	0	0.773	0.878	0.976	0.772	0.956	0.59	0.761	0.909	1.449	0.804	1.378	1.047	0.855	1.31	1.088	0.621	0.591	0.404	0.379	1.16	0.625	0.648	1.453	0.562	0.598	0.283	1.298	1.252	0.567
A-1337	307.9	311.6	295.142	297.149	61.0841	7996.36	1	1	Unidentified											0.0377	0.98	0.695	1.453	1.038	1.692	0.966	0.724	0.738	1.039	1.048	1.173	0.41	0.6	0.533	0.491	0.766	0.429	1.266	0.362	0.602	0.517	0.449	0.877	0.227	0.578	0.797	0.549	0.754	0.721
A-1338	307.9	311.7	311.083	313.09	154.05	154935	2	2	Tier 3 one-reaction								0	11	162	0	1.684	1.041	1.509	1.694	2.954	1.133	0.98	1.401	1.364	1.606	0.406	0.573	0.526	0.645	0.509	0.811	0.468	2.031	0.343	0.532	0.995	0.416	1.085	0.115	0.301	1.116	0.654	0.573	0.881
A-T3	307.9	311.8	250.077	252.084	32.0374	30844	2	2	Tier 2	Hydrazine	AN00010000	HMDB0012973	C05361	9321	0.99	14.8				0.0283	1.266	0.856	1.384	1.342	1.962	0.84	0.923	1.055	1.074	1.149	0.304	0.368	0.411	0.504	0.504	0.579	0.446	1.717	0.395	0.467	0.76	0.364	0.952	0.111	0.26	0.73	0.717	0.515	0.7
A-1339	307.9	311.7	394.095	396.102	160.037	33250.3	1	1	Tier 3 zero-reaction								2	39	469	0	0.603	0.719	1.133	0.919	0.774	0.884	0.626	0.653	0.916	1.089	0.993	0.83	0.986	0.86	0.925	0.744	1.4	0.7	1	1.089	0.629	1.145	0.784	0.923	0.77	0.816	0.691	0.732	0.929
A-1340	307.9	311.7	312.083	314.089	156.049	21025.1	2	2	Tier 3 only two-reaction								0	0	2	0	1.823	1.142	1.603	1.884	3.097	1.28	1.287	1.49	1.841	1.66	0.57	0.597	0.628	0.668	0.693	0.95	0.511	2.167	0.536	0.687	0.852	0.686	1.099	0.213	0.58	0.989	0.837	0.733	1.093
A-1341	308	311.7	323.138	325.145	89.0798	32004.7	1	1	Unidentified											0	1.603	1.257	1.366	1.729	2.143	1.055	1.183	1.357	1.401	1.425	1.051	0.962	0.812	0.921	0.843	1.25	0.582	1.635	0.618	1.012	1.03	0.884	1.095	1.145	0.883	1.546	1.024	1.342	1.102
A-T2488	308	311.9	387.1	389.106	153.043	101888	1	1	Tier 2	o-Hydroxylaminobenzoic acid	BM00657000		C16235	349497	2.9	12.6				0.0094	1.498	1.017	1.439	1.798	2.543	0.993	0.932	1.423	1.48	1.293	0.334	0.468	0.456	0.515	0.489	0.786	0.454	1.89	0.375	0.554	0.788	0.41	1.07	0.117	0.316	0.959	0.71	0.643	0.95
A-1342	308.1	311.9	424.132	426.139	190.074	9383.25	1	1	Tier 3 one-reaction								0	14	208	0	0.859	0.977	1.068	0.606	0.795	0.752	0.607	0.92	0.957	0.968	1.005	0.796	0.824	1.38	1.042	0.898	1.198	1.137	1.072	0.892	1.551	1.131	1.251	0.683	3.065	1.239	0.838	0.831	1.421
A-1345	308.3	312	659.114	663.127	192.005	56738.4	1	2	Tier 3 only two-reaction								0	0	69	0	1.403	1.097	1.442	1.706	2.174	1.093	0.911	1.483	1.352	1.26	0.483	0.569	0.455	0.48	0.485	0.789	0.437	1.996	0.363	0.762	0.84	0.435	0.943	0.402	0.327	0.838	0.718	0.828	0.789
A-1346	308.3	312.1	409.143	411.149	175.084	47745	1	1	Tier 3 zero-reaction								1	41	651	0	0.769	0.856	1.079	0.995	1.083	1.104	1.102	0.675	0.894	0.907	1.319	1.082	1.043	0.791	1.021	1.302	0.925	1.07	0.998	0.872	0.861	1.096	1.001	0.934	1.228	1.216	1.22	0.893	1.092
A-1347	308.4	312.1	661.113	665.124	194.004	12928.2	1	2	Tier 3 only two-reaction								0	0	18	0	1.097	0.861	1.206	1.392	1.496	0.936	0.94	1.22	1.214	1.085	0.379	0.559	0.571	0.631	0.513	0.762	0.462	1.512	0.677	0.74	0.684	0.496	1.073	0.563	0.329	0.853	0.778	0.607	0.742
A-T2889	308.5	312.4	504.123	506.131	270.067	17481	1	1	Tier 2	N-Methylserotonin O-sulfate	PR02249000				7.3	74.3				0.1415	0.762	0.668	0.607	0.3047	0.58	0.578	0.58	0.647	0.2794	0.484	0.7	0.832	0.782	0.54	0.749	1.028	0.907	0.543	0.3209	0.819	0.2725	0.57	0.559	0.49	0.594	0.616	0.712	0.59	1.36
A-1348	308.7	312.5	406.087	408.093	172.029	13883.1	1	1	Tier 3 only two-reaction								0	0	42	0	0.754	0.571	0.51	0.489	0.513	0.525	0.728	0.535	0.649	0.608	0.575	0.482	0.553	0.63	0.499	0.633	0.538	0.596	0.589	0.601	1.141	0.883	0.806	0.705	0.844	0.451	0.616	0.832	0.915
A-1349	308.8	312.5	310.591	312.598	153.066	11937.5	2	2	Tier 3 zero-reaction								1	9	137	0.0094	2.175	0.951	1.308	1.265	2.424	0.993	1.132	1.395	1.576	1.085	0.272	0.398	0.367	0.433	0.466	0.828	0.37	2.133	0.324	0.374	0.976	0.311	1.287	0.129	0.28	0.835	0.596	0.467	1.128
A-1350	309.1	312.8	621.158	625.172	154.049	158304	1	2	Tier 3 one-reaction								0	12	337	0	1.829	1.065	1.474	2.034	2.565	1.02	1.035	1.275	1.641	1.279	0.333	0.528	0.49	0.548	0.476	0.73	0.549	2.183	0.381	0.57	0.799	0.451	0.961	0.112	0.325	0.88	0.748	0.677	0.923
A-1351	309.1	312.8	501.115	505.128	34.0053	67218.1	1	2	Tier 3 zero-reaction								1	8	427	0.0094	1.441	1.54	1.289	1.8461	1.76	1.708	1.766	1.549	1.015	1.552	1.355	1.85	1.46	1.377	1.938	1.193	1.791	1.788	1.305	1.73	1.426	1.466	1.156	1.321	0.973	1.829	1.304	1.158	0.763
A-1354	309.3	313.1	446.051	448.058	211.993	6980.61	1	1	Tier 3 only two-reaction								0	0	29	0.0189	1.273	1.336	1.07	0.995	1.071	1.125	1.113	0.873	1.284	1.606	1.145	1.29	1.029	1.637	1.353	1.045	1.383	0.855	0.83	0.805	0.506	0.16	0.53	1.243	0.476	0.989	1.159	1.79	0.2532
A-1356	309.4	313.1	401.065	403.071	167.006	6922.62	1	1	Tier 3 one-reaction								0	2	50	0	0.855	0.936	1.11	1.334	0.77	1.141	1.353	0.838	0.846	0.866	0.872	1.039	0.928	0.836	1.231	1.033	0.774	1.297	1.074	0.865	0.796	0.683	0.747	1.162	1.689	1.118	1.043	0.744	0.875
A-1357	309.6	313.3	367.079	369.085	133.02	4.71181e+06	1	1	Tier 3 one-reaction								0	4	137	0	1.323	1.309	1.337	1.126	1.145	1.086	1.292	1.162	1.151	1.599	1.234	1.503	1.343	1.564	1.162	1.29	1.537	0.998	0.84	0.806	0.566	0.184	0.209	1.166	0.431	0.968	0.91	1.352	0.182
A-1359	309.6	313.4	405.034	407.04	170.976	24429.9	1	1	Tier 3 only two-reaction								0	0	34	0	1.268	1.367	1.613	1.049	0.995	0.865	1.166	1.04	1.071	1.61	1.165	1.524	1.434	1.5	1.158	1.31	1.425	0.995	0.871	0.826	0.633	0.195	0.234	1.223	0.399	1.1	1.022	1.441	0.233
A-1360	309.7	313.4	263.085	265.091	29.0263	7736.03	1	1	Tier 3 one-reaction								0	1	270	0.0094	0.732	0.992	1.083	0.805	0.967	0.764	1.127	0.861	1.281	1.152	0.926	1.17	1.014	1.315	1.074	0.989	1.369	0.939	0.846	0.74	0.876	0.328	0.464	0.813	0.694	1.035	1.109	0.839	0.9221
A-1361	309.7	313.5	640.788	642.794	406.729	9199.18	1	1	Unidentified											0	2.398	2.023	3.31	2.605	2.905	2.59	1.682	2.526	2.499	2.56	2.575	1.931	2.061	2.563	2.365	2.303	2.71	1.841	2.205	3.068	1.043	0.539	1.819	0.92	0.799	1.234	2.831	1.755	0.596
A-1362	309.9	313.7	641.29	643.295	407.232	7078.64	1	1	Tier 3 one-reaction								0	9	281	0.0094	2.018	1.789	2.463	2.007	3.333	2.519	2.08	2.597	1.676	2.131	1.238	1.692	1.894	2.414	2.111	1.474	1.928	1.349	3.005	3.425	0.858	0.921	1.42	0.863	0.794	0.553	1.792	2.092	0.722
A-1363	310.1	313.9	449.137	451.144	215.079	12560.9	1	1	Tier 2	Kinetin	AN01498000	HMDB0012245	C08272	3830	4.05	40.8				0	0.703	0.865	0.575	0.498	1.491	0.888	0.692	1.329	0.691	0.634	0.548	0.57	0.754	0.958	0.312	0.541	0.886	0.499	0.597	0.551	0.802	1.175	1.115	1.04	0.829	0.592	1.168	3.268	1.079
A-T1328	310.4	314.3	726.226	730.24	259.117	4521	1	2	Tier 2	Hydroxyprolyl-Gamma-glutamic acid	AN02089002	HMDB0028877		131750768	0.22	7.8				0.2264	1.599	1.571	0.8059	1.184	2.188	1.114	1.326	1.102	0.893	1.195	1.206	1.156	1.288	0.8513	1.939	1.166	1.602	1.233	0.884	2.252	0.6854	0.7312	1.313	0.7183	1.019	1.386	1.087	0.822	0.6284
A-1365	310.4	314.2	391.168	393.175	157.11	25717	1	1	Tier 3 one-reaction								0	18	261	0	0.142	0.153	0.29	0.133	0.413	0.115	0.076	0.153	0.358	0.296	1.156	0.52	0.484	0.309	0.206	0.101	0.422	0.243	0.135	0.058	0.194	0.266	0.485	0.574	0.194	0.257	1.521	1.447	0.233
A-1366	310.6	314.4	580.157	584.17	113.047	5731.23	1	2	Tier 3 zero-reaction								2	20	306	0	1.067	0.639	0.643	0.907	0.807	0.754	0.978	0.785	0.88	1.181	1.006	0.879	0.717	0.413	0.809	1.058	0.273	1.024	0.439	0.736	2	1.429	1.025	1.777	1.246	1.043	1.661	2.305	2.145
A-T361	310.7	314.6	401.116	403.123	167.058	14712	1	1	Tier 1	Pyridoxal	AN00842000	HMDB0001545	C00250	1050	1.49	0.9				0.0094	0.682	0.577	0.424	0.764	0.851	0.758	0.656	0.531	0.651	0.344	0.52	0.696	0.56	0.535	0.696	0.454	0.62	0.68	0.511	0.5	0.751	0.667	0.309	0.819	1.322	0.2709	6.33	0.537	0.7
A-1368	311	314.8	552.179	554.186	318.121	8183.47	1	1	Tier 3 one-reaction								0	2	169	0	0.443	1.236	1.156	0.871	0.454	1.308	0.641	0.988	0.926	1.817	1.015	1.157	0.881	1.11	0.912	0.836	1.086	0.633	0.926	0.5	0.738	0.596	0.307	1.236	0.492	0.799	3.589	1.831	0.583
A-1371	311.1	314.9	782.322	784.33	1096.53	6490.33	2	2	Tier 3 one-reaction								0	1	192	0	1.228	0.625	0.798	1.332	0.871	0.635	0.965	1.004	0.791	0.669	0.877	0.938	0.823	0.748	0.876	1.128	1.754	1.074	0.92	1.018	1.382	0.972	1.07	1.091	0.796	1.315	0.835	1.001	0.821
A-1372	311.2	314.9	522.19	524.197	288.132	15378.6	1	1	Tier 3 one-reaction								0	9	258	0	1.036	1.398	0.742	0.835	0.958	0.937	1.157	0.75	1.052	0.643	0.999	0.907	0.734	1.155	1.043	1.169	1.114	0.891	0.769	1.45	0.799	0.874	1.112	1.285	1.386	0.563	1.283	1.389	1.123
A-1373	311.8	315.5	782.07	784.077	548.012	7489.29	1	1	Tier 3 only two-reaction								0	0	35	0	0.772	0.919	0.644	0.66	0.689	0.58	0.79	0.791	0.876	0.576	0.935	0.933	0.694	0.68	0.715	0.712	1.205	1.038	0.814	0.897	1.019	0.695	0.995	1.358	0.735	1.08	0.511	0.589	0.761
A-T1015	311.8	315.7	470.172	472.179	236.116	197108	1	1	Tier 1	Alanyl-Phenylalanine	AN01782000	HMDB0028694		96814	4.52	2.1				0	1.094	0.963	0.658	0.635	1.146	0.87	1.088	1.146	0.825	1.053	0.67	0.812	0.661	0.744	0.86	0.79	0.696	0.773	0.53	0.729	0.872	0.806	0.78	0.785	0.59	0.842	0.672	0.957	2.105
A-T715	312	315.9	448.19	450.197	214.132	543245	1	1	Tier 1	Prolyl-Valine	AN01489000	HMDB0029030		142984	1.6	2.6				0	1.103	0.952	0.702	0.663	1.12	0.826	1.127	1.188	0.825	1.055	0.672	0.826	0.658	0.755	0.868	0.82	0.72	0.744	0.576	0.72	0.909	0.85	0.727	0.835	0.608	0.864	0.7	1.018	2.102
A-1374	312.1	315.8	323.141	325.149	89.0829	10697.5	1	1	Tier 3 only two-reaction								0	0	1	0	1.295	1.472	1.078	1.119	1.382	1.201	1.3	1.105	1.225	1.21	1.713	1.523	1.127	1.36	1.262	1.665	0.999	1.04	0.953	1.342	1.346	1.394	1.114	1.628	1.114	1.879	1.285	1.715	1.286
A-1376	312.6	316.4	697.528	699.534	926.939	13090.8	2	2	Tier 3 only two-reaction								0	0	2	0	0.749	0.853	0.682	0.625	0.45	0.453	0.786	0.475	0.66	0.492	0.64	0.73	0.76	1.013	0.818	0.522	1.547	1.072	0.66	0.872	1.171	0.629	0.94	1.599	0.923	1.076	0.668	0.736	0.938
A-1377	312.7	316.4	697.278	699.284	463.22	12848.5	1	1	Tier 3 one-reaction								0	9	260	0	1.004	0.804	0.902	1.197	0.585	0.653	1.033	0.5	0.816	0.981	0.953	0.8	0.888	1.08	0.585	0.654	0.902	1.25	1.036	1.157	1.191	0.977	1.084	1.416	0.782	1.068	0.663	1.071	0.858
A-1378	312.7	316.4	493.248	495.254	259.19	7554.28	1	1	Tier 3 one-reaction								0	3	35	0	0.693	0.81	0.682	0.527	0.621	0.56	0.727	0.742	0.555	0.904	0.948	0.817	0.765	0.65	0.598	1.363	0.502	0.561	0.811	0.974	1.196	0.702	1.123	0.674	0.703	0.676	1.01	1.288	1.925
A-1379	312.7	316.5	697.027	699.034	462.969	10973	1	1	Tier 3 only two-reaction								0	0	35	0	0.804	0.59	0.568	0.51	0.631	0.485	0.768	0.749	0.671	0.666	0.548	0.846	0.793	1.085	0.602	0.615	1.67	0.581	0.895	0.848	0.961	0.714	1.185	1.279	0.934	1.249	1.265	0.672	0.763
A-1380	313	316.8	556.175	558.181	322.116	10399.6	1	1	Tier 3 one-reaction								0	13	300	0	0.506	0.728	0.968	0.659	0.449	0.623	0.669	0.495	0.591	0.372	0.765	0.911	0.808	0.698	0.697	0.776	0.586	0.567	0.588	0.893	0.821	1.014	1.321	0.747	1.341	0.302	1.061	1.514	1.301
A-1381	313.1	316.9	462.169	464.174	228.11	5087.19	1	1	Tier 2	Isomer 1 of Prolyl-Hydroxyproline	AN01684000	HMDB0006695		11902893	1.58	32.6				0	0.699	0.947	0.886	0.572	0.961	0.854	0.7	0.747	0.729	0.603	1.136	1.672	0.78	0.685	0.692	0.832	0.935	0.721	0.62	1.031	0.792	0.955	0.992	0.867	0.901	1.032	1.355	1.288	0.871
A-1382	313.2	316.9	410.133	412.139	352.149	7521.89	2	2	Tier 3 one-reaction								0	14	362	0	0.864	1.163	1.176	0.768	1.05	1.044	0.602	0.663	0.704	0.755	0.793	0.955	0.724	0.81	0.837	0.775	0.782	1.327	0.908	1.346	1.025	1.179	1.143	0.973	1.471	1.277	0.794	1.199	0.819
A-1383	313.4	317.1	395.123	397.129	322.129	25330.2	2	2	Tier 3 one-reaction								0	8	433	0	0.947	0.763	0.535	0.741	1.436	1.871	1.627	1.29	1.002	0.741	2.158	0.924	1.339	1.36	0.952	0.847	0.971	1.174	1.025	1.058	1.16	0.751	0.968	1.036	0.896	1.421	1.625	1.544	0.844
A-1385	314.1	317.9	468.096	470.102	234.037	17619	1	1	Tier 3 one-reaction								0	9	153	0	0.535	1.03	1.007	0.782	0.537	0.916	0.625	0.576	0.566	1.008	1.399	1.111	1.329	1.03	1.175	0.965	1.026	0.83	1.146	1.275	0.931	1.777	0.377	1.133	1.23	1.025	0.612	0.786	1.009
A-1386	314.1	317.9	336.09	338.097	102.031	63746.6	1	1	Tier 3 zero-reaction								6	52	601	0	1.608	1.192	2.367	1.562	1.999	0.813	2.148	0.958	0.998	0.599	2.295	1.216	1.739	1.653	1.59	1.424	1.448	1.133	1.815	1.629	0.896	0.375	0.342	0.682	0.423	0.393	1.551	0.678	0.54
A-1387	314.3	318	321.126	323.134	87.0675	8814.75	1	1	Tier 2	Isomer 3 of 4-Aminobutyraldehyde	AN00115001	HMDB0001080	C00555	118	2.83	44.5				0.0377	1.04	0.778	0.894	0.886	0.934	0.826	0.774	0.867	0.842	1.49	0.927	0.715	0.777	0.805	0.883	0.76	1.247	1.087	1.694	1.011	0.578	0.717	1.273	0.83	0.784	0.863	1.056	1.138	0.912
A-1388	314.4	318.1	481.2	483.206	247.142	4576.71	1	1	Tier 3 zero-reaction								1	20	333	0	1.109	1	1.027	0.686	0.961	0.889	0.876	1.124	0.531	0.806	1.14	1.08	1.196	0.96	1.379	1.201	1.429	0.943	1.086	1.075	1.011	2.079	0.861	1.205	1.371	0.87	0.764	1.055	1.869
A-1389	314.5	318.2	376.177	378.183	142.118	9019.27	1	1	Unidentified											0.0566	0.177	0.395	0.342	0.192	1.099	0.299	0.715	0.227	0.417	0.296	0.631	0.631	0.626	0.429	0.28	0.8428	0.149	0.62	0.403	0.1631	0.273	0.321	0.379	0.612	9.5636	0.452	0.787	1.382	0.41
A-1390	314.8	318.5	430.039	432.044	195.98	6557.04	1	1	Tier 3 only two-reaction								0	0	42	0	1.016	1.144	1.178	0.913	0.664	0.947	1.128	0.929	1.018	0.838	1.152	1.075	0.983	0.794	1.22	1.52	0.807	0.67	1.171	1.51	0.91	0.777	0.947	0.751	0.789	1.015	1.329	1.06	1.121
A-1391	314.9	318.6	559.246	561.252	325.187	6340.14	1	1	Tier 3 only two-reaction								0	0	84	0	1.573	1.6	1.739	1.395	2.104	1.55	1.715	1.894	2.013	2.085	1.973	1.698	1.416	2.333	2.312	1.142	1.976	1.948	1.946	1.881	0.904	0.679	1.194	1.146	0.53	0.817	1.345	1.746	0.562
A-T525	315	318.9	418.132	420.138	184.074	42906	1	1	Tier 2	3-Methoxy-4-hydroxyphenylethyleneglycol	AN01079002	HMDB0001490	C05594	10805	1.24	9.3				0	0.806	0.82	0.985	1.28	0.845	0.982	0.765	1.012	1.078	0.968	1.083	0.824	1.135	0.889	0.948	0.913	0.97	0.94	1.081	1.392	1.083	0.653	0.569	1.005	1.107	0.774	0.867	1.193	0.56
A-1392	315.5	319.2	353.153	355.159	119.095	6936.1	1	1	Tier 3 one-reaction								0	10	209	0.0094	2.496	1.338	1.569	1.593	1.441	1.816	2.105	1.996	1.637	1.322	1.558	1.454	2.016	1.72	1.981	1.822	1.956	1.283	1.751	1.665	1.144	1.253	1.463	1.447	1.938	1.683	1.808	1.672	1.467
A-T606	315.5	319.4	432.111	434.117	198.053	18365	1	1	Tier 1	3-Methoxy-4-hydroxymandelic acid	AN01266002	HMDB0000291	C05584	1245	0.89	0.3				0	0.48	0.613	0.729	0.604	0.417	0.56	0.464	0.512	0.669	0.632	0.648	0.514	0.566	0.495	0.469	0.547	0.492	0.661	0.944	0.83	0.57	0.692	0.343	0.619	0.786	0.402	0.531	0.57	0.476
A-T363	315.9	319.8	401.116	403.123	167.058	8523	1	1	Tier 2	3-Methoxyanthranilic acid	AN00842001		C05831	255720	1.49	14.3				0.0943	0.79	0.683	0.579	0.896	0.788	1.072	0.899	0.744	0.751	0.771	0.562	0.99	1.22	0.919	0.61	0.619	0.568	0.961	0.622	1.35	0.669	0.83	0.89	0.89	0.811	1.068	0.943	0.79	0.863
A-1394	316	319.7	478.094	480.101	244.035	12887	1	1	Tier 3 zero-reaction								1	45	500	0.0094	0.431	0.279	0.542	0.396	0.926	0.253	0.279	0.502	0.428	0.318	0.92	0.333	0.814	0.199	0.35	0.6132	0.339	0.647	0.202	0.099	0.386	0.454	0.552	0.154	0.206	0.29	0.752	1.47	0.424
A-1395	316.2	320	476.078	478.086	242.019	8852.4	1	1	Tier 3 zero-reaction								1	34	351	0	0.951	0.731	1.179	1.123	1.031	0.951	0.707	0.725	0.981	1.175	0.785	0.781	0.95	0.998	1.326	0.717	1.338	0.983	1.305	1.293	1.05	1.419	0.772	0.769	1.012	0.884	0.986	0.425	0.85
A-1396	316.3	320	476.105	478.111	242.047	11082.1	1	1	Tier 3 one-reaction								0	2	175	0.066	0.179	0.274	0.503	0.869	0.884	1.092	0.709	1.222	0.554	1.137	0.7954	1.277	0.833	1.233	1.175	0.178	0.923	0.706	0.899	1.553	0.9009	0.646	1.651	0.979	1.13	0.99	0.646	1.571	1.337
A-1397	316.3	320	438.122	440.129	204.064	99520.6	1	1	Tier 3 one-reaction								0	19	472	0	0.623	0.74	0.984	0.971	0.5	0.903	0.639	0.658	0.53	0.916	0.892	0.895	0.977	1.074	0.879	0.74	1.131	0.706	1.127	1.136	0.951	1.315	0.416	0.771	0.952	0.395	0.629	1.09	0.96
A-1398	316.4	320.1	396.077	398.084	162.019	4722.22	1	1	Tier 3 one-reaction								0	1	75	0	1.385	1.267	1.371	1.296	0.899	1.054	1.083	1.386	1.293	1.454	1.225	1.11	1.332	1.041	1.369	1.119	1.135	1.077	1.349	1.156	0.969	0.829	1.175	1.153	0.891	0.947	1.483	1.348	1.146
A-1400	316.7	320.4	509.206	511.212	275.148	11026.5	1	1	Tier 3 zero-reaction								2	10	129	0	0.838	0.988	0.793	0.792	0.785	0.814	0.864	0.956	1.025	0.618	0.877	0.811	1.036	0.994	0.929	1.356	0.79	0.558	0.861	1.049	0.642	0.475	0.794	0.58	0.8	0.677	0.946	0.983	0.605
A-1401	316.7	320.4	743.26	747.273	276.151	50306.3	1	2	Tier 3 only two-reaction								0	0	37	0	1.042	1.015	0.65	0.776	0.947	1.012	1	1.008	1.282	0.714	1.152	1.054	1.16	0.971	0.906	1.634	0.825	0.805	1.088	1.041	0.694	0.485	0.853	0.39	0.936	0.453	0.978	0.635	0.632
A-T3082	316.7	320.6	760.254	764.266	293.141	17404	1	2	Tier 1	Lysyl-Methionine sulfoxide	AN02593000				6.66	5.4				0.1226	0.2756	0.781	0.825	0.603	0.603	1.563	0.819	1.068	0.32	0.65	0.656	0.3173	0.691	1.369	0.947	0.653	0.3673	0.738	1.051	0.475	0.931	0.897	0.714	0.858	0.688	0.3337	0.348	0.908	1.466
A-1402	316.7	320.5	371.633	373.639	275.149	194779	2	2	Tier 2	Glutamyl-Lysine	AN02339001	HMDB0004207		7015704	1.07	2.4				0	0.898	1.019	0.668	0.88	0.806	0.932	0.932	0.919	1.207	0.662	0.9	0.787	0.957	0.881	0.793	1.263	0.775	0.761	0.797	0.987	0.505	0.417	0.709	0.353	0.84	0.376	0.683	0.515	0.425
A-T1525	316.8	320.7	738.273	742.285	271.164	57158	1	2	Tier 1	Prolyl-Arginine	AN02275001	HMDB0029011		9814075	1.3	0.4				0.0094	0.603	0.722	0.552	0.419	0.534	1.179	0.914	1.221	0.501	0.772	0.799	0.819	0.913	0.891	1.215	0.686	0.744	0.767	0.602	0.473	0.86	0.783	0.682	0.64	0.767	0.605	0.371	0.776	1.166
A-1404	316.8	320.5	499.153	501.159	265.094	12012.1	1	1	Tier 3 one-reaction								0	15	269	0	0.37	0.447	0.346	0.522	0.565	0.531	0.421	0.34	0.533	0.339	0.321	0.362	0.468	0.373	0.346	0.657	0.978	0.471	0.555	0.439	0.333	0.476	0.765	0.34	0.636	0.474	0.742	0.595	0.605
A-1405	316.8	320.6	348.138	350.144	114.079	37492.3	1	1	Tier 2	Isomer 3 of 3-Amino-2-piperidone	AN00255000	HMDB0000323		5200225	0.03	63.3				0	1.12	1.126	1.047	0.806	1.026	0.975	1.359	1.31	0.916	1.119	0.75	0.839	0.696	0.803	0.965	1.056	0.965	1.018	0.594	0.856	0.857	0.964	0.893	0.912	0.921	0.961	0.777	1.088	1.632
A-T174	316.9	320.8	372.148	374.155	138.09	5837	1	1	Tier 2	4-Amino-5-aminomethyl-2-methylpyrimidine	AN00483000		C20267	66762	2.89	60.5				0.2642	1.39	1.829	0.7209	0.6856	1.828	1.533	1.52	1.742	2.25	0.7039	0.7502	3.039	0.7525	0.7615	2.21	0.7013	0.8535	0.6509	1.372	2.156	1.539	1.615	1.751	1.051	1.678	1.679	0.7968	1.433	1.082
A-1406	317	320.7	418.142	420.149	184.083	8435.31	1	1	Tier 3 one-reaction								0	15	307	0.0094	0.851	1.245	0.87	0.746	1.078	1.43	1.252	1.571	1.118	0.953	1.436	1.054	1.308	1.169	1.271	1.191	0.782	0.982	1.395	1.757	0.84	0.949	1.139	0.689	0.77	1.035	1.1	0.911	0.561
A-1407	317.1	320.8	306.601	308.608	145.086	8184.29	2	2	Tier 3 zero-reaction								1	3	165	0.0189	1.056	1.581	0.851	1.019	1.829	0.87	1.686	1.196	1.703	0.938	0.825	0.855	0.756	0.85	1.128	1.049	0.985	1.66	0.97	0.518	1.048	0.595	0.858	1.3126	0.47	0.951	0.508	0.815	0.453
A-1408	317.1	320.8	462.119	464.127	228.06	56597.4	1	1	Tier 3 one-reaction								0	1	28	0	0.156	0.242	0.412	0.241	0.847	0.197	0.105	0.27	0.292	0.299	0.4	0.336	0.334	0.178	0.157	0.152	0.151	0.673	0.075	0.067	0.269	0.348	0.293	0.1	0.185	0.289	0.603	1.744	0.307
A-1410	317.2	321	440.138	442.145	206.08	251639	1	1	Tier 3 one-reaction								0	23	576	0	0.148	0.213	0.464	0.213	0.885	0.247	0.085	0.227	0.368	0.279	0.462	0.299	0.293	0.171	0.154	0.094	0.087	0.48	0.073	0.058	0.248	0.198	0.302	0.041	0.122	0.216	0.616	1.437	0.284
A-1412	317.3	321	612.195	616.207	145.085	22163.8	1	2	Tier 3 zero-reaction								1	3	164	0	1.528	1.53	1.169	1.382	1.988	1.312	1.805	1.29	1.611	1.097	0.757	0.858	1.197	0.649	1.277	1.565	0.93	2.127	0.872	0.996	0.693	0.752	1.054	0.252	0.589	0.903	0.774	0.496	0.442
A-T1818	317.4	321.3	382.581	384.588	297.045	475001	2	2	Tier 2	L-Cysteinylglycine disulfide	AN02654000	HMDB0000709		22833544	0.99	4.9				0	1.288	2.042	1.281	1.15	1.015	1.11	0.978	1.049	1.831	1.908	1.902	2.56	1.763	2.464	2.044	1.862	2.339	0.869	1.479	0.736	0.303	0.94	0.043	0.088	1.14	6.367	0.326	0.897	0.453
A-1414	317.4	321.2	401.555	403.561	334.993	12396.3	2	2	Tier 3 only two-reaction								0	0	80	0.0283	1.342	2.177	1.258	1.439	1.137	1.268	0.857	1.001	2	1.71	2.201	2.251	1.715	1.83	2.358	1.591	1.995	0.981	1.177	0.742	0.378	0.962	2.5542	1.117	1.293	5.502	0.194	0.858	0.349
A-1415	317.5	321.2	404.126	406.133	170.068	15171.4	1	1	Tier 3 one-reaction								0	17	323	0	1.037	2.981	0.589	0.666	1.861	1.103	1.845	0.888	1.161	1.356	1.628	1.21	1.397	0.75	1.89	1.095	3.021	0.835	0.744	1.679	0.564	0.572	0.722	1.216	0.795	1.481	0.837	1.051	1.359
A-1416	317.5	321.2	393.112	395.118	159.053	26893	1	1	Tier 3 one-reaction								0	35	477	0.0094	1.126	0.427	0.824	0.619	1.123	0.926	0.862	0.956	0.74	0.753	0.584	0.836	0.644	0.524	0.443	1.174	0.7313	1.11	0.305	0.756	1.036	1.243	0.639	0.544	0.76	1.025	0.42	0.867	1.335
A-1417	317.5	321.2	383.581	385.587	299.045	111607	2	2	Tier 3 one-reaction								0	11	260	0	1.148	2.218	1.601	1.628	1.022	1.341	0.987	2.169	1.837	1.822	1.892	2.697	2.158	2.462	2.795	1.88	2.044	1.135	1.817	0.901	0.36	1.106	0.207	0.135	1.249	7.255	0.479	0.857	0.528
A-1418	317.6	321.4	531.103	533.11	297.045	22656.7	1	1	Tier 3 zero-reaction								1	3	54	0	1.398	1.897	1.386	1.074	0.841	1.192	1.015	0.953	1.408	1.559	1.792	1.771	1.58	2.1	1.728	1.64	1.986	1.057	1.157	1.067	0.525	1.012	0.081	0.192	1.258	5.096	0.36	0.857	0.484
A-1419	317.6	321.4	802.108	806.121	334.999	15763.7	1	2	Tier 3 one-reaction								0	1	51	0	1.292	1.826	1.41	1.13	1.099	1.065	0.945	0.98	1.531	1.643	1.411	2.147	1.642	1.967	2.054	1.686	2.257	0.904	1.225	0.614	0.667	1.076	0.087	0.187	1.082	3.838	0.307	0.832	0.678
A-1420	317.8	321.5	465.109	467.115	231.051	9363.79	1	1	Tier 3 one-reaction								0	6	209	0	0.793	0.626	1.309	0.377	1.107	0.897	0.66	1.247	0.588	0.519	1.286	1.502	1.662	1.075	1.523	1.902	1.111	0.927	0.792	0.614	1.022	2.493	0.641	1.797	1.206	0.468	0.857	1.319	0.979
A-1421	318.1	321.8	443.127	445.134	209.069	64250.9	1	1	Tier 2	Isomer 1 of p-Hydroxyphenylacetylglycine	AN01417001	HMDB0000735	C05596	440732	0.09	25				0	0.752	0.788	0.968	0.501	1.039	0.607	0.62	1.329	0.607	0.63	0.847	1.012	1.398	0.76	1.087	1.429	0.909	0.703	0.756	0.563	0.816	2.516	0.826	1.646	1.409	1.074	0.683	0.932	1.267
A-1422	318.4	322.1	625.27	629.283	158.161	17777.3	1	2	Unidentified											0	3.863	1.231	0.671	1.143	0.877	1.188	10.394	0.803	1.537	0.816	0.808	0.873	0.414	0.991	0.546	1.717	0.464	1.04	0.539	2.317	1.766	0.694	2.372	2.059	0.859	2.023	2.236	1.618	1.397
A-1423	318.4	322.1	435.122	437.129	201.064	257605	1	1	Tier 3 one-reaction								0	11	383	0	1.042	0.369	0.641	0.539	0.889	0.504	0.557	0.833	0.639	0.615	0.188	0.264	0.273	0.3	0.194	0.507	0.106	0.632	0.133	0.413	1.265	1.317	1.28	1.662	0.606	1.579	0.981	1.154	2.163
A-1424	318.4	322.1	624.267	628.28	157.158	73680.2	1	2	Tier 3 one-reaction								0	1	25	0	3.277	1.097	0.563	0.913	0.826	0.992	8.605	0.68	1.622	0.606	0.697	0.842	0.338	0.558	0.425	1.406	0.279	1.019	0.399	1.997	1.522	0.508	1.997	2.066	0.742	1.534	2.071	1.423	1.302
A-1425	318.5	322.2	626.266	630.278	159.157	8142.71	1	2	Unidentified											0	3.751	1.412	0.761	1.193	1.01	1.593	10.033	0.903	1.543	1.054	1.02	0.928	0.634	1.073	0.678	1.559	0.835	1.141	0.533	2.284	1.466	0.673	1.931	2.187	0.793	1.849	1.969	1.411	1.322
A-1426	318.7	322.4	549.237	551.244	315.178	3963.15	1	1	Tier 3 one-reaction								0	2	71	0.0283	0.758	1.636	1.006	1.027	1.017	1.242	1.675	1.313	1.15	1.1	1.649	1.093	1.046	1.105	1.631	1.227	1.065	1.459	1.072	1.187	0.468	0.728	1.025	0.541	0.868	1.351	1.079	0.852	0.3647
A-T831	318.7	322.6	457.104	459.111	223.048	108805	1	1	Tier 2	4-(2-Amino-5-hydroxyphenyl)-2,4-dioxobutanoic acid	AN01620000		C05652	440746	4.78	65.8				0	1.025	0.343	0.649	0.525	0.917	0.492	0.504	0.73	0.669	0.629	0.163	0.255	0.268	0.183	0.145	0.511	0.099	0.65	0.115	0.39	1.25	1.366	1.292	1.616	0.558	1.705	0.879	1.095	2.006
A-1427	318.9	322.7	480.18	482.186	246.122	6822.9	1	1	Tier 3 zero-reaction								2	19	312	0	0.875	0.457	1.146	0.626	0.905	0.773	0.477	1.007	0.545	0.764	0.443	0.64	0.679	1.874	1.082	0.547	1.569	1.042	0.472	1.707	1.554	1.143	1.083	1.422	0.819	1.241	1.22	1.108	1.62
A-1428	319	322.7	720.232	722.238	486.173	51557.8	1	1	Tier 3 one-reaction								0	17	366	0	0.562	0.582	0.54	0.668	0.325	0.638	0.38	0.648	0.478	0.552	0.578	0.696	0.462	0.409	0.586	0.631	0.835	0.576	0.759	0.465	0.746	1.671	0.722	0.954	2.413	0.555	0.476	0.887	1.33
A-1429	319.2	322.9	344.106	346.113	110.048	20964.1	1	1	Tier 3 zero-reaction								1	8	272	0	1.464	0.967	1.218	0.899	1.089	1.035	1.062	1.284	1.045	1.103	1.184	1.048	1.122	1.028	1.244	1.252	0.876	0.953	1.059	1.094	0.874	0.86	0.962	0.924	0.686	0.955	1.041	1.325	1.013
A-1430	319.2	322.9	395.624	397.631	161.566	7913.67	1	1	Unidentified											0	0.886	0.719	0.802	1.148	0.919	2.257	1.853	1.552	1.103	0.759	0.924	1.384	1.358	1.958	0.989	1.34	0.909	1.444	1.076	0.896	1.607	0.913	1.023	0.939	1.145	0.915	0.896	1.056	0.937
A-1431	319.4	323.2	338.106	340.112	104.047	12477	1	1	Tier 3 zero-reaction								8	58	663	0	1.465	0.806	0.747	1.318	2.1	0.658	1.145	1.065	3.256	2.536	1.923	4.181	1.338	1.193	2.803	1.469	1.537	0.971	0.627	1.56	1.305	1.428	1.915	2.033	1.134	0.975	0.653	1.299	2.203
A-1432	319.7	323.5	468.095	470.103	234.037	6685.1	1	1	Tier 3 one-reaction								0	9	165	0	0.514	0.893	1.015	0.731	0.581	0.843	0.609	0.577	0.547	0.966	1.339	1.097	1.414	1.033	1.111	0.958	1.008	0.732	1.054	1.231	0.919	1.996	0.371	1.249	1.337	0.482	0.582	0.84	1.036
A-1433	319.8	323.5	544.109	546.116	310.051	5029.32	1	1	Tier 3 one-reaction								0	4	146	0	1.497	1.602	1.232	1.121	0.945	1.833	1.269	1.455	1.365	1.311	1.564	1.557	1.428	2.139	1.315	0.973	1.56	1.417	1.106	1.493	1.021	1.588	1.085	1.114	1.344	1.232	2.338	1.105	0.698
A-1434	319.8	323.6	327.607	329.613	187.096	7726.41	2	2	Tier 3 one-reaction								0	7	167	0	0.711	3.465	0.327	0.365	1.956	0.761	1.92	0.812	1.17	1.434	1.761	1.122	0.978	0.568	2.063	0.822	3.28	0.544	0.552	2.044	0.464	0.256	0.356	0.243	0.581	1.431	0.54	0.726	0.494
A-1435	319.9	323.7	448.226	450.233	214.168	4889.05	1	1	Tier 3 only two-reaction								0	0	35	0.0094	1.373	1.005	0.975	0.652	1.04	1.118	1.18	1.177	1.142	0.703	0.979	0.943	1.062	1.001	1.02	1.1	0.838	0.643	0.81	0.818	1.073	0.506	0.903	0.928	0.917	1.022	0.954	0.816	1.133
A-1436	319.9	323.7	378.101	380.107	144.042	28076.7	1	1	Tier 3 zero-reaction								3	43	499	0	0.91	0.762	0.885	0.85	0.691	0.856	0.909	0.654	0.684	0.926	0.801	0.818	0.882	1.048	0.744	0.826	1.18	0.777	0.971	1.49	0.984	1.164	0.557	1.032	0.861	0.498	0.867	0.904	1.277
A-1437	320.2	323.9	409.106	411.113	175.048	34413.4	1	1	Tier 2	Isomer 3 of 7-Cyano-7-carbaguanine	AN00954000		C15996	446357	3.8	48.3				0	1.03	1.56	1.4	1.092	1.016	1.329	1.476	1.032	1.688	1.647	2.966	1.984	1.71	1.384	1.441	1.469	1.033	1.734	1.644	1.488	0.998	1.521	2.258	1.39	2.342	1.169	1.35	2.209	0.708
A-1438	320.7	324.4	391.168	393.175	157.11	43413	1	1	Tier 3 one-reaction								0	18	261	0	0.161	0.211	0.305	0.172	0.558	0.174	0.098	0.202	0.409	0.303	1.232	0.513	0.515	0.343	0.243	0.137	0.437	0.297	0.181	0.089	0.219	0.326	0.524	0.212	0.19	0.309	1.537	1.948	0.318
A-T1398	320.7	324.6	364.625	366.631	261.132	9574	2	2	Tier 1	Lysyl-Aspartic acid	AN02121003	HMDB0028947		6426943	4.28	5.4				0.2736	0.566	0.487	0.3887	0.3697	0.3456	0.3656	0.912	0.537	0.61	0.536	0.522	0.563	0.4057	0.4106	0.463	0.3781	0.551	0.3509	0.561	0.477	1.773	1.039	0.826	0.3465	1.356	0.4181	0.4296	0.52	0.815
A-1441	321	324.7	450.148	452.154	216.089	12130.5	1	1	Tier 3 one-reaction								0	12	151	0	0.845	1.317	0.857	1.399	0.488	1.394	1.21	0.593	1.194	1.311	0.579	0.931	0.558	1.839	0.796	0.619	1.045	0.924	1.847	1.373	1.164	0.522	0.293	0.801	0.722	0.663	1.24	1.117	0.517
A-1442	321.4	325.1	395.123	397.129	322.129	22742	2	2	Tier 3 one-reaction								0	8	433	0	0.994	0.911	0.535	0.825	1.543	2.084	1.696	1.42	0.99	0.934	1.473	1.118	1.463	1.704	1.685	1.191	1.135	1.198	1.156	0.597	1.093	0.819	1.011	1.244	0.888	1.624	1.907	1.647	0.869
A-T75	321.5	325.4	351.081	353.089	117.025	142821	1	1	Tier 1	Homocysteine thiolactone	AN00272000	HMDB0002287		107712	6.77	0.3				0.4623	0.75	0.745	0.752	0.695	0.4024	0.75	0.3974	0.762	0.3945	0.4418	0.4708	0.4627	0.851	0.916	0.917	0.804	0.5357	0.835	0.952	0.984	0.934	0.748	0.4298	0.4033	0.399	0.694	0.5001	0.4615	0.3528
A-1445	321.7	325.4	420.159	422.165	186.1	5479.62	1	1	Tier 3 one-reaction								0	15	232	0	1.345	1.075	1.236	0.994	1.476	1.208	1.159	1.107	0.995	0.833	0.845	0.85	1.151	1.078	0.802	1.227	0.879	0.774	1.131	1.081	1.195	0.742	0.928	1.231	0.595	2.686	1.002	1.051	1.142
A-1446	321.7	325.5	337.119	339.126	206.122	15439.2	2	2	Tier 3 only two-reaction								0	0	31	0	1.171	2.035	1.21	1.091	1.776	1.548	1.555	1.211	1.473	1.643	1.996	1.467	1.87	2.288	1.974	1.21	1.33	1.308	1.342	1.533	1.565	2.075	1.994	1.452	1.696	1.73	1.503	1.75	0.936
A-T3173	321.8	325.7	402.099	404.106	168.042	46117	1	1	Tier 1	3,4-Dihydroxyphenylacetic acid/4-Hydroxymandelic acid	AN00856002	HMDB0001336	C01161	547	5.72	0.4				0.0943	1.155	0.985	1.27	1.136	1.217	1.378	0.9	0.954	1.63	0.951	0.873	0.809	1.125	1.031	0.806	0.805	1.567	1.224	1.821	0.953	0.9	0.4178	1.157	0.887	1.086	0.769	1.105	0.73	0.66
A-1447	321.8	325.5	336.12	338.127	204.123	121996	2	2	Tier 3 one-reaction								0	4	63	0	0.6	0.283	0.765	0.588	1.103	0.527	0.307	0.796	0.631	0.678	0.709	0.939	0.708	0.438	0.72	0.813	1.167	0.822	0.811	0.755	0.998	1.19	0.961	1.423	0.988	1.062	0.629	0.806	0.758
A-1448	321.8	325.5	550.144	554.157	83.0341	5870.9	1	2	Unidentified											0.0094	0.736	1.092	1.05	1.422	0.773	0.921	1.098	0.781	0.997	0.695	0.634	0.564	0.959	0.499	0.911	0.926	0.549	0.735	0.705	0.748	1.036	0.815	0.743	0.686	0.626	0.663	1.033	0.838	0.813
A-T141	321.9	325.8	599.199	603.212	132.09	387467	1	2	Tier 2	(2R,4S)-2,4-Diaminopentanoic acid	AN00423002		C03943	440169	0.86	47				0	0.627	0.238	0.593	0.3	1.17	0.383	0.264	0.734	0.467	0.632	0.676	0.899	0.597	0.34	0.613	0.718	1.15	0.858	0.465	0.209	1.009	1.304	1.182	1.465	1.014	1.077	0.569	0.678	0.74
A-1449	322	325.7	378.148	380.155	144.09	9205.25	1	1	Tier 3 one-reaction								0	17	254	0	0.614	0.503	0.659	0.503	1.012	0.508	0.157	0.895	0.677	0.962	0.805	0.937	0.803	0.601	0.805	0.725	1.066	0.987	0.846	0.473	0.915	1.234	1.206	1.452	0.979	0.987	0.467	1.031	0.783
A-T1342	322	325.9	726.266	730.279	259.153	13717	1	2	Tier 2	Lysyl-Hydroxyproline	AN02092007	HMDB0028952		68578696	5.84	9.9				0.2075	0.923	1.1	1.861	1.558	2.212	1.755	0.625	0.883	2.3	1.13	1.07	0.612	1.003	1.173	0.748	0.492	1.16	2.98	6.332	0.801	0.535	0.2458	0.2574	1.021	0.87	0.42	0.78	0.554	0.541
A-T109	322.1	326	363.137	365.144	129.079	4555061	1	1	Tier 1	Pipecolic acid	AN00385000	HMDB0000070	C00408	849	0.25	1.2				0	0.951	0.875	1.62	1.327	1.788	1.416	0.65	0.89	2.11	0.921	1.354	0.625	1.03	0.669	0.89	0.649	0.994	2.231	3.447	0.928	0.653	0.331	1.481	0.946	0.881	0.56	0.816	0.52	0.448
A-1450	322.1	325.8	611.199	615.212	144.089	50282.3	1	2	Tier 3 one-reaction								0	17	254	0	0.554	0.231	0.654	0.595	1.062	0.451	0.281	0.765	0.571	0.675	0.77	0.896	0.618	0.329	0.745	0.776	1.083	0.876	0.434	0.231	1.039	1.399	1.139	1.334	0.945	1.476	0.582	0.909	0.748
A-T357	322.4	326.3	401.093	403.1	167.036	214777	1	1	Tier 1	Taurocyamine	AN00837000	HMDB0003584	C01959	68340	5.43	7.9				0	0.956	0.9	1.534	1.23	1.73	1.328	0.691	0.896	1.928	1.01	1.344	0.68	1.053	0.71	0.905	0.699	1.031	2.107	3.009	0.94	0.717	0.331	1.465	0.948	0.885	0.614	0.841	0.499	0.487
A-1454	323	326.7	564.123	568.136	97.0136	9317.56	1	2	Tier 3 only two-reaction								0	0	1	0	0.75	1.088	0.67	1.052	0.793	0.539	0.837	0.888	0.673	0.695	0.913	0.899	0.845	0.666	0.58	1.141	0.832	0.982	1.52	1.046	1.122	1.083	0.944	0.713	0.809	0.812	1.163	0.823	1.079
A-1455	323.1	326.9	351.37	353.377	117.312	13586.5	1	1	Unidentified											0	0.548	0.852	0.546	0.538	0.461	0.868	1.135	0.485	0.651	0.387	0.977	0.803	0.822	1.114	0.922	1.159	0.734	0.839	1.147	1.073	1.196	0.963	1.43	1.25	0.719	0.405	0.921	1.482	1.025
A-1456	323.2	326.9	430.074	432.081	196.016	13081.7	1	1	Tier 3 only two-reaction								0	0	87	0	0.741	0.923	0.832	0.7	0.735	0.823	1.332	0.722	0.86	0.866	1.117	1.037	0.923	0.903	1.088	1.044	0.891	1.037	1.554	0.984	1.108	0.815	1.205	1.111	0.795	0.78	1.217	1.606	0.974
A-1457	323.2	327	351.417	353.424	117.359	11194	1	1	Unidentified											0	0.516	0.976	0.518	0.601	0.569	0.632	1.447	0.767	0.596	0.312	0.849	0.95	0.98	0.899	1.138	1.146	0.71	0.984	1.131	1.061	1.364	1.078	1.222	1.269	0.806	0.586	1.099	1.509	0.913
A-1458	323.3	327	846.107	848.114	612.049	10229	1	1	Tier 3 one-reaction								0	1	94	0	1.382	2.029	1.326	1.761	1.198	1.442	2.027	1.344	1.315	1.081	1.628	1.697	1.542	1.827	1.933	1.559	1.732	1.475	1.479	1.848	1.839	1.629	1.819	2.102	1.527	1.324	1.889	2.305	1.277
A-1459	323.3	327	351.338	353.345	117.279	19344.6	1	1	Unidentified											0	0.859	0.978	0.631	0.577	0.593	0.734	1.714	0.569	0.784	0.428	1.067	0.813	1.14	1.066	1.123	1.118	0.994	0.696	1.057	0.944	1.232	0.864	1.19	1.068	1.02	0.442	1.438	1.452	1.085
A-T868	323.3	327.2	462.205	464.212	228.147	5429	1	1	Tier 1	Isoleucyl-Proline	AN01688000	HMDB0028915;HMDB11174;HMDB28915		444876	1.17	0.2				0.3868	1.011	0.591	0.6566	0.692	1.562	0.6176	0.5767	0.96	0.658	0.97	0.6833	0.919	0.6854	0.6936	0.6532	0.6388	0.7774	0.782	1.111	0.744	1.895	0.703	0.6238	0.5853	0.579	2.596	0.7257	0.6697	3.054
A-T2595	323.3	327.2	351.101	353.108	234.085	15543942	2	2	Tier 2	Tabtoxin biosynthesis intermediate 3	BM01757000		C20913	92042779	0.94	26.9				0.1038	0.779	0.978	0.802	0.746	0.654	0.899	1.219	0.8	0.811	0.632	1.057	1	1.012	1.11	1.069	1.116	1	0.913	1.14	1.144	1.175	0.933	1.211	1.248	0.831	0.66	1.273	1.503	1.009
A-1460	323.3	327	351.434	353.442	117.376	10849.2	1	1	Unidentified											0	0.533	1.032	0.549	0.567	0.51	0.858	1.168	0.745	0.604	0.437	1.154	0.776	0.856	1.273	0.896	1.537	0.796	0.919	1.061	0.98	1.249	0.837	1.218	1.091	0.724	0.48	1.486	1.458	1.047
A-1461	323.3	327	351.353	353.361	117.295	18808.5	1	1	Unidentified											0	0.699	0.838	0.643	0.472	0.61	0.665	1.382	0.636	0.77	0.447	0.932	0.807	0.939	1.061	0.988	1.058	0.933	0.82	1.146	1.053	1.271	0.847	1.161	1.325	0.705	0.537	1.207	1.657	1.059
A-1462	323.3	327	279.08	281.087	45.0215	12442.6	1	1	Tier 3 zero-reaction								1	8	274	0	1.133	1.224	0.66	0.957	0.724	1.065	1.195	1.077	0.92	0.922	1.16	0.959	1.24	1.282	1.27	1.34	1.361	1.017	1.287	1.261	1.308	1.081	1.057	1.052	1.104	0.931	1.489	1.321	0.905
A-1463	323.3	327	395.11	397.116	161.051	32162.6	1	1	Tier 3 one-reaction								0	4	142	0.1604	2.066	2.226	1.412	1.738	1.248	2.629	3.326	0.399	0.831	1.725	1.948	0.747	3.011	2.639	6.145	0.608	2.786	0.392	0.284	0.571	0.478	2.3399	1.021	1.301	0.654	0.546	1.4661	0.965	0.5775
A-1464	323.3	327.1	351.387	353.394	117.329	14395.7	1	1	Unidentified											0	0.538	0.929	0.497	0.552	0.315	0.826	1.222	0.691	0.647	0.275	0.953	0.907	0.855	0.868	1.204	1.136	1.034	0.928	1.073	1.094	1.264	0.914	1.369	1.087	0.846	0.63	1.014	1.392	1.142
A-1465	323.4	327.1	395.065	397.072	161.006	26519.7	1	1	Tier 3 only two-reaction								0	0	4	0	0.893	1.073	0.96	0.853	0.946	1.074	1.303	0.856	0.729	0.769	1.113	1.187	1.061	1.158	1.164	1.155	1.066	0.956	1.079	0.912	1.249	0.916	1.254	1.185	0.763	1.137	1.16	1.754	1.037
A-1466	323.4	327.1	323.106	325.113	89.0478	756541	1	1	Tier 3 zero-reaction								4	38	514	0	0.819	0.95	0.793	0.772	0.66	0.859	1.156	0.833	0.808	0.601	0.959	0.936	1.06	1.135	1.035	1.163	0.994	0.928	1.145	1.042	1.189	0.831	1.179	1.243	0.844	0.713	1.307	1.394	1.041
A-1468	323.4	327.1	351.102	353.108	117.043	1.48596e+07	1	1	Tier 3 zero-reaction								3	35	483	0	0.78	0.968	0.781	0.72	0.625	0.883	1.234	0.795	0.81	0.606	1.052	0.962	0.966	1.103	1.063	1.104	0.94	0.904	1.138	1.116	1.214	0.911	1.219	1.292	0.822	0.628	1.281	1.575	1.022
A-1469	323.5	327.2	407.058	409.065	173	5868.88	1	1	Tier 3 one-reaction								0	2	8	0	0.668	0.893	0.924	0.762	0.683	0.965	1.016	0.818	0.647	0.507	1.127	1.014	0.997	1.096	0.962	1.027	1.062	0.881	1.1	1.397	1.377	1.101	1.272	1.182	0.747	0.771	1.08	1.352	0.964
A-1471	323.6	327.3	371.142	373.149	137.084	8970.08	1	1	Tier 2	m-Tyramine	AN00469002	HMDB0004989		11492	0.37	31.8				0	1.075	1.044	1.096	1.02	1.533	0.986	1.23	0.996	1.082	1.512	1.181	1.168	0.983	0.994	1.051	1.269	1.164	1.548	0.927	0.999	1.293	1.405	1.434	1.749	1.415	1.291	0.814	1.586	1.108
A-1472	323.7	327.4	351.141	353.147	117.083	410783	1	1	Tier 3 only two-reaction								0	0	2	0	0.793	1.022	0.824	0.955	0.704	0.935	1.269	0.973	0.822	0.67	1.086	0.972	0.96	1.164	1.054	1.178	0.965	0.975	1.094	1.21	1.251	0.94	1.492	1.215	0.759	0.754	1.478	1.433	1.075
A-1473	324.2	327.9	595.168	597.173	361.11	42433.2	1	1	Tier 3 one-reaction								0	8	208	0.1887	0.51	0.058	0.334	0.073	0.163	1.035	0.724	0.3417	0.621	0.032	0.797	0.0839	0.0973	0.04	0.081	0.089	0.099	0.937	0.055	0.7953	1.14	1.424	0.226	0.487	0.3	0.102	0.837	1.607	0.0943
A-1475	326	329.8	644.217	646.224	410.159	16113.3	1	1	Tier 3 one-reaction								0	16	330	0	0.769	0.991	1.124	0.778	0.695	0.862	0.352	0.727	1.295	1.48	1.171	1.143	0.873	0.924	0.941	0.781	0.432	0.733	1.162	0.665	0.48	0.32	0.586	1.076	0.448	0.596	2.054	1.839	0.567
A-T837	326.1	330	457.141	459.147	223.084	19673	1	1	Tier 2	N-Acetyl-L-Tyrosine	TA01623001				4.8	2.5				0	0.488	0.625	0.483	0.48	1.006	0.474	0.458	0.415	0.633	0.782	1.089	0.598	0.557	0.554	0.596	0.413	0.748	0.6	0.458	0.788	0.46	0.524	0.705	0.52	0.471	0.729	1.372	3.763	0.894
A-1476	326.1	329.8	478.179	480.186	244.121	10634.4	1	1	Tier 3 one-reaction								0	6	106	0	0.864	0.884	0.724	1.309	0.807	0.619	0.742	0.887	0.843	0.732	0.631	0.689	0.857	0.723	0.819	0.685	0.643	0.785	0.645	0.779	1.128	1.104	0.935	0.949	0.921	0.707	1.268	0.927	1.518
A-1477	326.1	329.9	399.493	401.5	165.434	14881.9	1	1	Unidentified											0	0.696	0.476	0.523	0.67	0.546	0.606	0.662	0.716	0.767	0.747	0.516	0.586	0.426	0.561	0.56	0.508	0.39	0.546	0.595	0.479	1.1	0.979	0.801	0.826	1.083	0.409	0.712	0.909	1.235
A-T1432	326.2	330.1	498.204	500.212	264.147	6075	1	1	Tier 2	Feruloylputrescine	AN02180000	HMDB0033463	C10497	5281796	4.27	44.3				0.0283	0.792	0.561	0.6049	0.572	0.809	0.5689	0.995	0.716	0.791	0.755	0.823	0.6186	0.851	0.614	0.52	0.651	0.809	0.894	0.562	0.721	1.092	0.948	0.73	0.849	1.466	0.746	0.833	1.288	1.06
A-1479	326.3	330	371.632	373.639	137.574	8285.62	1	1	Unidentified											0	0.848	0.883	0.718	0.772	0.941	0.833	1.157	0.86	1.075	1.017	0.828	0.742	0.961	0.829	0.779	1.006	0.761	0.722	0.652	0.774	0.661	0.446	0.703	0.427	0.814	1.229	1.041	0.587	0.729
A-1480	326.3	330	399.406	401.414	165.348	27595.3	1	1	Unidentified											0	0.718	0.574	0.516	0.571	0.653	0.479	0.732	0.63	0.69	0.604	0.543	0.471	0.523	0.491	0.401	0.508	0.352	0.594	0.531	0.636	1.241	0.889	0.886	0.968	0.886	0.467	0.742	0.885	1.044
A-T348	326.3	330.2	399.137	401.144	165.079	22190745	1	1	Tier 1	Phenylalanine	AN00814000	HMDB0000159	C00079	6140	0.18	1.2				0	0.834	0.673	0.602	0.713	0.69	0.647	0.778	0.727	0.69	0.662	0.615	0.598	0.597	0.649	0.54	0.674	0.446	0.756	0.658	0.756	1.122	1.014	0.938	0.937	0.937	0.582	0.81	0.951	1.082
A-1481	326.3	330	399.389	401.397	165.331	30354.8	1	1	Unidentified											0	0.813	0.603	0.467	0.617	0.697	0.387	0.694	0.666	0.68	0.548	0.523	0.473	0.446	0.541	0.387	0.616	0.38	0.723	0.462	0.699	1.296	0.884	0.935	0.871	0.84	0.387	0.611	0.77	1.03
A-1482	326.5	330.2	713.23	717.244	246.121	21020.3	1	2	Tier 3 zero-reaction								2	19	318	0	1.602	0.388	0.583	0.438	0.489	0.357	0.612	1.383	0.692	0.276	0.511	0.433	0.675	0.769	0.379	1.102	0.586	0.209	0.216	0.168	0.899	0.781	2.965	0.925	0.906	3.278	3.078	1.97	0.784
A-1483	326.6	330.3	399.474	401.482	165.416	16335.4	1	1	Unidentified											0	0.733	0.533	0.523	0.568	0.558	0.558	0.735	0.587	0.739	0.566	0.477	0.424	0.483	0.519	0.434	0.565	0.376	0.515	0.475	0.523	1.127	0.92	0.861	0.738	1.005	0.37	0.815	0.757	1.12
A-1484	326.6	330.3	399.424	401.431	165.365	20905.6	1	1	Unidentified											0	0.561	0.556	0.483	0.519	0.646	0.641	0.63	0.722	0.725	0.573	0.519	0.447	0.534	0.515	0.423	0.558	0.296	0.645	0.661	0.502	1.305	0.976	1.185	0.934	0.924	0.416	0.806	0.817	1.118
A-1485	326.6	330.3	462.205	464.213	228.146	6627.36	1	1	Tier 1	Leucyl-Proline	AN01688001	HMDB0028937;HMDB11175;HMDB28937		80817	2.51	0.4				0	0.924	0.722	0.744	0.686	1.485	0.683	0.71	0.93	0.656	1.022	0.645	1.043	0.745	0.758	0.642	0.569	0.64	0.845	0.928	0.626	1.686	0.752	0.725	0.762	0.661	2.362	0.487	0.82	2.882
A-1486	326.6	330.3	478.111	480.117	244.052	12344.1	1	1	Tier 3 one-reaction								0	13	170	0	0.792	0.77	0.51	0.719	0.697	0.572	0.689	0.659	0.8	0.649	0.666	0.539	0.618	0.8	0.57	0.706	0.454	0.84	0.532	0.691	1.301	1.082	0.776	0.915	0.88	0.736	0.781	0.928	1.208
A-1487	326.7	330.4	399.442	401.449	165.384	20251.9	1	1	Unidentified											0	0.825	0.523	0.62	0.51	0.558	0.555	0.68	0.39	0.585	0.533	0.507	0.462	0.516	0.483	0.476	0.594	0.343	0.65	0.545	0.65	1.096	0.972	1.073	0.957	0.864	0.481	0.787	0.903	0.956
A-1488	327	330.7	435.158	437.165	201.1	19344.9	1	1	Tier 3 one-reaction								0	26	404	0	0.508	0.502	0.288	0.351	1.145	0.288	0.351	0.321	0.513	0.654	0.888	0.414	0.447	0.335	0.363	0.254	0.75	0.29	0.266	0.488	0.334	0.619	0.595	0.569	0.58	0.738	1.388	2.816	1.28
A-1489	327.2	331	496.153	498.16	262.095	8306.37	1	1	Tier 2	Isomer 1 of N-Acetyl-5-Hydroxy-L-tryptophan	TA02137001				1.35	10.7				0.0755	1.204	1.0316	0.53	0.294	0.459	0.734	0.5372	1.28	0.461	0.963	0.842	0.2582	1.657	1.2725	1.128	0.794	0.781	0.6823	0.217	0.89	0.443	0.657	0.404	0.819	2.78	1.36	1.363	0.567	0.783
A-1492	327.7	331.4	393.148	395.154	159.089	58219.7	1	1	Tier 3 zero-reaction								6	42	444	0	0.664	0.686	0.476	0.849	0.502	0.81	0.704	0.341	0.876	0.797	0.537	0.494	0.56	0.934	0.576	0.675	0.967	0.814	0.882	0.96	0.991	0.699	0.584	0.479	0.836	1.076	1.687	0.549	1.169
A-1493	327.8	331.6	303.116	305.123	69.0579	24023.3	1	1	Tier 3 one-reaction								0	2	183	0	1.199	0.916	1.077	0.805	1.551	1.208	0.941	1.001	1.729	1.855	1.011	0.858	0.901	0.79	0.837	0.897	1.198	1.536	1.675	0.646	1.098	1.24	1.533	1.118	0.765	1.542	1.22	1.124	1.417
A-1494	327.9	331.6	377.091	379.098	143.033	60456	1	1	Tier 3 one-reaction								0	1	90	0.0377	0.043	0.052	0.333	0.054	0.069	0.055	0.049	0.117	0.05	0.079	0.074	0.092	0.054	0.374	0.044	0.052	0.294	0.04	0.442	0.05	0.039	0.034	0.052	0.705	0.035	0.05	0.042	0.069	0.956
A-T172	327.9	331.8	372.101	374.108	138.043	72395	1	1	Tier 1	Urocanic acid	AN00478002	HMDB0000301	C00785	736715	0.38	1.4				0	0.76	0.772	0.691	0.93	0.662	0.539	0.431	0.921	0.73	0.688	0.464	0.976	0.878	0.848	0.604	0.556	1.293	0.591	0.876	0.843	0.87	0.4	1.502	5.67	0.503	0.607	0.882	1.055	1.22
A-T1659	327.9	331.8	750.236	754.25	283.128	10272	1	2	Tier 1	Histidinyl-Glutamine	AN02444001	HMDB0028883		9900427	2.81	2.4				0.1792	2.717	2.878	2.792	2.013	1.739	1.12	0.664	2.305	1.111	1.809	1.362	1.225	1.107	1.118	0.62	1.363	0.419	2.166	2.706	0.672	2.09	0.349	0.3345	0.3139	0.3105	1.035	0.383	1.061	2.04
A-T950	328.1	332	350.627	352.634	233.138	6826	2	2	Tier 1	Lysyl-Serine	AN01744000	HMDB0028960		151428	1.33	0.2				0.2358	0.884	0.473	0.658	0.5013	0.665	0.738	0.419	0.836	0.942	0.5146	1.313	1.226	1.5	0.899	0.737	0.859	0.624	0.592	0.52	0.616	3.319	0.565	0.5007	0.4698	0.4647	0.653	0.5825	0.5376	2.404
A-1495	328.1	331.9	421.142	423.149	187.084	712221	1	1	Tier 3 zero-reaction								1	32	495	0	0.929	0.6	0.557	0.432	0.828	0.569	0.748	1.15	0.623	0.834	0.442	0.569	0.384	0.44	0.51	0.724	0.461	0.542	0.262	0.516	0.963	1.281	0.792	1.022	0.604	1.948	0.645	0.835	1.946
A-T1572	328.3	332.2	371.633	373.639	275.148	8452	2	2	Tier 1	Lysyl-Glutamic acid	AN02339002	HMDB0028950		7010501	2.35	0.4				0.1132	0.8	0.739	0.858	0.931	0.982	0.858	1.579	1.084	0.943	0.937	0.769	0.704	0.892	0.773	0.615	0.394	0.5176	0.62	0.4379	0.5	0.787	0.3967	0.66	0.792	0.439	2.211	0.906	0.598	1.151
A-1496	328.3	332.1	443.125	445.131	209.066	268519	1	1	Tier 2	p-Hydroxyphenylacetylglycine	AN01417001	HMDB0000735	C05596	440732	5.42	35.3				0	0.82	0.615	0.557	0.469	0.82	0.594	0.675	1.073	0.588	0.848	0.413	0.566	0.394	0.421	0.487	0.704	0.422	0.495	0.831	0.526	0.895	1.005	0.817	0.997	0.647	1.431	0.655	0.821	1.715
A-1497	328.4	332.1	459.098	461.105	225.04	64602.6	1	1	Tier 3 one-reaction								0	11	232	0	0.865	0.758	0.682	0.593	1.062	0.752	0.89	1.128	0.722	1.005	0.793	0.717	0.557	0.564	0.491	0.768	0.573	0.583	0.301	0.562	0.893	1.276	0.797	1.106	0.947	2.028	0.717	0.919	1.543
A-T1417	328.4	332.3	496.189	498.197	262.132	5030	1	1	Tier 1	Phenylalanyl-Proline	AN02141000	HMDB0011177		7020641	1.69	0.3				0.3868	1.078	0.752	0.7044	0.67	0.96	0.6626	0.6187	0.6743	0.6142	0.6879	0.7331	0.78	0.781	0.7442	0.7007	0.662	0.834	0.893	0.7056	0.862	2.385	0.6391	0.6692	0.525	0.6211	2.242	0.7786	0.7185	2.235
A-T103	328.7	332.6	360.101	362.108	126.043	11503	1	1	Tier 1	Thymine	AN00345001	HMDB0000262	C00178	1135	0.39	1.9				0.0189	0.792	0.606	0.619	0.62	0.458	0.606	0.895	0.576	0.944	0.712	0.441	0.597	0.707	0.4022	0.418	0.583	0.4508	0.84	0.684	0.646	1.236	1.887	1.028	1.535	1.102	1.174	1.28	0.864	0.91
A-T2183	329	332.9	827.241	831.257	360.132	6499	1	2	Tier 2	Dityrosine	AN03523001	HMDB0006045		53477799	3.35	37.2				0.2547	0.475	0.4816	0.992	0.5089	0.4758	0.5033	0.47	0.724	0.641	0.522	1.212	0.683	0.891	0.974	0.982	0.5205	1.593	0.717	0.5359	0.886	0.673	0.484	0.5083	0.69	0.799	0.514	0.5914	0.594	0.224
A-T1112	329.3	333.2	478.199	480.207	244.142	6839	1	1	Tier 2	Hydroxyprolyl-Isoleucine	AN01876000	HMDB0028866		61157357	1.95	57.9				0.0094	2.017	1.049	1.11	0.714	1.04	1.178	1.458	1.646	1.499	2.516	1.604	0.812	1.122	1.345	1.147	1.306	2.465	1.195	1.121	0.806	1.09	1.66	1.281	1.296	1.086	1.435	1.362	2.936	2.008
A-T1113	329.3	333.2	478.199	480.207	244.142	6829	1	1	Tier 2	Hydroxyprolyl-Leucine	AN01876001	HMDB0028867		21777566	1.95	54.8				0.0189	2.017	1.049	1.11	0.714	1.04	1.178	1.458	1.646	1.499	2.516	1.604	0.812	1.122	1.345	1.147	1.306	2.465	0.854	1.121	0.806	1.09	1.66	1.281	1.296	1.086	1.435	1.362	2.936	2.008
A-1499	329.3	333.1	600.219	604.233	133.11	31052	1	2	Tier 3 one-reaction								0	9	174	0.1321	0.0437	0.154	0.432	0.068	0.0438	0.281	0.056	0.0471	0.8	0.202	0.102	2.1399	0.098	0.526	0.066	0.471	0.0583	0.0445	0.0493	0.0558	3.035	1.081	0.0468	0.538	0.548	0.071	0.874	0.074	0.233
A-T3193	329.9	333.8	365.153	367.16	131.095	21731309	1	1	Tier 1	Isoleucine/Alloisoleucine	AN00410002	HMDB0000172	C00407	6306	1.42	0.1				0.3302	0.4751	1.053	0.5348	0.5087	0.914	0.503	0.4698	0.512	0.943	0.794	0.89	0.955	0.5583	0.964	0.532	0.971	0.956	0.4829	0.909	1.065	0.909	0.726	0.5081	0.94	0.77	1.087	1.121	1.056	1.09
A-T268	329.9	333.8	387.135	389.142	153.079	369463	1	1	Tier 2	p-Octopamine	AN00662000	HMDB0004825	C04227	440266	5.54	45.2				0.0094	1.129	1.056	0.733	0.813	0.881	0.904	1.191	0.915	0.88	0.678	0.799	0.875	0.724	0.86	0.69	0.89	0.831	0.674	0.725	0.864	0.9	0.649	0.734	0.902	0.691	1.016	1.108	0.972	1.177
A-1501	330	333.8	379.132	381.139	145.074	1.35783e+06	1	1	Tier 3 zero-reaction								6	54	511	0	0.783	0.593	0.505	0.322	0.603	0.783	0.863	0.805	0.626	0.631	0.647	0.62	0.657	0.68	0.497	0.804	0.448	0.655	0.555	0.523	0.84	0.978	1.461	1.115	0.653	1.542	0.933	1.055	0.992
A-1502	330.1	333.9	335.106	337.113	101.047	10635.1	1	1	Tier 3 one-reaction								0	29	442	0	0.804	0.855	0.62	0.682	0.951	0.943	0.987	1.067	0.896	0.899	1.011	0.885	1.061	0.888	0.801	0.885	0.743	0.716	0.768	0.81	0.882	1.038	1.305	1.223	0.903	1.417	0.984	1.159	0.925
A-T890	330.4	334.3	464.22	466.228	230.163	8948	1	1	Tier 1	Isoleucyl-Valine	AN01714000	HMDB0028920		435949	6.16	1				0.4057	0.4684	1.538	1.785	0.5015	1.4	0.4959	0.4631	1.43	1.093	1.03	1.92	0.5392	0.5504	3.266	0.5245	1.01	0.926	0.4761	0.926	0.5974	2.833	0.761	0.5009	0.733	0.878	2.449	0.5827	1.153	0.4111
A-1503	330.4	334.2	421.118	423.124	187.06	20551.7	1	1	Tier 3 one-reaction								0	2	192	0	0.742	0.611	0.489	0.611	0.673	0.579	0.701	0.651	0.633	0.607	0.5	0.518	0.487	0.544	0.469	0.599	0.369	0.685	0.539	0.61	1.135	1.03	0.866	0.869	0.845	0.559	0.87	0.868	1.238
A-1504	330.5	334.2	675.161	679.174	208.051	25079.7	1	2	Tier 3 one-reaction								0	6	324	0	1.929	0.54	0.249	0.492	1.187	0.773	2.135	0.341	0.461	0.439	0.608	0.426	0.316	0.271	0.643	0.329	0.911	0.511	0.882	0.747	0.904	0.564	3.171	0.386	0.979	0.924	0.559	0.916	1.129
A-1505	330.8	334.6	338.085	340.091	208.053	25521.7	2	2	Tier 3 one-reaction								0	6	262	0	1.319	0.74	0.294	0.394	1.247	0.596	1.76	0.287	0.579	0.429	0.781	0.415	0.303	0.529	0.321	0.219	0.744	0.467	0.96	0.99	0.908	0.556	2.631	0.809	0.899	0.854	0.712	0.794	1.094
A-1506	331.6	335.4	365.444	367.451	131.386	22589.9	1	1	Unidentified											0	1.063	0.955	0.753	0.71	0.843	0.875	1.007	0.89	0.974	0.714	0.871	1.03	0.892	0.884	0.678	0.961	0.775	0.688	0.826	1.041	0.96	0.772	0.839	0.883	0.633	0.814	1.041	1.117	1.134
A-1507	332.2	336	319.111	321.118	85.0528	35278.4	1	1	Tier 3 zero-reaction								1	16	304	0	1.198	0.973	1.253	0.966	1.079	0.982	1.237	1.265	1.471	1.093	0.906	1.04	0.971	0.985	0.863	0.981	0.667	0.78	0.772	0.721	0.644	0.628	0.905	2.045	0.771	0.894	1.08	0.827	0.79
A-1508	332.4	336.2	365.427	367.435	131.369	24392.7	1	1	Unidentified											0	1.073	0.895	0.825	0.706	0.894	0.856	1.1	0.819	0.882	0.676	0.809	0.806	0.798	0.788	0.742	0.834	0.72	0.654	0.712	0.905	0.941	0.674	0.781	0.859	0.819	0.987	1.023	1.051	1.12
A-1510	332.5	336.3	365.394	367.402	131.336	37732.9	1	1	Unidentified											0	1.032	1.045	0.765	0.747	0.739	0.837	1.054	0.837	1.065	0.705	0.802	0.849	0.796	0.805	0.666	0.906	0.642	0.694	0.592	0.843	1.055	0.62	0.832	0.864	0.584	1.01	0.948	0.923	1.252
A-1511	332.7	336.5	365.475	367.483	131.417	22561.3	1	1	Unidentified											0	1.119	0.902	0.789	0.768	0.856	0.867	0.995	0.99	1.03	0.759	0.728	0.976	0.619	0.879	0.635	0.89	0.814	0.668	0.715	0.805	0.924	0.69	0.922	1.085	0.738	0.962	1.111	1.042	1.252
A-1512	332.7	336.6	407.113	409.117	173.055	19873.5	1	1	Tier 3 one-reaction								0	1	26	0	1.142	1.45	2.072	2.117	1.367	1.518	1.275	1.647	1.249	2.319	2.208	1.969	2.183	1.934	1.927	1.823	3.594	1.802	2.451	2.301	1.109	1.742	2.008	1.145	1.841	1.815	1.885	1.633	0.92
A-1513	332.9	336.7	365.41	367.418	131.352	35341.9	1	1	Unidentified											0	1.079	1.016	0.789	0.749	0.895	0.898	1.088	0.854	0.943	0.67	0.808	0.803	0.75	0.828	0.703	0.842	0.793	0.652	0.737	0.87	0.856	0.76	0.808	0.913	0.78	1.045	1.156	1.042	1.136
A-T124	333	337.1	365.153	367.16	131.095	23336578	1	1	Tier 1	Leucine	AN00410000	HMDB0000687	C00123	857	0.28	0.3				0.0943	1.089	1.016	0.898	0.933	0.945	0.992	1.068	0.988	0.98	0.96	0.968	1.014	0.866	1.041	0.85	1.006	0.96	0.808	0.8833	0.9992	0.998	0.9	0.907	1.029	0.85	1.204	1.219	1.13	1.018
A-1514	333	336.8	444.126	446.133	210.068	13860.1	1	1	Tier 3 one-reaction								0	12	226	0	1.102	0.828	0.757	0.69	0.819	0.726	0.976	1.114	0.913	0.95	0.633	0.786	0.62	0.784	0.591	0.888	0.622	0.598	0.766	0.738	1.09	1.077	0.853	0.984	0.701	1.659	1.1	1.002	1.716
A-1516	333.1	336.9	444.195	446.202	210.137	10798.4	1	1	Tier 3 one-reaction								0	4	109	0	0.979	0.786	0.735	0.693	0.883	0.725	0.841	0.7	0.713	0.661	0.745	0.744	0.57	0.896	0.746	0.88	0.68	0.7	0.657	0.794	0.903	0.751	0.811	0.792	0.791	1.101	0.942	0.957	1.09
A-1517	333.4	337.2	519.098	521.105	285.04	74442.8	1	1	Tier 3 one-reaction								0	4	110	0	0.932	0.933	0.907	0.325	0.87	0.95	0.885	1.157	0.478	0.96	0.762	0.951	0.999	1.126	0.951	0.875	0.937	1.015	0.952	0.951	1.11	0.925	0.97	0.957	1.033	1.314	1.142	1.031	0.72
A-1519	334.5	338.3	378.101	380.107	144.042	84235.3	1	1	Tier 3 zero-reaction								3	43	499	0	0.891	0.937	0.999	0.831	0.748	1.017	0.7	0.767	0.756	0.956	0.93	0.804	1.028	1.26	0.854	0.669	1.446	0.849	1.411	1.157	1.169	1.619	0.413	0.67	0.764	0.805	0.682	0.688	1.22
A-1520	334.6	338.4	594.122	598.135	127.013	39697.9	1	2	Tier 3 only two-reaction								0	0	27	0	1.47	1.159	1.154	1.279	1.42	1.364	1.462	1.468	1.566	1.455	1.047	1.469	1.097	0.926	0.844	1.014	0.346	1.315	1.042	1.169	1.924	0.941	0.921	0.845	0.593	1.944	1.141	1.064	1.185
A-T1395	334.6	338.9	728.241	732.255	261.132	9154	1	2	Tier 1	Aspartyl-Lysine	AN02121002	HMDB0028758		6427003	0.29	1.4				0.0283	0.653	0.694	1.334	1.15	1.057	0.726	1.388	1.117	0.903	1.07	1.174	0.743	1.291	0.986	0.73	0.75	0.831	0.44	0.875	0.591	0.732	0.91	0.358	0.589	0.83	1.199	0.4475	0.413	0.927
A-1521	334.6	338.4	636.088	640.101	168.978	7186.84	1	2	Tier 3 one-reaction								0	1	59	0	1.432	1.26	1.405	1.614	1.423	1.37	1.416	1.689	1.654	1.685	1.278	1.409	1.201	1.399	1.261	1.001	0.86	1.643	0.978	1.624	1.479	0.878	1.04	0.928	0.737	1.87	1.179	1.278	0.974
A-1524	334.8	338.6	592.124	596.137	125.014	250299	1	2	Tier 3 zero-reaction								1	5	23	0	1.5	1.097	1.38	1.428	1.328	1.255	1.308	1.597	1.605	1.462	1.065	1.323	0.964	0.88	0.915	1.188	0.353	1.25	0.8	0.97	1.839	0.929	0.856	0.835	0.55	1.847	1.251	1.101	1.111
A-T229	334.8	339.2	615.109	619.122	148.001	11376	1	2	Tier 2	Dihydroxyfumaric acid	AN00592001	HMDB0002050	C00975	54678503	0.65	55.4				0.0472	1.604	0.98	1.585	1.909	1.598	1.376	1.5	1.704	1.667	1.707	1.124	1.584	1.23	0.939	1.167	1.679	0.788	1.478	0.931	1.38	0.4617	1.159	1.024	0.816	0.77	1.934	1.515	1.444	1.27
A-1525	335.2	339	654.205	658.218	187.096	10389.1	1	2	Tier 3 one-reaction								0	7	164	0	0.81	3.362	0.349	0.379	2.254	0.642	2.218	0.81	1.159	1.627	1.778	0.991	0.915	0.646	2.243	0.846	4.757	0.433	0.567	2.013	0.286	0.372	0.342	0.263	0.533	1.421	0.536	0.698	0.413
A-1530	335.6	339.4	630.077	634.091	162.967	5913.61	1	2	Tier 3 only two-reaction								0	0	13	0	1.301	0.943	1.258	1.305	1.728	1.263	1.418	1.721	1.683	1.665	1.092	1.178	1.403	1.039	0.826	0.908	0.514	1.389	0.836	1.109	1.685	0.743	0.815	0.789	0.798	1.46	1.137	0.938	0.96
A-T219	335.6	340.1	613.215	617.228	146.106	453413	1	2	Tier 2	(3S)-3,6-Diaminohexanoic acid	AN00578004	HMDB0012114	C01142	439417	1.09	39.1				0	0.65	0.211	0.712	0.227	1.237	0.472	0.45	0.996	0.471	0.259	0.91	0.961	0.998	0.514	0.972	1.049	0.807	0.462	0.472	0.239	1.064	1.234	0.895	1.528	1.153	1.048	0.357	0.783	0.825
[truncated: 1,481 more rows]
[truncated: 77 more columns]
