# Supplementary material for: Machine learning-assisted analysis of serum metabolomics for identifying biomarkers in intrinsic and idiosyncratic drug-induced liver injury
Source: Front Pharmacol. 2026 Feb 27;16:1727462. doi: 10.3389/fphar.2025.1727462 (PMC12984056; doi:10.3389/fphar.2025.1727462)
Supplement: Supplementary file 2 [file Supplementaryfile1.xlsx]

## Sheet: Data Table
Peak Pair Information						Tier 1 - Positive Identification /Tier 2 - High Confidence Putative Identification					Tier 3 - Putative Identification (MyCompoundID Library)			S1_vs_S2
														Number of Significant Meteabolites with FC > 1.20:			416	416
														Number of Significant Meteabolites with FC < 0.83:			307	307
No	RT (s)	Normalized RT (s)	m/z_light	Neutral Mass (Da)	Identification Level	Compound	Library No.	HMDB_ID	KEGG_ID	PubChem_ID	Zero-reaction	One-reaction	Two-reaction	Fold Change	p-value	q-value	Significance for p-value < 0.05 and q-value < 0.25	Significance for p-value < 0.05
A-283	137.8	141.1	651.244	417.186	Tier 3 one-reaction						0	1	115	0.16901	7.5178e-06	0.000917023	Significant Decrease	Significant Decrease
A-3152	607	609.5	611.119	144.009	Tier 3 one-reaction						0	2	55	1.2701	4.50386e-07	0.000338024	Significant Increase	Significant Increase
A-1043	261.3	265	536.147	302.088	Tier 3 one-reaction						0	7	242	0.45168	2.81494e-05	0.00204688	Significant Decrease	Significant Decrease
A-1889	385.5	389.2	386.106	152.047	Tier 1	3-Methylsalicylic acid	BM00647013	HMDB0002390	C14088	6738				0.39407	3.31354e-05	0.00222303	Significant Decrease	Significant Decrease
A-1251	295.7	299.5	424.106	190.048	Tier 3 one-reaction						0	32	438	0.50976	4.54574e-05	0.00277245	Significant Decrease	Significant Decrease
A-T331	140.9	143.9	479.159	245.101	Tier 2	Hydroxyprolyl-Asparagine	AN01887001	HMDB0028858		61158096				0.52102	5.26524e-05	0.00285058	Significant Decrease	Significant Decrease
A-633	192.1	195.7	344.106	110.048	Tier 3 zero-reaction						1	8	272	1.2428	8.06125e-07	0.000338024	Significant Increase	Significant Increase
A-3207	626.2	628.4	611.119	144.009	Tier 3 one-reaction						0	2	55	1.2594	1.00373e-06	0.000338024	Significant Increase	Significant Increase
A-T2235	385.2	388.9	386.106	152.047	Tier 1	4-Hydroxyphenylacetic acid	AN00647002	HMDB0000020	C00642	127				0.34057	5.31118e-05	0.00285058	Significant Decrease	Significant Decrease
A-439	160.6	164	598.225	364.166	Tier 3 one-reaction						0	6	183	0.46369	9.22833e-05	0.00426979	Significant Decrease	Significant Decrease
A-T242	119	121	479.159	245.101	Tier 2	Asparaginyl-Hydroxyproline	AN01887000	HMDB0028732		61157688				0.29139	9.67491e-05	0.00429046	Significant Decrease	Significant Decrease
A-T1202	244.8	249	408.158	174.1	Tier 1	Glycyl-Valine	AN00943002	HMDB0028854		2724807				0.29676	0.000102323	0.00429046	Significant Decrease	Significant Decrease
A-2103	411	414.4	420.067	186.008	Tier 3 one-reaction						0	1	59	0.64779	0.000128796	0.00512927	Significant Decrease	Significant Decrease
A-536	175.9	179.5	522.201	288.143	Tier 3 only two-reaction						0	0	120	0.28727	0.000132246	0.00512927	Significant Decrease	Significant Decrease
A-T145	95.5	96.9	510.19	276.132	Tier 1	Saccharopine	AN02354000	HMDB0000279	C00449	160556				0.40279	0.000139376	0.0051948	Significant Decrease	Significant Decrease
A-1232	293.3	297.1	428.173	194.115	Tier 3 only two-reaction						0	0	160	0.37335	0.000173516	0.00629245	Significant Decrease	Significant Decrease
A-3022	572.4	574.7	577.208	110.099	Unidentified									1.2493	1.45947e-06	0.000338024	Significant Increase	Significant Increase
A-3080	582.5	585	577.157	110.048	Tier 3 zero-reaction						1	8	272	1.2607	1.48291e-06	0.000338024	Significant Increase	Significant Increase
A-541	177.6	181.1	344.106	110.048	Tier 3 zero-reaction						1	8	272	1.2651	1.51153e-06	0.000338024	Significant Increase	Significant Increase
A-3206	626.2	628.4	613.116	146.007	Tier 3 only two-reaction						0	0	23	1.2673	2.37434e-06	0.000455121	Significant Increase	Significant Increase
A-3203	625.4	627.6	306.063	144.01	Tier 3 one-reaction						0	2	60	1.2425	4.10927e-06	0.000594149	Significant Increase	Significant Increase
A-1146	280.8	284.6	409.106	175.048	Tier 2	Isomer 2 of 7-Cyano-7-carbaguanine	AN00954000		C15996	446357				0.38043	0.000189445	0.00651779	Significant Decrease	Significant Decrease
A-3153	607	609.5	613.116	146.007	Tier 3 only two-reaction						0	0	23	1.2505	4.27293e-06	0.000594149	Significant Increase	Significant Increase
A-2629	490.7	493.8	547.147	80.0372	Tier 3 zero-reaction						1	0	198	1.3029	4.42806e-06	0.000594149	Significant Increase	Significant Increase
A-3073	581.2	583.7	344.106	110.048	Tier 3 zero-reaction						1	8	272	1.2234	1.28619e-05	0.00143816	Significant Increase	Significant Increase
A-2620	489.9	493	484.179	250.12	Tier 3 zero-reaction						1	7	232	0.41493	0.000215651	0.00654555	Significant Decrease	Significant Decrease
A-12	79.1	83.4	389.128	155.07	Tier 3 zero-reaction						1	14	273	1.2369	1.50606e-05	0.00155446	Significant Increase	Significant Increase
A-3021	572.3	574.5	577.158	110.049	Tier 3 zero-reaction						1	8	272	1.2351	2.17278e-05	0.00192268	Significant Increase	Significant Increase
A-3023	572.5	574.8	579.158	112.049	Tier 3 only two-reaction						0	0	2	1.2169	2.28891e-05	0.00192268	Significant Increase	Significant Increase
A-1489	327.2	331	496.153	262.095	Tier 2	Isomer 1 of N-Acetyl-5-Hydroxy-L-tryptophan	TA02137001							0.46036	0.000253975	0.00725062	Significant Decrease	Significant Decrease
A-T2760	467.2	470.4	641.209	174.1	Tier 1	Gly-Norvaline	AN00943007	HMDB0094702		86841				0.35609	0.000265782	0.00742962	Significant Decrease	Significant Decrease
A-3074	581.2	583.7	289.083	110.049	Tier 3 zero-reaction						1	8	282	1.214	2.29269e-05	0.00192268	Significant Increase	Significant Increase
A-3031	573.8	576.1	578.16	111.05	Tier 3 only two-reaction						0	0	1	1.2341	2.65127e-05	0.00204688	Significant Increase	Significant Increase
A-2388	455.6	458.9	649.155	182.046	Tier 3 zero-reaction						4	12	165	1.6097	2.89844e-05	0.00204688	Significant Increase	Significant Increase
A-955	246.9	250.8	410.09	176.031	Tier 2	Isomer 1 of Ascorbic acid	AN00966003	HMDB0000044	C00072	54670067				0.43738	0.000323085	0.00833672	Significant Decrease	Significant Decrease
A-3135	597.4	600	550.146	83.0367	Tier 3 one-reaction						0	2	198	1.2906	3.93785e-05	0.00251607	Significant Increase	Significant Increase
A-T2190	379.7	383.4	386.106	152.047	Tier 1	2-Hydroxyphenylacetic acid	AN00647005	HMDB0000669	C05852	11970				0.30114	0.00034924	0.00866626	Significant Decrease	Significant Decrease
A-T543	165.3	168.8	380.127	146.069	Tier 1	Alanyl-Glycine	AN00574007	HMDB0006899		79094				1.4461	4.85623e-05	0.00283305	Significant Increase	Significant Increase
A-1255	296	299.8	591.258	357.2	Tier 3 one-reaction						0	1	79	0.14292	0.000354779	0.00866626	Significant Decrease	Significant Decrease
A-1224	292.1	295.9	621.305	387.247	Tier 3 one-reaction						0	5	95	0.19309	0.000372352	0.00866626	Significant Decrease	Significant Decrease
A-1235	293.4	297.2	670.287	436.228	Tier 3 one-reaction						0	3	150	0.23669	0.000433783	0.00893116	Significant Decrease	Significant Decrease
A-2190	423	426.2	624.316	157.207	Unidentified									1.2809	6.24079e-05	0.00322068	Significant Increase	Significant Increase
A-2392	456	459.3	306.104	144.091	Tier 3 one-reaction						0	17	254	1.6062	7.68381e-05	0.00374404	Significant Increase	Significant Increase
A-1297	301.5	305.3	706.31	472.252	Tier 3 zero-reaction						3	26	156	0.23281	0.000447183	0.00893116	Significant Decrease	Significant Decrease
A-941	244.6	248.5	529.2	295.142	Tier 3 one-reaction						0	11	206	0.40969	0.000452719	0.00893116	Significant Decrease	Significant Decrease
A-318	142.9	146.2	428.101	194.043	Tier 3 zero-reaction						8	46	516	0.40416	0.000459996	0.00893116	Significant Decrease	Significant Decrease
A-3204	625.4	627.6	307.062	146.007	Tier 3 only two-reaction						0	0	23	1.239	0.000100208	0.00429046	Significant Increase	Significant Increase
A-1214	290.7	294.5	577.279	343.22	Tier 3 one-reaction						0	1	73	0.33782	0.000460508	0.00893116	Significant Decrease	Significant Decrease
A-3072	581.2	583.7	290.082	112.048	Tier 3 only two-reaction						0	0	2	1.2114	0.000133795	0.00512927	Significant Increase	Significant Increase
A-2898	540	542.1	583.123	116.014	Tier 3 only two-reaction						0	0	46	1.3019	0.000182718	0.00645178	Significant Increase	Significant Increase
A-1209	289.3	293.1	538.208	304.149	Tier 3 one-reaction						0	6	140	0.26666	0.000462439	0.00893116	Significant Decrease	Significant Decrease
A-1234	293.4	297.2	665.332	431.273	Tier 3 one-reaction						0	4	126	0.21999	0.000473062	0.00893116	Significant Decrease	Significant Decrease
A-727	208.6	212.2	492.143	258.085	Tier 3 zero-reaction						3	30	487	0.71038	0.00049273	0.00893116	Significant Decrease	Significant Decrease
A-1127	277.8	281.5	396.078	162.02	Tier 3 only two-reaction						0	0	69	1.3092	0.000196986	0.00654555	Significant Increase	Significant Increase
A-2398	456.9	460.2	611.199	144.089	Tier 3 one-reaction						0	17	254	1.515	0.000210809	0.00654555	Significant Increase	Significant Increase
A-T342	130.9	133.4	438.133	204.075	Tier 1	Glutamyl-Glycine	AN01346004	HMDB0028819		6427052				0.51282	0.000495039	0.00893116	Significant Decrease	Significant Decrease
A-1246	295	298.9	709.358	475.299	Tier 3 one-reaction						0	4	164	0.23594	0.000499215	0.00893116	Significant Decrease	Significant Decrease
A-2105	411.6	414.9	336.09	102.032	Tier 3 zero-reaction						6	52	601	0.53239	0.00053686	0.00911835	Significant Decrease	Significant Decrease
A-1228	293	296.8	278.085	44.0264	Tier 3 zero-reaction						1	16	545	0.40032	0.000564632	0.00935325	Significant Decrease	Significant Decrease
A-2306	446.8	450.1	338.088	208.059	Tier 3 zero-reaction						1	49	625	0.57576	0.000601582	0.00965428	Significant Decrease	Significant Decrease
A-805	220.4	223.9	347.117	113.059	Tier 3 zero-reaction						1	2	206	0.71284	0.00061878	0.00965428	Significant Decrease	Significant Decrease
A-3189	621.3	623.5	593.188	126.079	Tier 3 one-reaction						0	3	193	0.35255	0.000675496	0.00999628	Significant Decrease	Significant Decrease
A-950	245.7	249.6	376.096	142.038	Tier 1	5-Hydroxymethyluracil	AN00526000	HMDB0000469	C03088	78168				1.2791	0.000211104	0.00654555	Significant Increase	Significant Increase
A-631	190.7	194.4	331.084	97.0257	Tier 3 only two-reaction						0	0	2	1.2901	0.000216731	0.00654555	Significant Increase	Significant Increase
A-304	140.4	143.7	561.248	327.19	Tier 3 one-reaction						0	4	96	1.666	0.000219521	0.00654555	Significant Increase	Significant Increase
A-2006	399.8	403.3	718.234	251.125	Tier 3 one-reaction						0	5	160	1.3608	0.000240192	0.0070062	Significant Increase	Significant Increase
A-T2493	422.9	426	622.179	155.07	Tier 1	Histidine	AN00684000	HMDB0000177		773				1.2217	0.000302591	0.00819061	Significant Increase	Significant Increase
A-2941	548.6	550.7	350.088	116.029	Tier 3 only two-reaction						0	0	43	7.4804	0.000305214	0.00819061	Significant Increase	Significant Increase
A-1239	294.1	297.9	472.199	238.141	Tier 3 only two-reaction						0	0	85	0.43806	0.000703793	0.00999628	Significant Decrease	Significant Decrease
A-2184	422.9	426	311.632	155.148	Unidentified									1.2049	0.000322693	0.00833672	Significant Increase	Significant Increase
A-2192	423.2	426.4	622.232	155.123	Unidentified									1.2075	0.000371638	0.00866626	Significant Increase	Significant Increase
A-327	144.8	148.1	584.209	350.151	Tier 3 one-reaction						0	8	260	0.53675	0.00070775	0.00999628	Significant Decrease	Significant Decrease
A-1776	369.2	372.8	667.811	433.752	Unidentified									1.9488	0.000372569	0.00866626	Significant Increase	Significant Increase
A-1714	362.1	365.5	425.12	191.061	Tier 2	Isomer 1 of 5-Hydroxyindoleacetic acid	AN01180000	HMDB0000763	C05635	1826				1.2311	0.000374608	0.00866626	Significant Increase	Significant Increase
A-1236	293.4	297.3	530.205	296.147	Tier 3 one-reaction						0	5	257	0.18037	0.000753026	0.01028	Significant Decrease	Significant Decrease
A-T720	184.3	188.2	458.136	224.08	Tier 2	3-Hydroxy-L-kynurenine	AN01634002	HMDB0011631	C03227	11811				1.3253	0.000384893	0.00875327	Significant Increase	Significant Increase
A-92	98.1	102.2	497.169	263.111	Tier 3 one-reaction						0	9	237	0.52102	0.000758485	0.01028	Significant Decrease	Significant Decrease
A-149	113.5	117.2	567.175	333.116	Tier 3 one-reaction						0	9	332	0.5801	0.000784612	0.0104318	Significant Decrease	Significant Decrease
A-1614	346.2	349.8	391.096	157.037	Tier 3 zero-reaction						1	19	265	0.4195	0.000785232	0.0104318	Significant Decrease	Significant Decrease
A-410	156.3	159.8	650.249	416.19	Tier 3 one-reaction						0	25	303	0.45961	0.000798882	0.0104993	Significant Decrease	Significant Decrease
A-T1781	312.1	316	362.106	128.047	Tier 2	Dihydrophloroglucinol	BM00371002		C06719	361				0.47477	0.000813787	0.0104993	Significant Decrease	Significant Decrease
A-851	227.4	231.1	409.106	175.048	Tier 2	Isomer 1 of 7-Cyano-7-carbaguanine	AN00954000		C15996	446357				0.53943	0.000867946	0.010904	Significant Decrease	Significant Decrease
A-2857	531.6	533.7	358.033	123.975	Tier 3 only two-reaction						0	0	9	1.9548	0.000400763	0.00893116	Significant Increase	Significant Increase
A-1267	297.1	300.9	753.384	519.325	Tier 3 one-reaction						0	4	134	0.29043	0.000879818	0.010904	Significant Decrease	Significant Decrease
A-T464	153.6	157	367.096	133.037	Tier 1	Aspartic acid	AN00428000	HMDB0000191	C00049	5960				0.63389	0.000885378	0.010904	Significant Decrease	Significant Decrease
A-1240	294.2	298	692.331	458.273	Tier 3 one-reaction						0	1	120	0.34372	0.000885785	0.010904	Significant Decrease	Significant Decrease
A-1312	303.3	307.1	874.434	640.376	Tier 3 one-reaction						0	13	266	1.864	0.00042154	0.00893116	Significant Increase	Significant Increase
A-42	88.1	92.3	438.205	204.147	Tier 3 one-reaction						0	2	111	0.62283	0.000984948	0.0113821	Significant Decrease	Significant Decrease
A-1242	294.5	298.3	560.252	326.194	Tier 3 one-reaction						0	3	151	0.3507	0.00102894	0.0116018	Significant Decrease	Significant Decrease
A-T2111	363.7	366.8	369.106	270.096	Tier 1	Aspartyl-Histidine	AN02254000	HMDB0028755		14717808				0.67913	0.00105185	0.0116378	Significant Decrease	Significant Decrease
A-770	215.6	219.1	386.092	152.034	Tier 3 zero-reaction						3	12	438	1.3602	0.000440245	0.00893116	Significant Increase	Significant Increase
A-T1109	289.6	293.6	508.161	274.099	Tier 2	2,3-Dihydrothienamycin	BM02318000		C20820	92042763				0.17081	0.00111062	0.0120178	Significant Decrease	Significant Decrease
A-T1347	261.1	265	514.164	280.106	Tier 1	Aspartyl-Phenylalanine	EF02406002	HMDB0000706		93078				0.26172	0.00113264	0.0121201	Significant Decrease	Significant Decrease
A-1289	300.1	303.9	662.284	428.226	Tier 3 one-reaction						0	2	171	0.29278	0.00113814	0.0121201	Significant Decrease	Significant Decrease
A-1277	298.8	302.6	374.117	140.059	Tier 3 zero-reaction						4	16	317	0.3126	0.00122843	0.0128772	Significant Decrease	Significant Decrease
A-784	217	220.5	333.101	99.043	Tier 3 one-reaction						0	4	162	0.57697	0.0014036	0.0134825	Significant Decrease	Significant Decrease
A-120	106.3	110.1	529.149	295.09	Tier 3 one-reaction						0	35	601	0.5167	0.00140675	0.0134825	Significant Decrease	Significant Decrease
A-3069	580.6	583	384.049	149.99	Tier 3 only two-reaction						0	0	7	3.0566	0.000470002	0.00893116	Significant Increase	Significant Increase
A-1199	287.2	291	533.253	299.194	Tier 3 one-reaction						0	1	78	0.38785	0.00142613	0.0135713	Significant Decrease	Significant Decrease
A-1147	281	284.7	534.336	300.277	Tier 3 only two-reaction						0	0	19	1.3729	0.000474462	0.00893116	Significant Increase	Significant Increase
A-112	102.9	106.8	546.164	312.106	Tier 3 zero-reaction						1	41	725	0.53282	0.00146111	0.0137098	Significant Decrease	Significant Decrease
A-T2630	446.8	450	719.231	252.122	Tier 1	Prolyl-Histidine	AN01998001	HMDB0029019		18218235				1.3755	0.000491128	0.00893116	Significant Increase	Significant Increase
A-1856	380.5	384.3	808.835	574.776	Tier 3 only two-reaction						0	0	1	1.5669	0.000506389	0.00894032	Significant Increase	Significant Increase
A-3256	659.9	662.1	552.177	85.0676	Tier 3 only two-reaction						0	0	2	0.60499	0.00156724	0.0142536	Significant Decrease	Significant Decrease
A-T691	183.6	187.4	436.154	202.095	Tier 1	Prolyl-Serine	AN01320002	HMDB0029026		18218236				1.2952	0.000533622	0.00911835	Significant Increase	Significant Increase
A-2136	417.5	420.7	672.064	438.005	Tier 3 one-reaction						0	1	40	1.9126	0.000557996	0.00935325	Significant Increase	Significant Increase
A-2362	452.4	455.7	577.157	110.047	Tier 3 zero-reaction						1	8	272	1.2337	0.00058468	0.00956723	Significant Increase	Significant Increase
A-2372	453.5	456.8	584.206	117.097	Unidentified									1.6666	0.000611718	0.00965428	Significant Increase	Significant Increase
A-984	252.7	256.6	351.101	117.043	Tier 2	L-2-Amino-3-oxobutanoic acid	AN00273001	HMDB0006454	C03508	440033				1.3811	0.000613371	0.00965428	Significant Increase	Significant Increase
A-782	216.8	220.4	323.333	89.2743	Unidentified									1.436	0.000636062	0.00978406	Significant Increase	Significant Increase
A-910	239.2	243	329.062	95.004	Tier 3 only two-reaction						0	0	96	1.3547	0.000658726	0.00993109	Significant Increase	Significant Increase
A-961	248.5	252.4	440.161	206.103	Tier 3 one-reaction						0	2	58	1.3321	0.000682949	0.00999628	Significant Increase	Significant Increase
A-409	156.3	159.8	562.233	328.174	Tier 3 one-reaction						0	3	119	1.835	0.000700687	0.00999628	Significant Increase	Significant Increase
A-2387	455.5	458.8	332.143	98.0844	Tier 3 one-reaction						0	1	121	1.4685	0.000701877	0.00999628	Significant Increase	Significant Increase
A-38	87.3	91.5	512.205	278.147	Tier 3 one-reaction						0	15	225	0.69613	0.00156785	0.0142536	Significant Decrease	Significant Decrease
A-669	198.4	202	638.174	171.064	Tier 3 one-reaction						0	8	236	1.5424	0.000725293	0.0101374	Significant Increase	Significant Increase
A-T840	209.1	212.9	502.175	268.117	Tier 2	Histidinyl-Hydroxyproline	AN02226001	HMDB0028886		9900059				0.63156	0.00179878	0.014808	Significant Decrease	Significant Decrease
A-1286	299.4	303.2	679.31	445.252	Tier 3 one-reaction						0	7	249	0.40491	0.00182075	0.014808	Significant Decrease	Significant Decrease
A-2678	496	499	701.226	234.117	Tier 3 only two-reaction						0	0	68	1.342	0.000741444	0.0102562	Significant Increase	Significant Increase
A-306	140.7	144	380.073	146.015	Tier 3 only two-reaction						0	0	62	0.74174	0.00183343	0.014808	Significant Decrease	Significant Decrease
A-2552	480.6	483.8	324.072	90.0139	Tier 3 one-reaction						0	2	76	2.0282	0.000876933	0.010904	Significant Increase	Significant Increase
A-T1005	235.2	239.2	395.127	161.069	Tier 2	N-Methyl-L-glutamic acid	TM00754001							1.2972	0.000899606	0.0109734	Significant Increase	Significant Increase
A-121	106.4	110.2	422.211	188.153	Tier 3 zero-reaction						1	4	83	0.65241	0.00191062	0.0149097	Significant Decrease	Significant Decrease
A-1071	266.4	270.1	548.115	314.057	Tier 3 one-reaction						0	13	166	0.61676	0.00191534	0.0149097	Significant Decrease	Significant Decrease
A-T1765	352.3	357.1	684.251	217.143	Tier 2	gamma-L-Glutamylputrescine	AN01534002	HMDB0012230	C15699	20841830				1.3499	0.000915705	0.0110692	Significant Increase	Significant Increase
A-2330	449.6	452.9	667.56	433.502	Unidentified									1.9095	0.000931647	0.0111326	Significant Increase	Significant Increase
A-T1876	334.6	338.9	728.241	261.132	Tier 1	Aspartyl-Lysine	AN02121002	HMDB0028758		6427003				0.61403	0.00194457	0.0149097	Significant Decrease	Significant Decrease
A-1797	371.3	375.1	604.221	370.163	Tier 3 one-reaction						0	6	210	0.031743	0.00198903	0.0149624	Significant Decrease	Significant Decrease
A-709	206.1	209.7	351.137	117.079	Tier 2	Isomer 1 of 5-Aminopentanoic acid	AN00277004	HMDB0003355	C00431	138				1.2593	0.000937544	0.0111326	Significant Increase	Significant Increase
A-2062	405.7	409.1	437.084	203.025	Tier 3 zero-reaction						1	2	157	0.77489	0.00206532	0.0149624	Significant Decrease	Significant Decrease
A-1773	368.9	372.5	319.591	171.065	Tier 3 one-reaction						0	9	253	1.2509	0.000973724	0.0113821	Significant Increase	Significant Increase
A-579	182.6	186.2	492.143	258.085	Tier 3 zero-reaction						3	30	487	0.74839	0.00207412	0.0149624	Significant Decrease	Significant Decrease
A-1744	365.4	368.7	604.221	370.163	Tier 3 one-reaction						0	6	210	0.016616	0.00217193	0.0154152	Significant Decrease	Significant Decrease
A-3035	574.6	576.9	571.172	104.062	Tier 3 one-reaction						0	5	138	0.56097	0.00223612	0.0155084	Significant Decrease	Significant Decrease
A-2788	515.4	517.9	498.194	264.136	Tier 2	gamma-CEHC	AN02179005	HMDB0001931		15887183				0.58888	0.00230005	0.0157458	Significant Decrease	Significant Decrease
A-1054	262.9	266.6	383.11	149.051	Tier 2	Isomer 1 of Methionine	AN00608000	HMDB0000696	C00073	6137				0.71552	0.00237971	0.0159652	Significant Decrease	Significant Decrease
A-445	161.1	164.6	450.205	216.147	Tier 3 one-reaction						0	15	108	0.66146	0.00244185	0.0161401	Significant Decrease	Significant Decrease
A-122	107	110.9	436.103	202.044	Tier 3 only two-reaction						0	0	17	1.2513	0.000997653	0.0113821	Significant Increase	Significant Increase
A-T915	261.2	265.1	515.168	281.112	Tier 2	N6-Methyladenosine/N-Acetyl-6-(1'-Hydroxy-2'-oxopropyl)-tetrahydropterin	AN02416001	HMDB0004044		102175				0.35272	0.00249407	0.0163244	Significant Decrease	Significant Decrease
A-2325	449.3	452.6	668.061	868.005	Tier 3 only two-reaction						0	0	13	2.049	0.000999642	0.0113821	Significant Increase	Significant Increase
A-2129	417.1	420.3	896.748	662.69	Tier 3 only two-reaction						0	0	10	2.0288	0.00100098	0.0113821	Significant Increase	Significant Increase
A-951	246.6	250.5	561.284	327.225	Tier 3 one-reaction						0	1	49	0.48929	0.00252892	0.0164017	Significant Decrease	Significant Decrease
A-1336	307.1	310.9	606.183	139.074	Tier 3 zero-reaction						1	12	238	1.6505	0.00105381	0.0116378	Significant Increase	Significant Increase
A-514	172.3	175.9	519.154	285.096	Tier 3 zero-reaction						1	17	384	0.66561	0.00254756	0.0164248	Significant Decrease	Significant Decrease
A-373	150.5	153.8	492.144	258.086	Tier 3 zero-reaction						3	30	477	0.63233	0.00257878	0.0164248	Significant Decrease	Significant Decrease
A-1948	392.2	395.7	349.121	115.063	Tier 3 zero-reaction						2	33	454	1.3066	0.00105816	0.0116378	Significant Increase	Significant Increase
A-764	214.7	218.3	347.117	113.059	Tier 3 zero-reaction						1	2	206	0.72186	0.00263945	0.0166439	Significant Decrease	Significant Decrease
A-2677	496	499	339.625	211.133	Tier 3 one-reaction						0	1	125	1.4166	0.00109944	0.0119936	Significant Increase	Significant Increase
A-792	217.4	220.9	701.13	467.072	Tier 3 one-reaction						0	1	133	1.342	0.00120056	0.0126842	Significant Increase	Significant Increase
A-1112	275.4	279	428.095	194.037	Tier 3 one-reaction						0	6	166	1.3027	0.00125379	0.0129145	Significant Increase	Significant Increase
A-T925	223.5	227.4	379.132	145.074	Tier 2	L-Allysine	AN00561000	HMDB0059595	C04076	160603				0.61453	0.00269239	0.0168702	Significant Decrease	Significant Decrease
A-1993	398.3	401.8	430.132	196.073	Tier 2	2,3-Dihydroxy-p-cumic acid	BM01244007		C06580	29587				10.103	0.00125442	0.0129145	Significant Increase	Significant Increase
A-1535	336	339.7	355.088	121.029	Tier 3 only two-reaction						0	0	23	1.2432	0.00126086	0.0129145	Significant Increase	Significant Increase
A-1164	283.5	287.3	510.156	276.097	Tier 3 zero-reaction						1	21	471	0.54148	0.00271664	0.0168702	Significant Decrease	Significant Decrease
A-1941	391.8	395.4	290.096	56.0373	Tier 3 one-reaction						0	2	194	0.72252	0.00274098	0.0168707	Significant Decrease	Significant Decrease
A-T2312	399.6	403	734.208	267.097	Tier 1	Deoxyguanosine	AN02208001	HMDB0000085	C00330	187790				1.4087	0.00128956	0.0130979	Significant Increase	Significant Increase
A-1309	303	306.8	467.184	233.126	Tier 3 zero-reaction						1	25	401	0.27514	0.0028577	0.0174017	Significant Decrease	Significant Decrease
A-2202	425.7	428.9	610.215	143.106	Tier 3 one-reaction						0	3	90	1.5391	0.00130494	0.0130979	Significant Increase	Significant Increase
A-2462	468.6	471.9	508.146	274.087	Tier 3 only two-reaction						0	0	73	0.010059	0.00286617	0.0174017	Significant Decrease	Significant Decrease
A-2130	417.1	420.4	897.082	663.024	Tier 3 only two-reaction						0	0	21	1.9052	0.00131589	0.0130979	Significant Increase	Significant Increase
A-T917	181.1	184.9	424.107	190.048	Tier 2	2,4-Dihydroxyhept-2-enedioic acid	AN01161001		C06201	5280910				0.76126	0.00295545	0.0175363	Significant Decrease	Significant Decrease
A-2899	540	542.1	585.12	118.011	Tier 3 one-reaction						0	1	5	1.2511	0.00131781	0.0130979	Significant Increase	Significant Increase
A-1273	297.7	301.5	635.284	401.226	Tier 3 one-reaction						0	8	186	0.42209	0.00301613	0.0175956	Significant Decrease	Significant Decrease
A-1458	323.3	327	846.107	612.049	Tier 3 one-reaction						0	1	94	1.2727	0.00137121	0.0134825	Significant Increase	Significant Increase
A-438	160.5	164	403.072	169.014	Tier 3 zero-reaction						1	11	240	1.8883	0.00139374	0.0134825	Significant Increase	Significant Increase
A-235	128.5	132	621.281	387.223	Tier 3 one-reaction						0	4	89	0.36018	0.00314214	0.0180174	Significant Decrease	Significant Decrease
A-1106	275.2	278.8	578.362	344.304	Tier 3 one-reaction						0	1	24	1.2372	0.00145205	0.0137098	Significant Increase	Significant Increase
A-T894	212.1	215.9	365.116	131.058	Tier 1	5-Aminolevulinic acid	AN00406002	HMDB0001149	C00430	137				0.67267	0.00320044	0.0182736	Significant Decrease	Significant Decrease
A-774	216	219.5	519.154	285.096	Tier 3 zero-reaction						1	17	384	0.68921	0.00325648	0.0183962	Significant Decrease	Significant Decrease
A-1114	275.4	279.1	349.39	115.331	Unidentified									1.289	0.00153626	0.0142536	Significant Increase	Significant Increase
A-2205	425.9	429	305.612	143.107	Tier 3 one-reaction						0	3	94	1.4808	0.00156761	0.0142536	Significant Increase	Significant Increase
A-2133	417.2	420.5	672.564	877.011	Tier 3 only two-reaction						0	0	13	1.868	0.00157219	0.0142536	Significant Increase	Significant Increase
A-T665	181.1	184.9	464.148	230.09	Tier 1	Aspartyl-Proline	AN01708000	HMDB0028761		14647618				0.48881	0.00329046	0.0183962	Significant Decrease	Significant Decrease
A-1886	384.6	388.3	596.727	362.669	Unidentified									1.8171	0.00159413	0.0142655	Significant Increase	Significant Increase
A-1659	352.1	355.6	397.089	163.03	Tier 3 zero-reaction						1	12	229	1.9135	0.00159476	0.0142655	Significant Increase	Significant Increase
A-49	90.6	94.7	529.148	295.09	Tier 3 one-reaction						0	35	581	0.5769	0.00332756	0.0185264	Significant Decrease	Significant Decrease
A-2058	405.4	408.8	427.133	193.074	Tier 3 zero-reaction						3	24	363	0.76121	0.00352841	0.0190418	Significant Decrease	Significant Decrease
A-1170	283.7	287.5	489.226	255.168	Tier 3 only two-reaction						0	0	34	0.48369	0.00375708	0.0198079	Significant Decrease	Significant Decrease
A-T2449	412.2	415.4	382.109	296.101	Tier 1	Tyrosyl-Aspartic acid	AN02641001	HMDB0029101		19816752				0.59662	0.00376441	0.0198079	Significant Decrease	Significant Decrease
A-T2216	405.4	408.7	409.122	175.063	Tier 2	5-Hydroxyindoleacetaldehyde	AN00956002	HMDB0004073	C05634	74688				0.78819	0.00390012	0.0202719	Significant Decrease	Significant Decrease
A-1122	277.1	280.8	303.128	69.0693	Unidentified									1.2299	0.00161972	0.0142981	Significant Increase	Significant Increase
A-1124	277.4	281.1	454.143	220.085	Tier 2	5-Hydroxy-L-tryptophan	AN01585002	HMDB0000472	C00643	439280				0.74241	0.00409836	0.020989	Significant Decrease	Significant Decrease
A-2326	449.4	452.6	890.745	656.687	Tier 3 only two-reaction						0	0	55	1.9474	0.00164281	0.0144072	Significant Increase	Significant Increase
A-2384	455.2	458.5	324.072	90.0139	Tier 3 one-reaction						0	2	76	1.7905	0.00166708	0.014525	Significant Increase	Significant Increase
A-295	139.1	142.4	646.192	412.134	Tier 3 one-reaction						0	9	352	0.61312	0.00412483	0.0210442	Significant Decrease	Significant Decrease
A-1142	279.4	283.1	428.174	194.115	Tier 3 only two-reaction						0	0	160	0.52529	0.00417325	0.0211192	Significant Decrease	Significant Decrease
A-1180	284.6	288.5	442.153	208.094	Tier 3 one-reaction						0	26	508	0.24415	0.00418676	0.0211192	Significant Decrease	Significant Decrease
A-1196	286.3	290.1	566.126	332.067	Tier 3 one-reaction						0	2	221	0.64409	0.00471395	0.022738	Significant Decrease	Significant Decrease
A-1468	323.4	327.1	351.102	117.043	Tier 3 zero-reaction						3	35	483	1.3532	0.00169885	0.0147064	Significant Increase	Significant Increase
A-3005	564.6	566.7	527.13	60.0208	Tier 3 zero-reaction						2	25	624	1.2247	0.00179966	0.014808	Significant Increase	Significant Increase
A-158	116.6	120.3	422.211	188.153	Tier 3 zero-reaction						1	4	83	0.7248	0.00475084	0.0227664	Significant Decrease	Significant Decrease
A-353	147.9	151.2	502.077	268.019	Tier 3 one-reaction						0	1	59	0.68889	0.00480747	0.0227851	Significant Decrease	Significant Decrease
A-53	91.5	95.7	276.08	42.022	Tier 3 one-reaction						0	3	196	0.63834	0.00481362	0.0227851	Significant Decrease	Significant Decrease
A-2010	400.2	403.7	348.63	229.143	Tier 3 one-reaction						0	3	78	1.417	0.00181246	0.014808	Significant Increase	Significant Increase
A-279	136.9	140.2	590.301	356.243	Tier 3 one-reaction						0	1	136	0.66144	0.00496474	0.0230789	Significant Decrease	Significant Decrease
A-1033	260	263.8	407.049	172.991	Tier 3 one-reaction						0	1	0	1.7926	0.00182001	0.014808	Significant Increase	Significant Increase
A-1293	301	304.8	723.337	489.278	Tier 3 one-reaction						0	5	262	0.45437	0.00522474	0.0238451	Significant Decrease	Significant Decrease
A-T443	146.6	149.8	480.142	246.085	Tier 2	L-alpha-Aspartyl-L-hydroxyproline	AN01900001	HMDB0011160		132990981				0.69747	0.00528289	0.0240288	Significant Decrease	Significant Decrease
A-2214	427.2	430.3	356.093	244.07	Tier 3 zero-reaction						2	29	470	0.72685	0.00531644	0.0240997	Significant Decrease	Significant Decrease
A-T255	115.4	117.2	468.143	234.085	Tier 2	Seryl-Glutamic acid	AN01757006	HMDB0029038		7023503				0.75398	0.00559889	0.0250173	Significant Decrease	Significant Decrease
A-2749	508.4	511.1	653.209	186.1	Tier 3 one-reaction						0	15	232	1.4759	0.00183501	0.014808	Significant Increase	Significant Increase
A-3134	597.2	599.9	571.171	104.062	Tier 3 one-reaction						0	5	138	0.60933	0.00573877	0.0254131	Significant Decrease	Significant Decrease
A-1238	293.9	297.7	396.078	162.019	Tier 3 one-reaction						0	1	75	1.2692	0.00183594	0.014808	Significant Increase	Significant Increase
A-2515	475.1	478.3	625.215	158.105	Tier 3 one-reaction						0	6	216	0.66709	0.00587535	0.0257485	Significant Decrease	Significant Decrease
A-T712	144.2	147.3	455.096	221.036	Tier 2	S-(3-oxo-3-carboxy-n-propyl)cysteine	AN01595000	HMDB0002135		54097042				0.09253	0.00606265	0.0263261	Significant Decrease	Significant Decrease
A-1747	365.8	369.2	435.158	201.1	Tier 3 one-reaction						0	26	404	1.5209	0.0018417	0.014808	Significant Increase	Significant Increase
A-3257	660.3	662.5	317.111	83.0523	Tier 3 only two-reaction						0	0	4	0.66279	0.00611889	0.0264846	Significant Decrease	Significant Decrease
A-780	216.8	220.3	323.364	89.3056	Unidentified									1.3927	0.00185405	0.014808	Significant Increase	Significant Increase
A-1291	300.8	304.6	340.067	106.009	Tier 3 one-reaction						0	7	109	2.0498	0.00187066	0.0148522	Significant Increase	Significant Increase
A-2489	470.7	473.9	336.125	204.133	Tier 3 only two-reaction						0	0	4	1.4031	0.0019071	0.0149097	Significant Increase	Significant Increase
A-1163	283.4	287.2	494.182	260.124	Tier 3 one-reaction						0	4	170	0.55943	0.00623271	0.0268905	Significant Decrease	Significant Decrease
A-530	174.2	177.8	478.128	244.07	Tier 3 zero-reaction						2	29	472	0.63671	0.00627028	0.0269659	Significant Decrease	Significant Decrease
A-1775	369	372.6	668.061	868.006	Tier 3 only two-reaction						0	0	10	1.7622	0.00193867	0.0149097	Significant Increase	Significant Increase
A-2614	488.9	492	640.197	173.088	Tier 3 one-reaction						0	1	65	1.4178	0.0019934	0.0149624	Significant Increase	Significant Increase
A-1428	319	322.7	720.232	486.173	Tier 3 one-reaction						0	17	366	0.72669	0.00632905	0.0270452	Significant Decrease	Significant Decrease
A-2051	404.6	408	357.101	246.086	Tier 3 zero-reaction						2	28	450	0.72361	0.00678944	0.0284686	Significant Decrease	Significant Decrease
A-T1709	359.7	363.4	744.134	277.026	Tier 2	3,4-Dihydroxy-L-phenylalanine 3-O-sulfate	PR02359000			178810				0.71832	0.0071794	0.0291033	Significant Decrease	Significant Decrease
A-1302	302.1	305.9	442.107	208.048	Tier 3 one-reaction						0	5	241	0.75154	0.00749293	0.0298525	Significant Decrease	Significant Decrease
A-1486	326.6	330.3	478.111	244.052	Tier 3 one-reaction						0	13	170	0.80729	0.00756609	0.029947	Significant Decrease	Significant Decrease
A-2679	496.2	499.2	678.241	211.132	Tier 3 one-reaction						0	1	125	1.3622	0.00200992	0.0149624	Significant Increase	Significant Increase
A-1499	329.3	333.1	600.219	133.11	Tier 3 one-reaction						0	9	174	0.23301	0.00766197	0.0300605	Significant Decrease	Significant Decrease
A-786	217	220.6	790.118	556.059	Tier 3 one-reaction						0	1	108	1.2489	0.0020216	0.0149624	Significant Increase	Significant Increase
A-1039	260.9	264.7	475.237	241.179	Tier 3 only two-reaction						0	0	31	0.39504	0.00781779	0.0301871	Significant Decrease	Significant Decrease
A-54	91.6	95.7	796.245	562.187	Tier 3 one-reaction						0	6	248	0.5841	0.00784973	0.0301871	Significant Decrease	Significant Decrease
A-T1312	232.1	236.1	478.199	244.142	Tier 2	Isoleucyl-Hydroxyproline	AN01876002	HMDB0028908		61158802				0.50259	0.00798693	0.0304452	Significant Decrease	Significant Decrease
A-490	169.8	173.4	480.143	246.085	Tier 2	Isomer 1 of L-alpha-Aspartyl-L-hydroxyproline	AN01900001	HMDB0011160		132990981				0.7542	0.00836449	0.0312339	Significant Decrease	Significant Decrease
A-3169	611.8	614.2	628.157	161.047	Tier 3 zero-reaction						3	14	167	0.76387	0.00850676	0.0314096	Significant Decrease	Significant Decrease
A-1466	323.4	327.1	323.106	89.0478	Tier 2	Isomer 2 of N-Methyl-Glycine	AN00124004	HMDB0000271	C00213	1088				1.3173	0.00203147	0.0149624	Significant Increase	Significant Increase
A-1110	275.4	279	349.373	115.315	Unidentified									1.3037	0.00204355	0.0149624	Significant Increase	Significant Increase
A-1135	278.8	282.5	321.384	87.3257	Unidentified									1.3367	0.00205473	0.0149624	Significant Increase	Significant Increase
A-2091	409.9	413.2	328.098	188.08	Tier 3 zero-reaction						2	22	400	2.0258	0.00206052	0.0149624	Significant Increase	Significant Increase
A-1307	302.8	306.5	576.955	342.897	Tier 3 only two-reaction						0	0	4	1.7569	0.00211863	0.0152018	Significant Increase	Significant Increase
A-777	216.6	220.1	323.38	89.3212	Unidentified									1.3984	0.00215557	0.0153846	Significant Increase	Significant Increase
A-665	196.7	200.4	436.19	202.132	Tier 3 one-reaction						0	14	195	0.7661	0.00874544	0.031974	Significant Decrease	Significant Decrease
A-778	216.7	220.2	323.348	89.2895	Unidentified									1.3801	0.00218652	0.0154152	Significant Increase	Significant Increase
A-T245	115.9	117.7	293.106	59.0483	Tier 1	Guanidine	AN00029000	HMDB0001842	C17349	3520				0.60174	0.00897572	0.0321081	Significant Decrease	Significant Decrease
A-936	243.4	247.3	400.168	166.11	Tier 3 one-reaction						0	5	167	1.3373	0.00220222	0.0154152	Significant Increase	Significant Increase
A-T714	178.3	182	498.136	264.078	Tier 2	N2-Acetyl-L-Cystathionine	AN02172003	HMDB0002381		152314				1.5236	0.00220581	0.0154152	Significant Increase	Significant Increase
A-2013	401.2	404.7	696.252	229.142	Tier 3 one-reaction						0	3	76	1.2414	0.00224226	0.0155084	Significant Increase	Significant Increase
A-T309	159.7	163.2	468.143	234.085	Tier 2	L-beta-aspartyl-L-threonine	AN01757003	HMDB0011169		53480674				0.70524	0.00908609	0.0322528	Significant Decrease	Significant Decrease
A-T341	133	135.6	468.143	234.085	Tier 1	Aspartyl-Threonine	AN01757004	HMDB0028763		64896714				0.63646	0.00917536	0.0323983	Significant Decrease	Significant Decrease
A-1591	343.5	347.1	411.104	177.046	Tier 3 zero-reaction						1	16	228	1.7537	0.00227376	0.0156456	Significant Increase	Significant Increase
A-912	239.7	243.5	431.136	197.078	Tier 3 only two-reaction						0	0	3	0.65208	0.0094966	0.0330971	Significant Decrease	Significant Decrease
A-2131	417.2	420.4	672.313	438.255	Tier 3 one-reaction						0	5	219	1.6343	0.00232683	0.0158482	Significant Increase	Significant Increase
A-1457	323.2	327	351.417	117.359	Unidentified									1.4881	0.00235852	0.0159026	Significant Increase	Significant Increase
A-1460	323.3	327	351.434	117.376	Unidentified									1.4803	0.0024247	0.0161401	Significant Increase	Significant Increase
A-1225	292.2	296	460.153	226.095	Tier 3 zero-reaction						1	39	448	1.4171	0.00243932	0.0161401	Significant Increase	Significant Increase
A-1100	272.2	275.8	671.734	437.676	Unidentified									1.7089	0.00246559	0.0162171	Significant Increase	Significant Increase
A-993	254	257.8	649.336	415.278	Tier 3 one-reaction						0	2	102	0.68145	0.00963225	0.0334829	Significant Decrease	Significant Decrease
A-34	85.3	89.5	313.067	79.0089	Tier 3 only two-reaction						0	0	90	1.3171	0.00253033	0.0164017	Significant Increase	Significant Increase
A-T1263	256	260	454.144	220.088	Tier 1	Alanyl-Methionine	AN01586000	HMDB0028693		85744				0.77839	0.00971146	0.033671	Significant Decrease	Significant Decrease
A-T386	142.4	145.4	307.122	73.064	Tier 1	Methylguanidine	AN00066000	HMDB0001522	C02294	10111				0.76895	0.0102316	0.0350789	Significant Decrease	Significant Decrease
A-2262	438.2	441.4	695.184	228.075	Tier 3 zero-reaction						1	27	458	0.77398	0.0102648	0.0350789	Significant Decrease	Significant Decrease
A-1075	266.8	270.5	339.137	105.079	Tier 2	2-Amino-2-methyl-1,3-propanediol	AN00204001	HMDB0244975	C11260	1531				1.2314	0.00257632	0.0164248	Significant Increase	Significant Increase
A-1772	368.9	372.5	356.035	121.977	Tier 3 one-reaction						0	1	61	0.55522	0.0103134	0.0350789	Significant Decrease	Significant Decrease
A-2865	532.5	534.7	323.106	178.096	Tier 3 one-reaction						0	8	267	1.3263	0.00264212	0.0166439	Significant Increase	Significant Increase
A-2365	453.2	456.5	316.093	164.07	Tier 3 zero-reaction						6	74	776	0.15981	0.0104296	0.0352499	Significant Decrease	Significant Decrease
A-T1377	223.7	227.6	478.2	244.142	Tier 2	Leucyl-Hydroxyproline	AN01876003	HMDB0028930		20847829				0.64289	0.0106376	0.0356834	Significant Decrease	Significant Decrease
A-3170	611.9	614.4	314.583	161.049	Tier 3 zero-reaction						3	14	161	0.75971	0.0107149	0.0357784	Significant Decrease	Significant Decrease
A-2596	486.5	489.7	513.124	279.066	Tier 3 one-reaction						0	1	80	0.78399	0.0108794	0.0359666	Significant Decrease	Significant Decrease
A-366	149.4	152.7	387.11	153.051	Tier 3 only two-reaction						0	0	1	0.74235	0.0108998	0.0359666	Significant Decrease	Significant Decrease
A-2624	490	493.2	359.105	125.046	Tier 3 one-reaction						0	15	293	0.70443	0.0109653	0.0360615	Significant Decrease	Significant Decrease
A-1380	313	316.8	556.175	322.116	Tier 3 one-reaction						0	13	300	0.77611	0.0115602	0.0369215	Significant Decrease	Significant Decrease
A-930	242.2	246.1	303.116	69.0579	Tier 3 one-reaction						0	2	183	1.2467	0.00272293	0.0168702	Significant Increase	Significant Increase
A-1463	323.3	327	395.11	161.051	Tier 3 one-reaction						0	4	142	2.5796	0.00272834	0.0168702	Significant Increase	Significant Increase
A-905	237.1	240.9	377.615	143.556	Unidentified									0.65522	0.0116552	0.0369215	Significant Decrease	Significant Decrease
A-T730	203.5	207.3	436.154	202.095	Tier 2	Hydroxyprolyl-Alanine	AN01320001	HMDB0028856		61156985				1.3757	0.00280909	0.0172109	Significant Increase	Significant Increase
A-531	174.5	178.1	500.11	266.051	Tier 3 only two-reaction						0	0	112	0.74978	0.0117537	0.037021	Significant Decrease	Significant Decrease
A-1771	368.9	372.5	667.559	433.501	Unidentified									1.7374	0.00289748	0.0174848	Significant Increase	Significant Increase
A-2226	431.8	434.9	332.095	98.0368	Tier 3 one-reaction						0	14	384	0.75419	0.0119602	0.0373468	Significant Decrease	Significant Decrease
A-2852	531.1	533.2	692.227	225.118	Tier 3 only two-reaction						0	0	27	1.2078	0.00290592	0.0174848	Significant Increase	Significant Increase
A-2560	481.8	485	427.114	193.056	Tier 3 only two-reaction						0	0	28	0.74676	0.0119881	0.0373468	Significant Decrease	Significant Decrease
A-435	160.2	163.7	444.09	210.032	Tier 3 one-reaction						0	2	132	1.6487	0.00295728	0.0175363	Significant Increase	Significant Increase
A-1268	297.2	301	365.117	131.058	Tier 3 zero-reaction						8	60	571	1.3129	0.00295951	0.0175363	Significant Increase	Significant Increase
A-419	157.9	161.3	600.201	366.142	Tier 2	1-(1,2,3,4,5-Pentahydroxypent-1-yl)-1,2,3,4-tetrahydro-beta-carboline-3-carboxylic acid	AN03582001	HMDB0012492		21125948				0.69852	0.0122515	0.0377107	Significant Decrease	Significant Decrease
A-2868	533.4	535.5	307.087	146.058	Tier 3 zero-reaction						7	60	687	0.22509	0.0126053	0.03832	Significant Decrease	Significant Decrease
A-2391	456	459.3	598.167	131.058	Tier 3 zero-reaction						8	60	572	1.9941	0.00297766	0.0175363	Significant Increase	Significant Increase
A-1398	316.4	320.1	396.077	162.019	Tier 3 one-reaction						0	1	75	1.2137	0.00297983	0.0175363	Significant Increase	Significant Increase
A-151	114.4	118.1	598.156	364.098	Tier 3 one-reaction						0	2	145	0.37044	0.0126231	0.03832	Significant Decrease	Significant Decrease
A-1133	278.8	282.5	321.166	87.1072	Unidentified									1.2541	0.00302963	0.0175978	Significant Increase	Significant Increase
A-T1479	283.8	287.7	456.156	222.1	Tier 2	N2'-Acetyl-3'-Hydroxykynurenamine	PR01612005							2.2014	0.00310283	0.0179453	Significant Increase	Significant Increase
A-T385	139.7	142.6	423.17	189.111	Tier 1	Homocitrulline	AN01150000	HMDB0000679	C02427	65072				0.49689	0.0127947	0.0387533	Significant Decrease	Significant Decrease
A-1138	278.9	282.6	321.429	87.3704	Unidentified									1.3537	0.00312136	0.0179751	Significant Increase	Significant Increase
A-2796	516.9	519.4	386.091	152.033	Tier 3 zero-reaction						3	12	425	1.598	0.00326362	0.0183962	Significant Increase	Significant Increase
A-2212	427	430.1	460.117	226.059	Tier 3 zero-reaction						1	19	408	0.79479	0.0130067	0.039043	Significant Decrease	Significant Decrease
A-T1306	256.5	260.5	369.113	135.054	Tier 1	Adenine	AN00452000	HMDB0000034	C00147	190				0.45186	0.0130795	0.0391738	Significant Decrease	Significant Decrease
A-1465	323.4	327.1	395.065	161.006	Tier 3 only two-reaction						0	0	4	1.3367	0.00328937	0.0183962	Significant Increase	Significant Increase
A-1222	292	295.8	380.116	146.058	Tier 3 zero-reaction						7	60	688	0.14377	0.0133041	0.039578	Significant Decrease	Significant Decrease
A-2608	488.6	491.8	677.15	210.041	Tier 3 one-reaction						0	8	162	1.2913	0.00339083	0.0187809	Significant Increase	Significant Increase
A-219	125.7	129.2	545.181	311.123	Tier 3 zero-reaction						2	21	530	0.55597	0.0133325	0.039578	Significant Decrease	Significant Decrease
A-1651	350.7	354.3	611.16	144.051	Unidentified									1.3308	0.00340126	0.0187809	Significant Increase	Significant Increase
A-T509	160.1	163.6	365.117	131.058	Tier 1	Hydroxyproline	AN00406000	HMDB0000725	C01157	5810				2.0145	0.0034496	0.0189697	Significant Increase	Significant Increase
A-1970	396	399.5	317.108	83.0491	Tier 3 zero-reaction						1	1	144	1.4444	0.00348666	0.0190418	Significant Increase	Significant Increase
A-1111	275.4	279	349.357	115.299	Unidentified									1.2598	0.00349665	0.0190418	Significant Increase	Significant Increase
A-154	115.9	119.6	417.123	183.064	Tier 3 one-reaction						0	15	327	1.2207	0.00352611	0.0190418	Significant Increase	Significant Increase
A-2823	522.5	524.8	589.153	122.043	Tier 3 only two-reaction						0	0	3	1.2237	0.00355868	0.0190999	Significant Increase	Significant Increase
A-343	145.9	149.2	502.125	268.067	Tier 3 one-reaction						0	11	200	0.73425	0.0141342	0.0405367	Significant Decrease	Significant Decrease
A-1080	267.7	271.4	505.211	271.153	Tier 3 one-reaction						0	2	153	0.58384	0.0141388	0.0405367	Significant Decrease	Significant Decrease
A-2875	534.3	536.4	613.167	146.057	Tier 3 zero-reaction						7	60	649	0.12521	0.014433	0.041021	Significant Decrease	Significant Decrease
A-888	234.4	238.2	637.28	403.222	Tier 3 one-reaction						0	11	155	0.21095	0.0145	0.0410462	Significant Decrease	Significant Decrease
A-T1457	279	282.7	343.109	109.053	Tier 1	4-Hydroxyaniline	BM00219000	HMDB0001169	C02372	403				1.2488	0.00364229	0.0193935	Significant Increase	Significant Increase
A-902	236.4	240.1	408.074	174.015	Tier 3 zero-reaction						3	16	166	1.5193	0.00373181	0.0197916	Significant Increase	Significant Increase
A-1141	279	282.7	321.4	87.3416	Unidentified									1.316	0.00380804	0.0199592	Significant Increase	Significant Increase
A-1053	262.6	266.4	418.179	184.121	Tier 3 one-reaction						0	5	119	1.3283	0.00389063	0.0202719	Significant Increase	Significant Increase
A-2360	452.1	455.4	285.098	102.08	Tier 3 one-reaction						0	10	214	1.2744	0.00391302	0.0202719	Significant Increase	Significant Increase
A-2310	447	450.3	720.234	253.125	Tier 3 one-reaction						0	1	43	1.2323	0.00405901	0.0208671	Significant Increase	Significant Increase
A-2329	449.6	452.8	667.811	433.752	Unidentified									1.6907	0.00414635	0.0210739	Significant Increase	Significant Increase
A-2287	443.5	446.8	675.168	208.058	Tier 3 zero-reaction						1	49	625	0.67807	0.0148443	0.0418517	Significant Decrease	Significant Decrease
A-2120	415.5	418.8	676.131	209.022	Tier 3 one-reaction						0	3	84	0.82848	0.0151693	0.0423158	Significant Decrease	Significant Decrease
A-2256	436.2	439.3	435.158	201.1	Tier 3 one-reaction						0	26	404	1.4897	0.00427201	0.0214686	Significant Increase	Significant Increase
A-1472	323.7	327.4	351.141	117.083	Tier 3 only two-reaction						0	0	2	1.2955	0.00434349	0.0216182	Significant Increase	Significant Increase
A-2656	492.9	496	583.189	116.079	Unidentified									1.2027	0.00435011	0.0216182	Significant Increase	Significant Increase
A-1085	268.4	272.1	395.127	161.069	Tier 2	Isomer 1 of N-Methyl-L-glutamic acid	TM00754001							1.3558	0.00436884	0.0216311	Significant Increase	Significant Increase
A-T1278	225.7	229.6	348.138	114.079	Tier 2	3-Amino-2-piperidone	AN00255000	HMDB0000323		5200225				1.3006	0.00438984	0.0216552	Significant Increase	Significant Increase
A-2213	427.1	430.2	711.178	244.069	Tier 3 zero-reaction						2	29	476	0.76578	0.0153775	0.0426101	Significant Decrease	Significant Decrease
A-402	155	158.4	446.069	212.011	Tier 3 one-reaction						0	34	288	0.70453	0.0155297	0.0428691	Significant Decrease	Significant Decrease
A-3171	612	614.4	629.159	162.05	Tier 3 only two-reaction						0	0	11	0.7924	0.0157957	0.0429907	Significant Decrease	Significant Decrease
A-107	101	105	509.112	275.054	Tier 3 one-reaction						0	4	162	0.80308	0.0163187	0.0437978	Significant Decrease	Significant Decrease
A-632	191.8	195.4	290.1	56.0414	Unidentified									0.72545	0.0163207	0.0437978	Significant Decrease	Significant Decrease
A-534	175.1	178.7	380.073	146.015	Tier 3 only two-reaction						0	0	61	0.7765	0.0167536	0.0443385	Significant Decrease	Significant Decrease
A-T289	117.5	119.4	493.174	259.117	Tier 2	Glutaminyl-Hydroxyproline	AN02089000	HMDB0028798		69040781				0.63653	0.0168626	0.0444518	Significant Decrease	Significant Decrease
A-T3043	534.7	536.8	635.15	168.042	Tier 1	Homogentisic acid	AN00856000	HMDB0000130	C00544	780				0.151	0.0171324	0.0450744	Significant Decrease	Significant Decrease
A-681	199.6	203.2	491.195	257.137	Tier 3 one-reaction						0	6	174	1.6616	0.00453278	0.0222784	Significant Increase	Significant Increase
A-1544	336.3	340.1	351.101	117.043	Tier 3 zero-reaction						3	35	483	1.2592	0.00461254	0.0225801	Significant Increase	Significant Increase
A-1077	267.2	270.9	459.205	225.147	Tier 3 only two-reaction						0	0	67	1.2595	0.00462781	0.0225801	Significant Increase	Significant Increase
A-T1498	326.2	330.1	498.204	264.147	Tier 2	Feruloylputrescine	AN02180000	HMDB0033463	C10497	5281796				0.82044	0.0175014	0.0456156	Significant Decrease	Significant Decrease
A-276	136.6	140	617.166	383.107	Tier 2	Succinyladenosine	AN03759000	HMDB0000912		20849086				0.74876	0.0176167	0.0458095	Significant Decrease	Significant Decrease
A-T436	144.9	148	410.138	176.08	Tier 1	Seryl-Alanine	AN00972002	HMDB0029032		7009578				0.47144	0.0177889	0.0459016	Significant Decrease	Significant Decrease
A-1473	324.2	327.9	595.168	361.11	Tier 3 one-reaction						0	8	208	0.35811	0.0184119	0.0469672	Significant Decrease	Significant Decrease
A-1037	260.6	264.3	395.162	161.104	Tier 3 zero-reaction						1	14	403	0.57314	0.0185468	0.0470431	Significant Decrease	Significant Decrease
A-2351	451.6	454.9	410.09	176.032	Tier 3 zero-reaction						2	41	366	0.22208	0.0186268	0.0470663	Significant Decrease	Significant Decrease
A-T1905	337.2	341.9	345.092	222.067	Tier 1	Allocystathionine	AN01608003	HMDB0000455	C00542	10104953				0.57494	0.0186713	0.0470663	Significant Decrease	Significant Decrease
A-24	81.1	85.4	570.221	336.163	Tier 3 one-reaction						0	2	108	0.76868	0.0187313	0.0470663	Significant Decrease	Significant Decrease
A-2087	409.5	412.9	396.111	162.053	Tier 3 zero-reaction						5	77	620	0.73975	0.0188369	0.047243	Significant Decrease	Significant Decrease
A-1493	327.8	331.6	303.116	69.0579	Tier 3 one-reaction						0	2	183	1.305	0.00465218	0.0226167	Significant Increase	Significant Increase
A-198	121.9	125.5	431.138	197.08	Tier 3 one-reaction						0	28	391	1.2924	0.00471565	0.022738	Significant Increase	Significant Increase
A-1136	278.8	282.5	321.368	87.3099	Unidentified									1.3058	0.00479502	0.0227851	Significant Increase	Significant Increase
A-1923	389.4	393	352.067	118.009	Tier 3 one-reaction						0	3	80	1.2641	0.00482267	0.0227851	Significant Increase	Significant Increase
A-T1027	267.8	271.5	527.193	293.138	Tier 2	Glutaminyl-Phenylalanine	AN02592000	HMDB0028804		57288566				0.64463	0.0194153	0.0480974	Significant Decrease	Significant Decrease
A-T1152	241.3	245.4	442.141	208.085	Tier 2	Formyl-5-hydroxykynurenamine	AN01408002	HMDB0012948	C05647	440743				1.5692	0.00485218	0.0228441	Significant Increase	Significant Increase
A-1271	297.4	301.2	397.125	163.067	Tier 3 zero-reaction						1	5	140	0.53631	0.0197674	0.048659	Significant Decrease	Significant Decrease
A-T1120	236.1	240.1	386.092	152.033	Tier 1	Xanthine	AN00646000	HMDB0000292	C00385	1188				1.5998	0.00492957	0.0230467	Significant Increase	Significant Increase
A-2850	531	533.2	379.111	145.053	Tier 3 one-reaction						0	9	130	0.68531	0.0200797	0.0488638	Significant Decrease	Significant Decrease
A-1863	381.4	385.1	336.091	102.032	Tier 3 zero-reaction						6	52	601	0.75798	0.0202599	0.0488638	Significant Decrease	Significant Decrease
A-T501	152.2	155.6	466.164	232.106	Tier 2	Threoninyl-Hydroxyproline	AN01730003	HMDB0029062		69041809				0.43193	0.0203677	0.0488638	Significant Decrease	Significant Decrease
A-1481	326.3	330	399.389	165.331	Unidentified									0.80322	0.0203747	0.0488638	Significant Decrease	Significant Decrease
A-2675	495.8	498.8	679.244	212.135	Tier 3 only two-reaction						0	0	21	1.2484	0.00497085	0.0230789	Significant Increase	Significant Increase
A-T1514	245.5	249.7	430.098	196.037	Tier 2	3-(3,4-Dihydroxyphenyl)pyruvic acid	AN01241000		C04045	165198				0.5892	0.0203877	0.0488638	Significant Decrease	Significant Decrease
A-3299	709.9	711.2	566.156	99.0469	Tier 3 only two-reaction						0	0	1	0.67384	0.0206523	0.0492505	Significant Decrease	Significant Decrease
A-T590	149.7	153	471.089	237.031	Tier 2	S-Cysteinosuccinic acid	AN01786000	HMDB0029418		169591				0.58947	0.0206608	0.0492505	Significant Decrease	Significant Decrease
A-2569	483.3	486.5	502.132	268.073	Tier 3 zero-reaction						3	22	408	0.76693	0.0207133	0.0492505	Significant Decrease	Significant Decrease
A-3016	570.9	573.1	388.078	154.019	Tier 3 only two-reaction						0	0	43	0.81757	0.0207385	0.0492505	Significant Decrease	Significant Decrease
A-2478	469.3	472.5	530.161	63.0513	Unidentified									1.3756	0.00502012	0.0232273	Significant Increase	Significant Increase
A-1809	372.9	376.7	430.096	196.037	Tier 3 one-reaction						0	31	290	0.8245	0.0208749	0.0494519	Significant Decrease	Significant Decrease
A-2846	530.5	532.6	554.177	87.068	Tier 3 zero-reaction						1	29	397	1.2245	0.00508114	0.0234288	Significant Increase	Significant Increase
A-542	177.6	181.2	434.211	200.152	Tier 2	Spermine dialdehyde	AN01299000	HMDB0013076		217390				1.42	0.00518748	0.0238293	Significant Increase	Significant Increase
A-2382	454.3	457.6	345.096	222.075	Tier 3 zero-reaction						1	53	694	0.74705	0.0210304	0.0495927	Significant Decrease	Significant Decrease
A-3280	673.3	675.9	513.124	279.066	Tier 3 one-reaction						0	1	80	0.74739	0.0213318	0.0502151	Significant Decrease	Significant Decrease
A-2613	488.8	492	320.101	172.085	Tier 3 zero-reaction						2	9	290	1.3851	0.00520351	0.0238293	Significant Increase	Significant Increase
A-618	190.2	193.8	309.358	75.2999	Unidentified									1.2098	0.00537789	0.0242229	Significant Increase	Significant Increase
A-1159	283.2	287	434.174	200.116	Tier 3 one-reaction						0	11	174	1.8308	0.00537972	0.0242229	Significant Increase	Significant Increase
A-2797	517.6	520	619.143	152.033	Tier 3 zero-reaction						3	12	425	1.5517	0.00540836	0.0242704	Significant Increase	Significant Increase
A-954	246.8	250.7	550.162	316.103	Tier 3 one-reaction						0	4	340	0.79049	0.021408	0.0502602	Significant Decrease	Significant Decrease
A-T2411	410.4	413.7	398.106	164.047	Tier 1	trans-3-Hydroxycinnamic acid	BM00793002							2.8205	0.00561209	0.0250173	Significant Increase	Significant Increase
A-455	162.8	166.3	506.206	272.148	Tier 3 one-reaction						0	1	90	1.4083	0.00563936	0.0250556	Significant Increase	Significant Increase
A-765	215	218.5	424.047	189.989	Tier 3 only two-reaction						0	0	64	1.4866	0.00584787	0.0257485	Significant Increase	Significant Increase
A-T1190	230.7	234.7	335.106	101.048	Tier 2	1-Aminocyclopropane-1-carboxylic acid	AN00171002	HMDB0036458	C01234	535				1.2688	0.00586715	0.0257485	Significant Increase	Significant Increase
A-1459	323.3	327	351.338	117.279	Unidentified									1.3782	0.00589126	0.0257485	Significant Increase	Significant Increase
A-2562	482.4	485.6	400.169	166.111	Tier 3 one-reaction						0	5	167	1.3391	0.00631243	0.0270452	Significant Increase	Significant Increase
A-T1028	210.4	214.2	464.185	230.127	Tier 2	Valyl-Hydroxyproline	AN01711001	HMDB0029128		10242944				1.5899	0.0064023	0.0272495	Significant Increase	Significant Increase
A-T845	157.8	161.3	600.201	366.143	Tier 2	Tetrahydropentoxyline	AN03582000	HMDB0029992		192669				0.69796	0.0214259	0.0502602	Significant Decrease	Significant Decrease
A-2833	523.9	526.3	350.088	116.029	Tier 3 only two-reaction						0	0	43	1.8378	0.00653993	0.0276819	Significant Increase	Significant Increase
A-789	217.3	220.8	323.393	89.3346	Unidentified									1.3853	0.00661316	0.0279038	Significant Increase	Significant Increase
A-T1156	241.3	245.4	420.159	186.1	Tier 1	Prolyl-Alanine	AN01106001	HMDB0029010		418041				1.5807	0.00665259	0.0279822	Significant Increase	Significant Increase
A-761	214.2	217.7	266.048	31.9899	Tier 3 zero-reaction						2	1	350	1.34	0.00685372	0.0285558	Significant Increase	Significant Increase
A-482	168.2	171.7	294.091	60.0323	Tier 3 zero-reaction						1	2	140	0.42322	0.0215519	0.0503436	Significant Decrease	Significant Decrease
A-T581	191.8	195.7	423.12	189.064	Tier 2	L-2-Amino-6-oxoheptanedioic acid	BM01144000		C03871	194695				1.564	0.00687229	0.0285558	Significant Increase	Significant Increase
A-2996	562.7	564.8	610.134	143.025	Tier 3 one-reaction						0	2	43	1.2866	0.00688003	0.0285558	Significant Increase	Significant Increase
A-2798	518.1	520.5	621.141	154.031	Tier 2	Isomer 1 of 2,3-Dihydroxybenzoic acid	BM00670003	HMDB0000397	C00196	19				1.4526	0.0069219	0.0285558	Significant Increase	Significant Increase
A-3070	580.7	583.1	388.077	154.019	Tier 3 one-reaction						0	1	46	0.82517	0.021649	0.0503436	Significant Decrease	Significant Decrease
A-369	149.7	153	414.379	180.321	Unidentified									0.63319	0.0220231	0.0510367	Significant Decrease	Significant Decrease
A-957	247.2	251.1	496.115	262.057	Tier 3 one-reaction						0	11	165	0.82178	0.0220784	0.0510767	Significant Decrease	Significant Decrease
A-2520	476.1	479.3	326.591	185.065	Tier 3 only two-reaction						0	0	3	1.206	0.00692748	0.0285558	Significant Increase	Significant Increase
A-2352	451.7	455	569.188	102.079	Tier 3 one-reaction						0	10	214	1.2379	0.0069513	0.0285558	Significant Increase	Significant Increase
A-2891	538.1	540.3	354.116	120.058	Tier 3 zero-reaction						2	13	249	0.81223	0.0221311	0.0511075	Significant Decrease	Significant Decrease
A-363	149.1	152.4	519.19	285.132	Tier 3 zero-reaction						1	9	339	0.71464	0.0223871	0.0515242	Significant Decrease	Significant Decrease
A-1168	283.7	287.5	415.118	181.06	Tier 2	8-Hydroxy-7-methylguanine	AN01035000	HMDB0006037		308075				0.42997	0.0226505	0.0520319	Significant Decrease	Significant Decrease
A-2112	413.8	417.1	375.076	282.035	Tier 3 one-reaction						0	5	97	0.77416	0.022724	0.0520319	Significant Decrease	Significant Decrease
A-1464	323.3	327.1	351.387	117.329	Unidentified									1.4047	0.00697432	0.0285558	Significant Increase	Significant Increase
A-296	139.1	142.4	559.098	325.04	Tier 3 one-reaction						0	1	59	0.60116	0.0231767	0.0528552	Significant Decrease	Significant Decrease
A-1483	326.6	330.3	399.474	165.416	Unidentified									0.81189	0.0233278	0.052873	Significant Decrease	Significant Decrease
A-1150	281.4	285.1	552.199	85.0893	Tier 3 one-reaction						0	5	191	0.68098	0.0234635	0.0530908	Significant Decrease	Significant Decrease
A-2481	470.1	473.3	335.14	101.082	Unidentified									1.2506	0.00698049	0.0285558	Significant Increase	Significant Increase
A-T750	190.4	194.3	531.147	297.09	Tier 1	5'-Methylthioadenosine	AN02656000	HMDB0001173	C00170	439176				0.5674	0.0236867	0.0532341	Significant Decrease	Significant Decrease
A-2661	493.2	496.3	581.188	114.079	Tier 3 zero-reaction						1	4	192	1.2097	0.00715154	0.0291033	Significant Increase	Significant Increase
A-T1484	340.1	345.2	512.184	278.127	Tier 2	L-phenylalanyl-L-hydroxyproline	AN02380000	HMDB0011176		53480675				0.82948	0.0240075	0.053688	Significant Decrease	Significant Decrease
A-1140	279	282.7	387.077	153.019	Tier 3 one-reaction						0	5	85	1.2538	0.0071765	0.0291033	Significant Increase	Significant Increase
A-213	123.7	127.3	506.159	272.1	Tier 3 one-reaction						0	25	497	0.43385	0.0244554	0.0543274	Significant Decrease	Significant Decrease
A-233	128	131.5	461.147	227.089	Tier 3 zero-reaction						1	11	339	1.2771	0.00735466	0.0295786	Significant Increase	Significant Increase
A-T217	117.5	119.4	436.201	202.143	Tier 1	Symmetric dimethylarginine	AN01326001	HMDB0003334		169148				0.81762	0.0245689	0.0544781	Significant Decrease	Significant Decrease
A-1919	388.2	391.9	565.735	331.677	Unidentified									1.4344	0.00736279	0.0295786	Significant Increase	Significant Increase
A-635	192.1	195.8	413.083	179.025	Tier 3 one-reaction						0	11	337	2.1675	0.00745044	0.0298414	Significant Increase	Significant Increase
A-2183	422.8	426	558.216	91.107	Unidentified									1.2218	0.00750236	0.0298525	Significant Increase	Significant Increase
A-2995	562.6	564.7	306.57	145.023	Tier 3 only two-reaction						0	0	10	1.3019	0.00751996	0.0298525	Significant Increase	Significant Increase
A-2714	502.8	505.6	372.049	137.991	Tier 3 only two-reaction						0	0	9	1.2212	0.00763559	0.0300449	Significant Increase	Significant Increase
A-3219	632.2	634.3	612.131	145.021	Tier 3 one-reaction						0	3	96	1.3298	0.00771259	0.0301709	Significant Increase	Significant Increase
A-314	142.5	145.7	499.174	265.116	Tier 3 one-reaction						0	39	623	0.80381	0.0248157	0.0546855	Significant Decrease	Significant Decrease
A-2950	551.9	554	454.179	220.121	Tier 3 one-reaction						0	12	156	1.584	0.00780267	0.0301871	Significant Increase	Significant Increase
A-2281	440.2	443.5	316.093	164.069	Tier 3 zero-reaction						6	74	774	0.31837	0.0248511	0.0546855	Significant Decrease	Significant Decrease
A-636	192.2	195.8	445.104	211.046	Tier 2	Topaquinone	AN01445002	HMDB0011639		123871				1.5762	0.00783329	0.0301871	Significant Increase	Significant Increase
A-872	230.8	234.5	545.181	311.123	Tier 2	1,7-Dimethylguanosine	AN02865001	HMDB0001961		160130				0.66838	0.0249018	0.0546855	Significant Decrease	Significant Decrease
A-130	108	111.8	434.149	200.091	Tier 3 one-reaction						0	5	167	0.21145	0.0249786	0.0547645	Significant Decrease	Significant Decrease
A-666	197.1	200.7	358.122	124.064	Tier 3 zero-reaction						1	10	233	0.74087	0.0257491	0.0555461	Significant Decrease	Significant Decrease
A-1024	258.6	262.4	460.164	226.106	Tier 2	Alanyl-Histidine	AN01660001	HMDB0028689		9837455				0.77316	0.0258274	0.0556257	Significant Decrease	Significant Decrease
A-1818	374.6	378.4	470.138	236.08	Tier 3 zero-reaction						1	14	295	0.6776	0.0260991	0.0560308	Significant Decrease	Significant Decrease
A-2896	539.2	541.3	354.156	120.098	Tier 3 only two-reaction						0	0	5	0.80598	0.0262671	0.0562117	Significant Decrease	Significant Decrease
A-1461	323.3	327	351.353	117.295	Unidentified									1.3545	0.00786554	0.0301871	Significant Increase	Significant Increase
A-1083	268	271.7	429.122	195.064	Tier 3 one-reaction						0	10	250	0.33641	0.0265802	0.056359	Significant Decrease	Significant Decrease
A-1517	333.4	337.2	519.098	285.04	Tier 3 one-reaction						0	4	110	0.79361	0.0271002	0.0570611	Significant Decrease	Significant Decrease
A-1788	370.2	373.9	687.128	220.019	Tier 3 only two-reaction						0	0	22	0.72431	0.0273226	0.0571651	Significant Decrease	Significant Decrease
A-1455	323.1	326.9	351.37	117.312	Unidentified									1.4377	0.00786619	0.0301871	Significant Increase	Significant Increase
A-T252	119.7	121.7	365.127	131.07	Tier 1	Creatine	AN00407000	HMDB0000064	C00300	586				0.79733	0.027708	0.0575868	Significant Decrease	Significant Decrease
A-1365	310.4	314.2	391.168	157.11	Tier 3 one-reaction						0	18	261	0.4023	0.0278957	0.0576659	Significant Decrease	Significant Decrease
A-T986	244.2	248.3	365.116	131.058	Tier 2	3-Hydroxy-L-proline	AN00406001		C19706	7098652				0.74369	0.0278969	0.0576659	Significant Decrease	Significant Decrease
A-3279	673.1	675.6	555.177	88.0673	Unidentified									0.58956	0.0279351	0.0576659	Significant Decrease	Significant Decrease
A-2551	480.6	483.8	472.215	238.157	Tier 3 one-reaction						0	1	81	0.78437	0.0280908	0.0578983	Significant Decrease	Significant Decrease
A-123	107	110.9	382.107	148.048	Tier 3 one-reaction						0	10	186	0.77193	0.0283369	0.0581375	Significant Decrease	Significant Decrease
A-1847	379.5	383.2	586.246	352.188	Tier 3 one-reaction						0	2	200	0.69248	0.0289216	0.0587532	Significant Decrease	Significant Decrease
A-1248	295.4	299.2	418.107	184.048	Tier 3 one-reaction						0	20	350	0.791	0.0289344	0.0587532	Significant Decrease	Significant Decrease
A-T2475	399.5	402.9	721.234	254.127	Tier 2	L-Pyridosine	EF02022001	HMDB0029443		15664012				0.64724	0.0297541	0.0596536	Significant Decrease	Significant Decrease
A-2895	539.2	541.3	290.154	56.0956	Unidentified									0.82007	0.0297566	0.0596536	Significant Decrease	Significant Decrease
A-779	216.7	220.2	323.409	89.3505	Unidentified									1.3341	0.00787454	0.0301871	Significant Increase	Significant Increase
A-2413	459.4	462.7	596.267	362.209	Tier 3 zero-reaction						3	40	403	0.76267	0.0300666	0.0599449	Significant Decrease	Significant Decrease
A-192	120.2	123.8	608.274	374.216	Tier 3 only two-reaction						0	0	84	0.81952	0.0306139	0.0604423	Significant Decrease	Significant Decrease
A-2197	425.1	428.3	285.098	102.08	Tier 3 one-reaction						0	10	214	1.2965	0.0080184	0.0304695	Significant Increase	Significant Increase
A-2999	563.3	565.4	676.226	209.116	Tier 3 one-reaction						0	9	183	1.303	0.00803872	0.0304695	Significant Increase	Significant Increase
A-T1620	303.1	307	385.119	151.063	Tier 1	2-Phenylglycine	AN00638001	HMDB0002210		3866				0.67562	0.0306265	0.0604423	Significant Decrease	Significant Decrease
A-3122	592.6	595.3	369.103	270.09	Tier 3 one-reaction						0	9	194	0.80257	0.0310924	0.0606574	Significant Decrease	Significant Decrease
A-2647	492.5	495.6	346.099	224.081	Tier 3 zero-reaction						3	25	420	0.66369	0.0317914	0.0613245	Significant Decrease	Significant Decrease
A-682	199.6	203.2	385.13	151.072	Tier 3 only two-reaction						0	0	3	1.3366	0.0081147	0.0305837	Significant Increase	Significant Increase
A-658	195.5	199.1	409.106	175.048	Tier 3 zero-reaction						2	28	380	0.77189	0.0318108	0.0613245	Significant Decrease	Significant Decrease
A-1035	260.4	264.2	339.15	105.092	Tier 3 only two-reaction						0	0	8	1.2032	0.0081395	0.0305837	Significant Increase	Significant Increase
A-146	113	116.7	422.186	188.127	Tier 1	Homoarginine	AN01135000	HMDB0000670	C01924	9085				1.431	0.00815431	0.0305837	Significant Increase	Significant Increase
A-218	125.4	128.9	321.091	87.0322	Tier 3 zero-reaction						1	18	381	2.9523	0.00816002	0.0305837	Significant Increase	Significant Increase
A-1333	306.4	310.2	310.111	76.0524	Tier 3 zero-reaction						2	23	482	0.30409	0.0319437	0.0613245	Significant Decrease	Significant Decrease
A-T471	151.6	155	410.138	176.08	Tier 1	Glycyl-Threonine	AN00972001	HMDB0028851		351980				0.75178	0.0319926	0.0613245	Significant Decrease	Significant Decrease
A-2464	468.7	472	610.134	143.025	Tier 3 one-reaction						0	2	52	1.2409	0.00838004	0.0312339	Significant Increase	Significant Increase
A-3235	644.1	646	729.391	495.332	Tier 3 zero-reaction						1	17	276	1.3894	0.00852083	0.0314096	Significant Increase	Significant Increase
A-2998	562.8	564.8	305.571	143.026	Tier 3 one-reaction						0	2	51	1.2981	0.0087042	0.0319102	Significant Increase	Significant Increase
A-1553	337.6	341.3	395.109	161.051	Tier 2	4,6-Dihydroxyquinoline	AN00751003	HMDB0004077	C05639	440738				1.9112	0.00892397	0.0321081	Significant Increase	Significant Increase
A-T2445	409.8	413.1	648.175	181.06	Tier 2	7,8-Dihydroxanthopterin	AN01035001		C21065	135959				0.72176	0.0325598	0.061969	Significant Decrease	Significant Decrease
A-1385	314.1	317.9	468.096	234.037	Tier 3 one-reaction						0	9	153	0.74755	0.0332002	0.0627119	Significant Decrease	Significant Decrease
A-1121	277	280.7	362.153	128.095	Tier 3 one-reaction						0	8	164	1.2998	0.00894288	0.0321081	Significant Increase	Significant Increase
A-743	211.4	215	477.162	486.207	Tier 3 zero-reaction						1	8	186	0.74222	0.033624	0.0632102	Significant Decrease	Significant Decrease
A-148	113.5	117.2	425.101	191.043	Tier 2	gamma-Carboxyglutamic acid	AN01178000	HMDB0041900		40772				0.57776	0.0337731	0.0632907	Significant Decrease	Significant Decrease
A-891	235	238.8	344.072	110.013	Tier 3 one-reaction						0	2	73	0.8104	0.0340545	0.0636403	Significant Decrease	Significant Decrease
A-1710	360.3	363.7	361.079	254.04	Tier 3 one-reaction						0	7	155	0.74284	0.0342879	0.063905	Significant Decrease	Significant Decrease
A-1507	332.2	336	319.111	85.0528	Tier 3 zero-reaction						1	16	304	1.4564	0.00898498	0.0321081	Significant Increase	Significant Increase
A-1116	275.6	279.3	842.149	608.091	Tier 3 only two-reaction						0	0	90	1.2395	0.00899748	0.0321081	Significant Increase	Significant Increase
A-3018	571	573.2	623.199	156.09	Tier 3 one-reaction						0	7	221	0.7039	0.0343955	0.063905	Significant Decrease	Significant Decrease
A-1767	368.7	372.3	437.137	203.079	Tier 3 one-reaction						0	36	575	0.79071	0.0345742	0.063905	Significant Decrease	Significant Decrease
A-1076	267.2	270.9	789.363	555.305	Tier 3 one-reaction						0	13	385	1.6105	0.00921808	0.0324636	Significant Increase	Significant Increase
A-2261	438.1	441.3	510.205	276.147	Tier 3 one-reaction						0	5	118	0.59773	0.0345923	0.063905	Significant Decrease	Significant Decrease
A-3226	634.7	636.8	412.194	178.136	Tier 3 one-reaction						0	8	104	0.32795	0.0346325	0.063905	Significant Decrease	Significant Decrease
A-226	126.8	130.3	463.073	229.015	Tier 3 one-reaction						0	3	68	1.2649	0.00935687	0.0328662	Significant Increase	Significant Increase
A-2041	403.8	407.2	396.111	162.053	Tier 3 zero-reaction						5	81	736	0.72349	0.03472	0.063905	Significant Decrease	Significant Decrease
A-1555	337.9	341.6	498.158	264.1	Tier 3 one-reaction						0	17	297	0.7901	0.0349117	0.0640915	Significant Decrease	Significant Decrease
A-2240	434.5	437.7	675.167	208.058	Tier 3 zero-reaction						1	49	625	0.70569	0.0351615	0.0641199	Significant Decrease	Significant Decrease
A-T2398	396.3	399.8	748.222	281.112	Tier 2	N-Acetyl-6-(1'-Hydroxy-2'-oxopropyl)-tetrahydropterin	PR02417003							1.3245	0.00942214	0.033009	Significant Increase	Significant Increase
A-1892	385.9	389.5	425.116	191.058	Tier 2	Isomer 2 of 5-Hydroxyindoleacetic acid	AN01180000	HMDB0000763	C05635	1826				1.3475	0.00946024	0.0330562	Significant Increase	Significant Increase
A-110	102.8	106.7	431.094	197.036	Tier 3 one-reaction						0	12	244	0.14684	0.0353271	0.0643165	Significant Decrease	Significant Decrease
A-T2170	374.3	378.1	512.221	278.163	Tier 1	Isoleucyl-Phenylalanine	AN02385002	HMDB0028914		435728				0.44702	0.0360833	0.0649879	Significant Decrease	Significant Decrease
A-T557	165.5	169	477.18	243.122	Tier 1	Glutaminyl-Proline/Prolyl-Glutamine	AN01860000	HMDB0028805		11736661				1.5558	0.0102661	0.0350789	Significant Increase	Significant Increase
A-622	190.4	194	309.387	75.3282	Unidentified									1.2006	0.0103255	0.0350789	Significant Increase	Significant Increase
A-907	238.5	242.3	583.204	116.095	Tier 3 zero-reaction						1	9	187	1.2705	0.0103267	0.0350789	Significant Increase	Significant Increase
A-357	148.3	151.6	436.104	202.045	Tier 3 only two-reaction						0	0	18	0.73572	0.0364795	0.0655044	Significant Decrease	Significant Decrease
A-T2429	411.6	414.9	428.116	194.058	Tier 1	Ferulic acid	BP01216007	HMDB0000954;HMDB0000537	C01494	445858				1.6236	0.0104078	0.0352499	Significant Increase	Significant Increase
A-2324	449.1	452.4	891.078	657.02	Tier 3 one-reaction						0	1	19	1.5939	0.0106205	0.0356834	Significant Increase	Significant Increase
A-683	199.7	203.3	475.212	241.154	Tier 3 only two-reaction						0	0	38	1.3165	0.0106321	0.0356834	Significant Increase	Significant Increase
A-3197	623.3	625.5	729.39	495.332	Tier 3 zero-reaction						1	17	276	1.3795	0.0108004	0.0359307	Significant Increase	Significant Increase
A-1656	351.4	355	397.126	163.067	Tier 3 zero-reaction						1	5	141	1.7316	0.0108185	0.0359307	Significant Increase	Significant Increase
A-1853	380.4	384.1	762.279	528.22	Tier 3 one-reaction						0	6	255	0.73238	0.0365166	0.0655044	Significant Decrease	Significant Decrease
A-127	107.7	111.6	498.111	264.053	Tier 3 one-reaction						0	3	129	0.39945	0.0366044	0.0655633	Significant Decrease	Significant Decrease
A-1946	392	395.6	444.111	210.053	Tier 2	Vanilpyruvic acid	AN01432001	HMDB0011714		14124				0.61966	0.036696	0.0655633	Significant Decrease	Significant Decrease
A-2474	469.3	472.5	528.162	61.0526	Tier 3 zero-reaction						1	15	349	1.3587	0.0109097	0.0359666	Significant Increase	Significant Increase
A-T1753	302.7	306.6	362.117	256.117	Tier 2	2-(3-Carboxy-3-aminopropyl)-L-histidine	AN02050000	HMDB0011655	C04441	440342				1.2038	0.0110415	0.0361767	Significant Increase	Significant Increase
A-2337	450.1	453.4	542.141	75.0318	Tier 3 zero-reaction						1	21	435	1.2036	0.0110543	0.0361767	Significant Increase	Significant Increase
A-2441	463.7	467	312.045	77.987	Tier 3 one-reaction						0	1	36	1.2591	0.0112236	0.0364641	Significant Increase	Significant Increase
A-3270	665.2	667.5	729.39	495.332	Tier 3 zero-reaction						1	17	276	1.3778	0.0112652	0.0365108	Significant Increase	Significant Increase
A-2386	455.4	458.7	347.104	113.046	Unidentified									1.2312	0.0113033	0.0365461	Significant Increase	Significant Increase
A-180	118.4	122.1	492.144	258.085	Tier 3 zero-reaction						3	30	486	0.67145	0.036759	0.0655886	Significant Decrease	Significant Decrease
A-463	165.2	168.7	367.131	133.073	Tier 2	O-Methyl-L-threonine	AN00433003			2724875				1.4207	0.0113474	0.0365992	Significant Increase	Significant Increase
A-642	193.4	197	442.116	208.058	Tier 3 zero-reaction						1	49	625	0.73804	0.0373851	0.0660284	Significant Decrease	Significant Decrease
A-T1391	268.4	272.1	321.127	87.0684	Tier 2	4-Aminobutyraldehyde	AN00115001	HMDB0001080	C00555	118				1.2115	0.0113743	0.0365992	Significant Increase	Significant Increase
A-2617	489.5	492.7	639.194	172.084	Tier 3 zero-reaction						2	9	289	1.268	0.0115746	0.0369215	Significant Increase	Significant Increase
A-2471	469.2	472.4	552.143	85.0338	Tier 3 only two-reaction						0	0	1	1.2359	0.0116104	0.0369215	Significant Increase	Significant Increase
A-1885	384.3	387.9	476.221	242.163	Tier 3 one-reaction						0	4	62	1.7754	0.011661	0.0369215	Significant Increase	Significant Increase
A-T1641	306.4	310.3	480.162	246.104	Tier 1	Prolyl-Methionine	AN01904001	HMDB0029023		5233577				1.2859	0.0116671	0.0369215	Significant Increase	Significant Increase
A-2148	419.6	422.8	555.173	88.0634	Tier 3 one-reaction						0	12	186	1.4118	0.0117821	0.0370235	Significant Increase	Significant Increase
A-T431	156.8	160.2	523.185	289.127	Tier 2	Ophthalmic acid	AN02541000	HMDB0005765	C21016	7018721				1.9011	0.0118489	0.0371463	Significant Increase	Significant Increase
A-2424	461	464.2	328.117	188.117	Tier 3 zero-reaction						3	24	212	1.3505	0.0120538	0.0374387	Significant Increase	Significant Increase
A-T410	126.2	128.5	392.127	158.069	Tier 2	4-Methylene-L-glutamine	BM00716001		C01109	439401				1.3196	0.0122412	0.0377107	Significant Increase	Significant Increase
A-3233	641.7	643.7	755.404	521.346	Tier 3 zero-reaction						2	21	289	1.3284	0.0122537	0.0377107	Significant Increase	Significant Increase
A-615	190.1	193.7	309.403	75.345	Unidentified									1.2033	0.0123204	0.0378291	Significant Increase	Significant Increase
A-1820	375.1	378.9	435.158	201.1	Tier 3 one-reaction						0	26	404	1.5116	0.0124221	0.0379664	Significant Increase	Significant Increase
A-2470	469	472.2	573.219	106.11	Tier 3 one-reaction						0	1	56	1.295	0.01245	0.0379664	Significant Increase	Significant Increase
A-T905	206.1	209.9	472.152	238.095	Tier 1	Glycyl-Tyrosine	AN01801000	HMDB0028853		92829				1.3426	0.0128803	0.038917	Significant Increase	Significant Increase
A-2696	499.2	502.1	611.199	144.089	Tier 3 one-reaction						0	17	254	1.3029	0.0129068	0.038917	Significant Increase	Significant Increase
A-1587	342.8	346.4	613.178	146.069	Tier 3 zero-reaction						4	29	339	0.68447	0.0374718	0.0660316	Significant Decrease	Significant Decrease
A-T1583	323.3	327.2	351.101	234.085	Tier 2	Tabtoxin biosynthesis intermediate 3	BM01757000		C20913	92042779				1.3788	0.0129522	0.0389666	Significant Increase	Significant Increase
A-471	166.3	169.8	281.095	47.0371	Tier 3 one-reaction						0	5	307	1.2043	0.0131166	0.0391974	Significant Increase	Significant Increase
A-T1721	322.4	326.3	401.093	167.036	Tier 1	Taurocyamine	AN00837000	HMDB0003584	C01959	68340				1.9584	0.0133156	0.039578	Significant Increase	Significant Increase
A-1682	355.7	359.2	335.622	101.564	Unidentified									1.2206	0.0135584	0.0400713	Significant Increase	Significant Increase
A-1151	281.5	285.3	380.116	146.058	Tier 3 zero-reaction						7	60	649	0.39745	0.0377301	0.0660956	Significant Decrease	Significant Decrease
A-T713	158.8	162.3	422.138	188.08	Tier 2	Tabtoxinine-beta-lactam	BM01130002		C20918	115314				0.74361	0.0379802	0.0664421	Significant Decrease	Significant Decrease
A-T1285	278.8	282.5	464.13	230.072	Tier 2	(5S)-3-(2-Aminoethylsulfanyl)-7-oxo-1-azabicyclo[3.2.0]heptane-2-carboxylic acid	BM01706000		C20817	92042760				1.6042	0.013601	0.0401071	Significant Increase	Significant Increase
A-2186	422.9	426.1	343.134	109.076	Tier 3 only two-reaction						0	0	2	1.4053	0.0136302	0.0401071	Significant Increase	Significant Increase
A-1109	275.4	279	444.067	210.009	Tier 3 only two-reaction						0	0	39	1.2013	0.0138441	0.0405367	Significant Increase	Significant Increase
A-2915	543.5	545.6	613.167	146.058	Tier 3 zero-reaction						7	60	649	0.36614	0.0380814	0.0664536	Significant Decrease	Significant Decrease
A-2763	509.8	512.5	310.075	152.034	Tier 3 zero-reaction						3	7	158	1.5429	0.013929	0.0405367	Significant Increase	Significant Increase
A-T2439	411.9	415.2	710.267	243.158	Tier 1	Prolyl-Lysine	AN01861001	HMDB0029022		13653495				1.3418	0.0140089	0.0405367	Significant Increase	Significant Increase
A-T1785	322.1	326	363.137	129.079	Tier 1	Pipecolic acid	AN00385000	HMDB0000070	C00408	849				2.0935	0.0140497	0.0405367	Significant Increase	Significant Increase
A-1480	326.3	330	399.406	165.348	Unidentified									0.81911	0.0381353	0.0664536	Significant Decrease	Significant Decrease
A-1705	359.2	362.7	331.111	97.0527	Tier 3 one-reaction						0	8	244	1.2738	0.014058	0.0405367	Significant Increase	Significant Increase
A-1137	278.9	282.6	321.353	87.2949	Unidentified									1.2425	0.0142288	0.0407078	Significant Increase	Significant Increase
A-1101	272.2	275.8	672.235	438.176	Tier 3 one-reaction						0	5	284	1.4686	0.0144402	0.041021	Significant Increase	Significant Increase
A-2834	525.6	527.9	806.03	571.971	Tier 3 only two-reaction						0	0	12	1.2649	0.0144606	0.041021	Significant Increase	Significant Increase
A-547	178.1	181.7	529.15	295.091	Tier 3 one-reaction						0	35	542	1.502	0.014847	0.0418517	Significant Increase	Significant Increase
A-768	215.2	218.7	408.074	174.015	Tier 3 zero-reaction						3	16	166	1.4512	0.0150351	0.042293	Significant Increase	Significant Increase
A-1027	258.6	262.4	486.079	252.02	Tier 3 one-reaction						0	1	44	0.77274	0.0387273	0.0673977	Significant Decrease	Significant Decrease
A-2276	439.5	442.7	321.109	174.101	Tier 3 zero-reaction						1	35	280	1.2812	0.0151438	0.0423158	Significant Increase	Significant Increase
A-2493	471.3	474.5	347.622	227.128	Tier 3 one-reaction						0	2	154	1.3359	0.0151544	0.0423158	Significant Increase	Significant Increase
A-456	163.3	166.8	367.096	133.038	Tier 2	Isomer 1 of Aspartic acid	AN00428000	HMDB0000191	C00049	5960				0.52975	0.0396534	0.0682165	Significant Decrease	Significant Decrease
A-T305	126.2	128.5	409.154	175.096	Tier 1	Citrulline	AN00958001	HMDB0000904	C00327	9750				1.3221	0.0153136	0.0426101	Significant Increase	Significant Increase
A-237	128.7	132.2	364.132	130.074	Tier 3 one-reaction						0	18	302	2.0277	0.0153804	0.0426101	Significant Increase	Significant Increase
A-2563	482.5	485.7	342.114	216.112	Tier 3 one-reaction						0	15	320	1.526	0.0154018	0.0426101	Significant Increase	Significant Increase
A-433	160.1	163.6	460.062	226.004	Tier 3 one-reaction						0	3	44	1.532	0.0155594	0.0428691	Significant Increase	Significant Increase
A-326	144.5	147.7	452.149	218.09	Tier 2	Hydroxyprolyl-Serine	AN01544003	HMDB0028872		10130637				1.2977	0.0156339	0.0428772	Significant Increase	Significant Increase
A-7	78.7	83	518.17	284.111	Tier 2	gamma-Glutamyl-Histidine	AN02459002	HMDB0029151		7017195				1.257	0.0156372	0.0428772	Significant Increase	Significant Increase
A-1494	327.9	331.6	377.091	143.033	Tier 3 one-reaction						0	1	90	0.17922	0.0402961	0.068965	Significant Decrease	Significant Decrease
A-T944	212	215.8	498.138	264.078	Tier 1	Aspartyl-Methionine	AN02172000	HMDB0028759		21488123				0.65384	0.0404508	0.0689773	Significant Decrease	Significant Decrease
A-1559	338.4	342.2	433.125	199.066	Tier 3 only two-reaction						0	0	76	0.60449	0.0404642	0.0689773	Significant Decrease	Significant Decrease
A-T888	160.5	164	516.092	282.034	Tier 2	N-Acetyl-L-Cystine	TA02422000							0.27809	0.0405266	0.0689773	Significant Decrease	Significant Decrease
A-348	146.9	150.2	516.154	282.096	Tier 3 zero-reaction						1	31	606	0.55097	0.0408619	0.0693616	Significant Decrease	Significant Decrease
A-1530	335.6	339.3	630.077	162.967	Tier 3 only two-reaction						0	0	13	1.2881	0.0156581	0.0428772	Significant Increase	Significant Increase
A-1456	323.2	326.9	430.074	196.016	Tier 3 only two-reaction						0	0	87	1.2536	0.0157422	0.0429907	Significant Increase	Significant Increase
A-2612	488.8	492	321.101	174.085	Tier 3 only two-reaction						0	0	2	1.2869	0.0157769	0.0429907	Significant Increase	Significant Increase
A-1432	319.7	323.5	468.095	234.037	Tier 3 one-reaction						0	9	165	0.74809	0.0412025	0.0697159	Significant Decrease	Significant Decrease
A-2997	562.7	564.8	612.132	145.022	Tier 3 only two-reaction						0	0	10	1.2699	0.0158468	0.0430424	Significant Increase	Significant Increase
A-671	198.9	202.5	418.075	184.016	Tier 3 one-reaction						0	2	97	1.4945	0.015885	0.043059	Significant Increase	Significant Increase
A-1899	386.5	390.1	300.141	132.166	Unidentified									1.2083	0.0160096	0.0433092	Significant Increase	Significant Increase
A-1096	271.4	275	350.128	116.069	Tier 3 one-reaction						0	1	34	1.2045	0.0164435	0.0440391	Significant Increase	Significant Increase
A-657	195.3	199	494.088	260.029	Tier 3 zero-reaction						18	35	394	0.76215	0.0414934	0.0699435	Significant Decrease	Significant Decrease
A-1406	317	320.7	418.142	184.083	Tier 3 one-reaction						0	15	307	1.2516	0.0165169	0.0441475	Significant Increase	Significant Increase
A-239	129.1	132.6	567.304	333.246	Tier 3 only two-reaction						0	0	95	1.3293	0.0166862	0.0443231	Significant Increase	Significant Increase
A-40	87.7	91.9	424.19	190.131	Tier 3 one-reaction						0	8	125	0.49017	0.0418924	0.070351	Significant Decrease	Significant Decrease
A-T1267	186.3	190.2	689.218	456.163	Tier 2	5,10-Methenyltetrahydrofolic acid	AN04334000	HMDB0001354	C00445	439237				1.2904	0.0167147	0.0443231	Significant Increase	Significant Increase
A-596	186.7	190.4	334.122	100.064	Tier 3 one-reaction						0	3	242	1.3735	0.0168555	0.0444518	Significant Increase	Significant Increase
A-2454	467.6	470.8	342.114	216.112	Tier 3 one-reaction						0	15	320	1.4225	0.0172734	0.0452842	Significant Increase	Significant Increase
A-T1164	245.6	249.8	464.185	230.127	Tier 2	Hydroxyprolyl-Valine	AN01711000	HMDB0028876		61158071				1.8558	0.0172796	0.0452842	Significant Increase	Significant Increase
A-3295	697.5	699.3	729.39	495.332	Tier 3 zero-reaction						1	17	276	1.2973	0.0173555	0.0453944	Significant Increase	Significant Increase
A-T1314	258.8	262.7	373.133	139.075	Tier 2	L-Histidinal	AN00493000		C01929	152657				0.77091	0.0420488	0.0705141	Significant Decrease	Significant Decrease
A-1172	283.8	287.6	432.195	198.137	Tier 3 one-reaction						0	1	90	1.2718	0.0175081	0.0456156	Significant Increase	Significant Increase
A-1231	293.2	297	432.195	198.137	Tier 3 one-reaction						0	1	90	1.2777	0.0178445	0.0459167	Significant Increase	Significant Increase
A-664	196.7	200.3	428.137	194.078	Tier 3 one-reaction						0	26	433	1.6989	0.0178632	0.0459167	Significant Increase	Significant Increase
A-T685	183.6	187.4	394.143	160.085	Tier 1	Alanyl-Alanine	AN00738000	HMDB0028680		5484352				1.5218	0.0180643	0.0462564	Significant Increase	Significant Increase
A-T1727	315.5	319.4	432.111	198.053	Tier 1	3-Methoxy-4-hydroxymandelic acid	AN01266002	HMDB0000291	C05584	1245				0.59125	0.0421268	0.0705141	Significant Decrease	Significant Decrease
A-361	149	152.4	414.166	180.107	Tier 3 only two-reaction						0	0	6	0.7139	0.0422044	0.0705219	Significant Decrease	Significant Decrease
A-2688	498.2	501.1	270.035	35.9766	Tier 3 zero-reaction						1	0	0	0.79007	0.0424545	0.0708515	Significant Decrease	Significant Decrease
A-538	176.3	179.9	450.143	216.085	Tier 3 one-reaction						0	2	100	0.27686	0.042742	0.071065	Significant Decrease	Significant Decrease
A-713	206.7	210.3	483.143	249.085	Tier 3 zero-reaction						2	41	627	0.8217	0.0430401	0.071065	Significant Decrease	Significant Decrease
A-1549	336.8	340.6	689.177	222.067	Tier 1	Cystathionine	AN01608000	HMDB0000099	C02291	439258				0.62803	0.0430603	0.071065	Significant Decrease	Significant Decrease
A-T1049	261.7	265.5	470.138	236.08	Tier 2	N-formylkynurenine	AN01778000	HMDB0001200	C02700	910				0.80622	0.0440682	0.0721732	Significant Decrease	Significant Decrease
A-T1416	275.4	279	698.239	231.133	Tier 1	Arginyl-Glycine	AN01721000	HMDB0028709		142765				1.535	0.0182552	0.0466562	Significant Increase	Significant Increase
A-2822	522.4	524.7	294.081	120.046	Tier 3 one-reaction						0	1	20	1.2117	0.0184958	0.0470396	Significant Increase	Significant Increase
A-2408	458	461.3	329.116	190.116	Tier 3 only two-reaction						0	0	1	1.3009	0.0185104	0.0470396	Significant Increase	Significant Increase
A-590	186.2	189.8	356.104	122.046	Tier 3 only two-reaction						0	0	1	1.339	0.0185905	0.047065	Significant Increase	Significant Increase
A-454	162.4	165.9	450.18	216.122	Tier 2	N-Acetyl-L-Arginine	TA01518000							1.292	0.0187175	0.0470663	Significant Increase	Significant Increase
A-594	186.6	190.2	441.081	207.023	Tier 3 one-reaction						0	1	15	1.362	0.0188949	0.0473001	Significant Increase	Significant Increase
A-2361	452.2	455.5	693.181	226.072	Tier 3 zero-reaction						1	14	268	1.2132	0.0190229	0.0475319	Significant Increase	Significant Increase
A-T860	206.3	210.1	450.17	216.111	Tier 1	Prolyl-Threonine	AN01516001	HMDB0029027		18218237				1.3389	0.0193662	0.0480974	Significant Increase	Significant Increase
A-1501	330	333.8	379.132	145.074	Tier 3 zero-reaction						6	54	511	1.3905	0.019393	0.0480974	Significant Increase	Significant Increase
A-598	186.9	190.5	334.162	100.103	Tier 3 only two-reaction						0	0	2	1.397	0.019446	0.0480974	Significant Increase	Significant Increase
A-2791	515.8	518.3	643.198	409.14	Tier 3 one-reaction						0	4	122	0.55063	0.0441608	0.0721732	Significant Decrease	Significant Decrease
A-2578	484.7	488	458.109	224.051	Tier 3 only two-reaction						0	0	25	1.5798	0.0194643	0.0480974	Significant Increase	Significant Increase
A-1328	305.7	309.5	393.112	159.054	Tier 3 one-reaction						0	35	477	0.82082	0.0444753	0.0724225	Significant Decrease	Significant Decrease
A-2086	409.5	412.8	414.148	180.089	Tier 3 zero-reaction						1	21	340	1.2791	0.0198004	0.048659	Significant Increase	Significant Increase
A-1913	387	390.6	599.251	132.142	Unidentified									1.2132	0.0200002	0.0488638	Significant Increase	Significant Increase
A-T2253	386.5	390.1	599.199	132.09	Tier 1	Ornithine	AN00423000	HMDB0000214	C00077	6262				1.2254	0.0202095	0.0488638	Significant Increase	Significant Increase
A-1319	304.6	308.3	432.195	198.136	Tier 3 one-reaction						0	1	90	1.2919	0.0202179	0.0488638	Significant Increase	Significant Increase
A-2626	490.3	493.4	297.086	126.055	Tier 3 zero-reaction						2	3	96	0.70949	0.0446586	0.0726328	Significant Decrease	Significant Decrease
A-T2853	482.5	485.6	705.202	238.095	Tier 1	Tyrosyl-Glycine	AN01801001	HMDB0029105		7021853				1.5635	0.0202769	0.0488638	Significant Increase	Significant Increase
A-T266	121.2	123.3	510.154	276.096	Tier 1	gamma-Glutamylglutamic acid	AN02350000	HMDB0029148;HMDB11737;HMDB29148	C05282	92865				0.7975	0.0448816	0.0728755	Significant Decrease	Significant Decrease
A-208	123.5	127	380.39	146.331	Unidentified									1.3911	0.020349	0.0488638	Significant Increase	Significant Increase
A-2394	456.5	459.8	656.258	189.148	Tier 3 one-reaction						0	1	53	1.2488	0.020897	0.0494519	Significant Increase	Significant Increase
A-185	119.1	122.8	421.226	187.168	Tier 3 zero-reaction						2	3	31	0.74165	0.0449164	0.0728755	Significant Decrease	Significant Decrease
A-T1495	280.2	284	426.119	384.122	Tier 1	S-Adenosyl-L-homocysteine	AN03771000	HMDB0000939	C00021	439155				0.76985	0.0451776	0.0730506	Significant Decrease	Significant Decrease
A-289	138.4	141.7	392.102	158.044	Tier 3 zero-reaction						1	1	54	1.2406	0.0214672	0.0502693	Significant Increase	Significant Increase
A-2824	522.5	524.9	587.154	120.045	Tier 3 one-reaction						0	1	8	1.2004	0.0215923	0.0503436	Significant Increase	Significant Increase
A-2457	468	471.2	683.22	216.111	Tier 3 one-reaction						0	15	319	1.2701	0.0219583	0.0509744	Significant Increase	Significant Increase
A-2472	469.2	472.4	566.118	99.0084	Tier 3 only two-reaction						0	0	67	1.3312	0.0226989	0.0520319	Significant Increase	Significant Increase
A-859	228.8	232.5	367.132	133.073	Tier 2	Isomer 3 of O-Methyl-L-threonine	AN00433003			2724875				1.2985	0.0228494	0.0522298	Significant Increase	Significant Increase
A-3150	605.1	607.6	655.144	188.035	Tier 3 one-reaction						0	2	82	1.5525	0.0232459	0.0528552	Significant Increase	Significant Increase
A-212	123.6	127.1	380.105	146.047	Tier 3 only two-reaction						0	0	69	1.3668	0.0232805	0.0528552	Significant Increase	Significant Increase
A-921	241.2	245.1	356.197	122.138	Unidentified									1.3737	0.0235108	0.0531084	Significant Increase	Significant Increase
A-T1953	344.4	350.1	416.116	182.058	Tier 1	3-(4-Hydroxyphenyl)lactic acid	AN01052008	HMDB0000755	C03672	9378				0.61951	0.0457453	0.0734288	Significant Decrease	Significant Decrease
A-202	122.6	126.2	418.083	184.025	Tier 3 one-reaction						0	3	110	1.3125	0.0237154	0.0532341	Significant Increase	Significant Increase
A-1018	257.3	261.1	396.135	324.154	Tier 3 zero-reaction						1	7	215	0.70015	0.0457949	0.0734288	Significant Decrease	Significant Decrease
A-T1268	251.6	255.7	422.174	188.116	Tier 1	Alanyl-Valine	AN01133002	HMDB0028700		96799				1.2242	0.0239996	0.053688	Significant Increase	Significant Increase
A-1441	321	324.7	450.148	216.089	Tier 3 one-reaction						0	12	151	1.5228	0.0240899	0.053689	Significant Increase	Significant Increase
A-215	123.8	127.4	380.456	146.398	Unidentified									1.3466	0.024128	0.053689	Significant Increase	Significant Increase
A-678	199.4	203	262.053	27.9949	Tier 3 zero-reaction						1	4	251	1.2525	0.0248768	0.0546855	Significant Increase	Significant Increase
A-558	179.5	183.1	421.154	187.095	Tier 3 one-reaction						0	7	164	1.5059	0.025203	0.0548977	Significant Increase	Significant Increase
A-1191	286	289.8	383.151	149.093	Tier 3 only two-reaction						0	0	7	1.204	0.0255531	0.0554797	Significant Increase	Significant Increase
A-1625	346.9	350.5	432.159	198.1	Tier 3 one-reaction						0	10	279	1.2956	0.0256006	0.0554797	Significant Increase	Significant Increase
A-T2273	410.3	413.6	750.238	283.128	Tier 2	N-Acetyl-Tetrahydrobiopterin	PR02445000							1.2971	0.0256614	0.0554797	Significant Increase	Significant Increase
A-70	93.5	97.6	422.069	188.01	Tier 3 one-reaction						0	9	205	1.2811	0.0264785	0.056359	Significant Increase	Significant Increase
A-T2020	363	366.3	596.232	362.173	Tier 2	Secoisolariciresinol	BP03541000	HMDB0013692	C18167	65373				0.7001	0.0458287	0.0734288	Significant Decrease	Significant Decrease
A-T293	123.4	125.6	380.127	146.069	Tier 1	Glutamine	AN00574000	HMDB0000641	C00064	5961				1.2539	0.0265485	0.056359	Significant Increase	Significant Increase
A-603	187.2	190.9	272.074	38.0155	Tier 3 only two-reaction						0	0	233	1.3557	0.0269517	0.0569791	Significant Increase	Significant Increase
A-987	253.3	257.2	337.161	103.103	Unidentified									1.2893	0.0271186	0.0570611	Significant Increase	Significant Increase
A-2278	439.8	443	641.21	174.1	Tier 3 zero-reaction						1	35	276	1.223	0.0272231	0.0571635	Significant Increase	Significant Increase
A-2732	505.9	508.7	619.142	152.033	Tier 3 zero-reaction						3	12	425	1.3754	0.0272786	0.0571651	Significant Increase	Significant Increase
A-2482	470.1	473.3	670.244	203.135	Tier 3 only two-reaction						0	0	17	1.3181	0.0273517	0.0571651	Significant Increase	Significant Increase
A-T1549	293.7	297.6	442.143	208.085	Tier 1	Kynurenine	AN01408003	HMDB0000684	C01718	846				0.70312	0.0461714	0.0737524	Significant Decrease	Significant Decrease
A-1391	314.9	318.6	559.246	325.187	Tier 3 only two-reaction						0	0	84	1.3727	0.0274951	0.0573754	Significant Increase	Significant Increase
A-3220	632.3	634.4	610.134	143.024	Tier 3 one-reaction						0	2	52	1.2571	0.0276122	0.0575304	Significant Increase	Significant Increase
A-399	154.3	157.7	337.198	103.14	Unidentified									1.2981	0.0277497	0.0575868	Significant Increase	Significant Increase
A-687	200	203.6	401.104	167.046	Tier 2	2,8-Dihydroxyadenine	AN00839000	HMDB0000401		92268				1.2322	0.0277681	0.0575868	Significant Increase	Significant Increase
A-T3037	532.4	534.5	643.204	176.095	Tier 1	Serotonin	AN00975002	HMDB0000259	C00780	5202				1.6406	0.0282461	0.0581289	Significant Increase	Significant Increase
A-2717	503.2	506.1	298.106	128.096	Tier 3 one-reaction						0	8	165	1.7109	0.0283367	0.0581375	Significant Increase	Significant Increase
A-876	232.1	235.8	459.169	225.111	Tier 3 one-reaction						0	28	294	1.3768	0.0284247	0.0582287	Significant Increase	Significant Increase
A-2721	503.7	506.5	595.204	128.095	Tier 3 one-reaction						0	8	164	1.6247	0.0285262	0.0583475	Significant Increase	Significant Increase
A-1957	393.8	397.3	494.174	260.116	Tier 3 one-reaction						0	8	159	1.373	0.0287457	0.058707	Significant Increase	Significant Increase
A-T637	184.1	187.9	295.111	61.0528	Tier 1	Ethanolamine	AN00037000	HMDB0000149	C00189	700				1.2889	0.0288332	0.0587532	Significant Increase	Significant Increase
A-106	100.9	104.8	361.092	127.034	Unidentified									0.59288	0.0464616	0.0740396	Significant Decrease	Significant Decrease
A-2042	403.8	407.2	407.164	173.105	Tier 3 zero-reaction						4	29	349	1.2374	0.0290278	0.0587532	Significant Increase	Significant Increase
A-3044	576.3	578.7	727.375	493.316	Tier 3 zero-reaction						1	16	310	1.3433	0.0290323	0.0587532	Significant Increase	Significant Increase
A-T700	193.4	197.3	365.116	131.058	Tier 1	cis-4-Hydroxy-D-proline	AN00406012	HMDB0060460	C03440	440014				1.3271	0.029461	0.0593181	Significant Increase	Significant Increase
A-T563	164.6	168.1	463.165	229.106	Tier 1	Prolyl-Asparagine/Asparaginyl-Proline	AN01698001	HMDB0029012		18464218				1.2258	0.029487	0.0593181	Significant Increase	Significant Increase
A-2466	468.9	472.1	379.111	145.053	Tier 3 one-reaction						0	9	130	0.76215	0.0471716	0.0749929	Significant Decrease	Significant Decrease
A-3259	660.5	662.7	717.333	483.274	Tier 3 one-reaction						0	11	289	1.2894	0.0299843	0.0599449	Significant Increase	Significant Increase
A-721	207.6	211.2	592.123	125.014	Tier 3 zero-reaction						1	5	22	1.2801	0.0300296	0.0599449	Significant Increase	Significant Increase
A-3164	610.1	612.6	642.172	175.063	Tier 3 zero-reaction						2	13	159	1.262	0.0301929	0.0600491	Significant Increase	Significant Increase
A-460	164.7	168.2	499.162	265.104	Tier 3 one-reaction						0	7	182	1.281	0.0305266	0.0604423	Significant Increase	Significant Increase
A-205	123	126.6	380.17	146.112	Tier 3 only two-reaction						0	0	12	1.2857	0.0306315	0.0604423	Significant Increase	Significant Increase
A-T425	154.3	157.7	337.158	104.107	Tier 1	Choline	AN00191000	HMDB0000097	C00114	305				1.2813	0.0308049	0.0606574	Significant Increase	Significant Increase
A-T2187	379.3	383.1	416.116	182.058	Tier 1	Homovanillic acid	AN01052009	HMDB0000118	C05582	1738				0.61933	0.0474164	0.0752039	Significant Decrease	Significant Decrease
A-T2308	392.1	395.6	388.084	154.027	Tier 1	2,5-Dihydroxybenzoic acid	AN00670004	HMDB0000152	C00628	3469				2.1326	0.0308367	0.0606574	Significant Increase	Significant Increase
A-1560	338.5	342.2	403.146	169.088	Tier 1	3-methyl-Histidine	AN00877000	HMDB0000479		64969				1.3479	0.0309116	0.0606574	Significant Increase	Significant Increase
A-T343	130.9	133.4	396.122	162.064	Tier 1	Glycyl-Serine	AN00770000	HMDB0028850		102466				0.80697	0.0478694	0.075654	Significant Decrease	Significant Decrease
A-43	88.4	92.6	495.089	261.03	Tier 2	L-Tyrosine O-sulfate	AN02113000	HMDB0155722		514186				0.71067	0.0480635	0.0757823	Significant Decrease	Significant Decrease
A-T402	157.3	160.8	494.107	260.047	Tier 2	5-Hydroxykynurenamine O-sulfate	PR02102000							0.79157	0.0485124	0.0761322	Significant Decrease	Significant Decrease
A-897	235.6	239.4	605.179	371.121	Tier 3 one-reaction						0	10	294	0.81389	0.0485752	0.0761418	Significant Decrease	Significant Decrease
A-1230	293.1	296.9	454.177	220.119	Tier 3 only two-reaction						0	0	58	1.2612	0.0309634	0.0606574	Significant Increase	Significant Increase
A-65	93.1	97.2	403.037	168.979	Tier 3 one-reaction						0	1	57	1.3089	0.0310025	0.0606574	Significant Increase	Significant Increase
A-1115	275.5	279.1	349.436	115.378	Unidentified									1.2006	0.0310927	0.0606574	Significant Increase	Significant Increase
A-752	212.5	216	377.164	143.106	Tier 3 one-reaction						0	3	90	1.4053	0.0311135	0.0606574	Significant Increase	Significant Increase
A-1928	389.9	393.5	439.136	205.077	Tier 3 one-reaction						0	9	185	1.2912	0.0316353	0.0613245	Significant Increase	Significant Increase
A-210	123.5	127.1	380.373	146.315	Unidentified									1.347	0.0317268	0.0613245	Significant Increase	Significant Increase
A-1792	370.7	374.5	396.579	325.041	Tier 3 one-reaction						0	1	59	0.6107	0.0487999	0.0762931	Significant Decrease	Significant Decrease
A-211	123.5	127.1	380.407	146.349	Unidentified									1.3491	0.0317483	0.0613245	Significant Increase	Significant Increase
A-1822	375.4	379.1	393.148	159.09	Tier 3 zero-reaction						6	42	444	1.2349	0.0318676	0.0613245	Significant Increase	Significant Increase
A-1998	398.8	402.3	556.157	89.0474	Tier 3 zero-reaction						4	38	513	1.3736	0.0319544	0.0613245	Significant Increase	Significant Increase
A-207	123.5	127	380.425	146.367	Unidentified									1.3577	0.032334	0.0617329	Significant Increase	Significant Increase
A-2615	489.1	492.2	661.176	194.066	Tier 3 one-reaction						0	1	12	1.2279	0.0323437	0.0617329	Significant Increase	Significant Increase
A-2396	456.7	460	456.159	222.1	Tier 3 one-reaction						0	23	314	1.3583	0.0330085	0.0625053	Significant Increase	Significant Increase
A-1047	262	265.7	413.12	179.062	Tier 2	Cyclohexylsulfamic acid	BM01007000	HMDB0031340	C02824	7533				0.54583	0.0488424	0.0762931	Significant Decrease	Significant Decrease
A-2297	446.1	449.4	300.104	132.091	Tier 3 zero-reaction						2	17	245	1.2023	0.033683	0.0632102	Significant Increase	Significant Increase
A-1469	323.5	327.2	407.058	173	Tier 3 one-reaction						0	2	8	1.2266	0.033683	0.0632102	Significant Increase	Significant Increase
A-201	122.4	126	402.11	168.051	Tier 3 only two-reaction						0	0	4	1.2873	0.0347186	0.063905	Significant Increase	Significant Increase
A-601	187.2	190.8	289.1	55.0421	Tier 3 one-reaction						0	1	175	1.4273	0.0351013	0.0641199	Significant Increase	Significant Increase
A-2495	471.7	474.9	335.125	202.132	Tier 3 one-reaction						0	14	195	1.2865	0.0354685	0.0644864	Significant Increase	Significant Increase
A-2465	468.8	472	568.116	101.007	Tier 3 only two-reaction						0	0	2	1.291	0.0355734	0.0645086	Significant Increase	Significant Increase
A-T1160	246.5	250.7	528.18	294.122	Tier 1	Phenylalanyl-Glutamic acid	AN02608002	HMDB0028994		151134				0.75522	0.0489728	0.0764079	Significant Decrease	Significant Decrease
A-73	93.7	97.8	456.057	221.999	Tier 3 only two-reaction						0	0	21	1.2842	0.0355804	0.0645086	Significant Increase	Significant Increase
A-1737	364.6	368	377.153	143.095	Tier 3 zero-reaction						1	19	346	1.5432	0.0356384	0.0645086	Significant Increase	Significant Increase
A-403	155.1	158.6	337.39	103.332	Unidentified									1.3828	0.035673	0.0645086	Significant Increase	Significant Increase
A-515	172.3	175.9	353.403	119.345	Unidentified									1.2078	0.0358175	0.0646827	Significant Increase	Significant Increase
A-398	154.2	157.6	278.085	44.0262	Tier 3 zero-reaction						1	16	545	1.2455	0.036324	0.0653336	Significant Increase	Significant Increase
A-2486	470.4	473.6	669.241	202.131	Tier 3 one-reaction						0	14	195	1.299	0.0366921	0.0655633	Significant Increase	Significant Increase
A-1903	386.5	390.2	300.337	132.558	Unidentified									1.2841	0.0371507	0.0660284	Significant Increase	Significant Increase
A-873	231.1	234.8	481.151	247.093	Tier 3 only two-reaction						0	0	22	1.328	0.0371746	0.0660284	Significant Increase	Significant Increase
A-1831	376.8	380.6	451.154	217.095	Tier 3 one-reaction						0	24	546	1.3487	0.0372539	0.0660284	Significant Increase	Significant Increase
A-2012	400.3	403.8	359.154	125.095	Tier 3 zero-reaction						2	4	98	1.3182	0.0373992	0.0660284	Significant Increase	Significant Increase
A-1910	386.7	390.3	300.396	132.675	Unidentified									1.2535	0.0375397	0.0660316	Significant Increase	Significant Increase
A-2734	506.1	508.9	641.124	174.015	Tier 3 zero-reaction						3	16	173	1.2783	0.0377328	0.0660956	Significant Increase	Significant Increase
A-76	95.1	99.2	454.019	219.96	Tier 3 one-reaction						0	1	12	1.3022	0.0381041	0.0664536	Significant Increase	Significant Increase
A-T2443	412	415.3	748.224	281.112	Tier 2	N-Acetyl-6-Lactoyl-5,6,7,8-tetrahydropterin	PR02417000							1.2299	0.0389439	0.0676404	Significant Increase	Significant Increase
A-2147	419.5	422.7	383.083	149.024	Tier 3 only two-reaction						0	0	14	1.2017	0.0389676	0.0676404	Significant Increase	Significant Increase
A-2284	441.4	444.6	595.168	128.058	Tier 3 zero-reaction						1	16	273	1.272	0.0394372	0.0682165	Significant Increase	Significant Increase
A-3229	637.8	639.8	374.178	140.12	Tier 3 one-reaction						0	5	120	1.6015	0.0396545	0.0682165	Significant Increase	Significant Increase
A-161	117.3	121	501.266	534.416	Tier 3 one-reaction						0	2	297	1.2772	0.0396553	0.0682165	Significant Increase	Significant Increase
A-T1623	310.2	314.1	726.226	259.117	Tier 2	Hydroxyprolyl-Gamma-glutamic acid	AN02089002	HMDB0028877		131750768				1.2565	0.039799	0.0683759	Significant Increase	Significant Increase
A-3287	677.6	680.2	537.314	303.256	Tier 3 one-reaction						0	5	158	1.3545	0.0402506	0.068965	Significant Increase	Significant Increase
A-1026	258.6	262.4	479.175	245.116	Tier 3 one-reaction						0	7	91	0.82263	0.0490763	0.0764246	Significant Decrease	Significant Decrease
A-T345	117.3	119.2	531.166	297.107	Tier 2	1-Methylguanosine	AN02657000	HMDB0001563	C04545	96373				0.74102	0.0490974	0.0764246	Significant Decrease	Significant Decrease
A-2143	418.5	421.7	282.062	48.0033	Tier 3 zero-reaction						1	3	74	0.79384	0.0492522	0.0764497	Significant Decrease	Significant Decrease
A-2469	469	472.2	264.585	61.0534	Unidentified									1.254	0.0402857	0.068965	Significant Increase	Significant Increase
A-767	215.1	218.7	446.174	212.116	Tier 3 zero-reaction						1	3	188	1.201	0.0408897	0.0693616	Significant Increase	Significant Increase
A-T1508	292.1	296.1	482.136	248.08	Tier 2	5-Hydroxyindoleacetylglycine	AN01935002	HMDB0004185	C05832	440806				1.2527	0.0410794	0.0695955	Significant Increase	Significant Increase
A-1524	334.8	338.6	592.124	125.014	Tier 3 zero-reaction						1	5	23	1.3367	0.0414708	0.0699435	Significant Increase	Significant Increase
A-688	200.2	203.8	437.149	203.091	Tier 2	Asparaginyl-Alanine	AN01334001	HMDB0028724		9942455				1.2582	0.0417628	0.0702945	Significant Increase	Significant Increase
A-720	207.6	211.2	384.099	150.04	Tier 3 only two-reaction						0	0	11	1.229	0.0421471	0.0705141	Significant Increase	Significant Increase
A-2357	451.9	455.2	436.169	202.11	Tier 3 one-reaction						0	5	93	1.296	0.0429927	0.071065	Significant Increase	Significant Increase
A-2049	404.5	407.9	578.362	344.304	Tier 3 one-reaction						0	1	24	1.3753	0.0434889	0.0715983	Significant Increase	Significant Increase
A-T2613	488.9	492	662.179	195.076	Tier 2	6-(Hydroxymethyl)-7,8-dihydropterin	AN01232000		C01300	135398568				1.4714	0.0439678	0.0721213	Significant Increase	Significant Increase
A-278	136.8	140.1	503.611	36.5016	Unidentified									1.2118	0.0443852	0.0724225	Significant Increase	Significant Increase
A-1891	385.8	389.4	379.169	145.111	Tier 3 zero-reaction						1	19	299	1.5706	0.0452312	0.0730506	Significant Increase	Significant Increase
A-1543	336.3	340	336.053	203.989	Tier 3 only two-reaction						0	0	21	1.3625	0.0452421	0.0730506	Significant Increase	Significant Increase
A-462	164.9	168.4	337.17	103.112	Tier 3 one-reaction						0	1	44	1.2282	0.0453656	0.073162	Significant Increase	Significant Increase
A-75	94	98	438.046	203.988	Tier 3 only two-reaction						0	0	18	1.2981	0.0456934	0.0734288	Significant Increase	Significant Increase
A-T1155	242.3	246.4	351.137	117.079	Tier 1	5-Aminopentanoic acid	AN00277004	HMDB0003355	C00431	138				2.0738	0.0458594	0.0734288	Significant Increase	Significant Increase
A-1081	267.9	271.6	334.122	100.064	Tier 3 one-reaction						0	3	242	1.2673	0.0471634	0.0749929	Significant Increase	Significant Increase
A-T881	208.5	212.3	362.117	128.059	Tier 2	gamma-Amino-gamma-cyanobutanoic acid	BM00373003		C05715	440769				1.283	0.0472806	0.0750772	Significant Increase	Significant Increase
A-1415	317.5	321.2	404.126	170.068	Tier 3 one-reaction						0	17	323	1.9463	0.0479917	0.0757581	Significant Increase	Significant Increase
A-639	192.7	196.3	348.137	114.079	Tier 2	Isomer 1 of 3-Amino-2-piperidone	AN00255000	HMDB0000323		5200225				1.2148	0.0482035	0.0758252	Significant Increase	Significant Increase
A-1383	313.4	317.1	395.123	322.129	Tier 3 one-reaction						0	8	433	1.4919	0.0482037	0.0758252	Significant Increase	Significant Increase
A-T1992	400.3	403.7	355.62	243.122	Tier 2	Prolyl-Gamma-glutamic acid	AN01860002	HMDB0029031		131750782				1.4138	0.0482894	0.0758711	Significant Increase	Significant Increase
A-T1949	343.3	348.9	629.21	162.1	Tier 1	5-Hydroxylysine	AN00774001	HMDB0000450	C16741	3032849				1.3279	0.0486795	0.0762161	Significant Increase	Significant Increase
A-1768	368.7	372.3	344.604	221.091	Tier 3 zero-reaction						7	53	725	0.74167	0.049721	0.0770379	Significant Decrease	Significant Decrease
A-3168	611.5	613.9	467.236	233.178	Tier 3 only two-reaction						0	0	37	1.2163	0.0491918	0.0764497	Significant Increase	Significant Increase
A-56	91.7	95.8	759.398	525.34	Tier 3 one-reaction						0	10	171	0.7211	0.0499379	0.0772846	Significant Decrease	Significant Decrease

## Sheet: FC大于1.2 ，P小于0.05
Peak Pair Information						Tier 1 - Positive Identification /Tier 2 - High Confidence Putative Identification					Tier 3 - Putative Identification (MyCompoundID Library)			S1_vs_S2
														Number of Significant Meteabolites with FC > 1.20:			416	416
														Number of Significant Meteabolites with FC < 0.83:			307	307
No	RT (s)	Normalized RT (s)	m/z_light	Neutral Mass (Da)	Identification Level	Compound	Library No.	HMDB_ID	KEGG_ID	PubChem_ID	Zero-reaction	One-reaction	Two-reaction	Fold Change	p-value	q-value	Significance for p-value < 0.05 and q-value < 0.25	Significance for p-value < 0.05
A-3152	607	609.5	611.119	144.009	Tier 3 one-reaction						0	2	55	1.2701	4.50386e-07	0.000338024	Significant Increase	Significant Increase
A-633	192.1	195.7	344.106	110.048	Tier 3 zero-reaction						1	8	272	1.2428	8.06125e-07	0.000338024	Significant Increase	Significant Increase
A-3207	626.2	628.4	611.119	144.009	Tier 3 one-reaction						0	2	55	1.2594	1.00373e-06	0.000338024	Significant Increase	Significant Increase
A-3022	572.4	574.7	577.208	110.099	Unidentified									1.2493	1.45947e-06	0.000338024	Significant Increase	Significant Increase
A-3080	582.5	585	577.157	110.048	Tier 3 zero-reaction						1	8	272	1.2607	1.48291e-06	0.000338024	Significant Increase	Significant Increase
A-541	177.6	181.1	344.106	110.048	Tier 3 zero-reaction						1	8	272	1.2651	1.51153e-06	0.000338024	Significant Increase	Significant Increase
A-3206	626.2	628.4	613.116	146.007	Tier 3 only two-reaction						0	0	23	1.2673	2.37434e-06	0.000455121	Significant Increase	Significant Increase
A-3203	625.4	627.6	306.063	144.01	Tier 3 one-reaction						0	2	60	1.2425	4.10927e-06	0.000594149	Significant Increase	Significant Increase
A-3153	607	609.5	613.116	146.007	Tier 3 only two-reaction						0	0	23	1.2505	4.27293e-06	0.000594149	Significant Increase	Significant Increase
A-2629	490.7	493.8	547.147	80.0372	Tier 3 zero-reaction						1	0	198	1.3029	4.42806e-06	0.000594149	Significant Increase	Significant Increase
A-3073	581.2	583.7	344.106	110.048	Tier 3 zero-reaction						1	8	272	1.2234	1.28619e-05	0.00143816	Significant Increase	Significant Increase
A-12	79.1	83.4	389.128	155.07	Tier 3 zero-reaction						1	14	273	1.2369	1.50606e-05	0.00155446	Significant Increase	Significant Increase
A-3021	572.3	574.5	577.158	110.049	Tier 3 zero-reaction						1	8	272	1.2351	2.17278e-05	0.00192268	Significant Increase	Significant Increase
A-3023	572.5	574.8	579.158	112.049	Tier 3 only two-reaction						0	0	2	1.2169	2.28891e-05	0.00192268	Significant Increase	Significant Increase
A-3074	581.2	583.7	289.083	110.049	Tier 3 zero-reaction						1	8	282	1.214	2.29269e-05	0.00192268	Significant Increase	Significant Increase
A-3031	573.8	576.1	578.16	111.05	Tier 3 only two-reaction						0	0	1	1.2341	2.65127e-05	0.00204688	Significant Increase	Significant Increase
A-2388	455.6	458.9	649.155	182.046	Tier 3 zero-reaction						4	12	165	1.6097	2.89844e-05	0.00204688	Significant Increase	Significant Increase
A-3135	597.4	600	550.146	83.0367	Tier 3 one-reaction						0	2	198	1.2906	3.93785e-05	0.00251607	Significant Increase	Significant Increase
A-T543	165.3	168.8	380.127	146.069	Tier 1	Alanyl-Glycine	AN00574007	HMDB0006899		79094				1.4461	4.85623e-05	0.00283305	Significant Increase	Significant Increase
A-2190	423	426.2	624.316	157.207	Unidentified									1.2809	6.24079e-05	0.00322068	Significant Increase	Significant Increase
A-2392	456	459.3	306.104	144.091	Tier 3 one-reaction						0	17	254	1.6062	7.68381e-05	0.00374404	Significant Increase	Significant Increase
A-3204	625.4	627.6	307.062	146.007	Tier 3 only two-reaction						0	0	23	1.239	0.000100208	0.00429046	Significant Increase	Significant Increase
A-3072	581.2	583.7	290.082	112.048	Tier 3 only two-reaction						0	0	2	1.2114	0.000133795	0.00512927	Significant Increase	Significant Increase
A-2898	540	542.1	583.123	116.014	Tier 3 only two-reaction						0	0	46	1.3019	0.000182718	0.00645178	Significant Increase	Significant Increase
A-1127	277.8	281.5	396.078	162.02	Tier 3 only two-reaction						0	0	69	1.3092	0.000196986	0.00654555	Significant Increase	Significant Increase
A-2398	456.9	460.2	611.199	144.089	Tier 3 one-reaction						0	17	254	1.515	0.000210809	0.00654555	Significant Increase	Significant Increase
A-950	245.7	249.6	376.096	142.038	Tier 1	5-Hydroxymethyluracil	AN00526000	HMDB0000469	C03088	78168				1.2791	0.000211104	0.00654555	Significant Increase	Significant Increase
A-631	190.7	194.4	331.084	97.0257	Tier 3 only two-reaction						0	0	2	1.2901	0.000216731	0.00654555	Significant Increase	Significant Increase
A-304	140.4	143.7	561.248	327.19	Tier 3 one-reaction						0	4	96	1.666	0.000219521	0.00654555	Significant Increase	Significant Increase
A-2006	399.8	403.3	718.234	251.125	Tier 3 one-reaction						0	5	160	1.3608	0.000240192	0.0070062	Significant Increase	Significant Increase
A-T2493	422.9	426	622.179	155.07	Tier 1	Histidine	AN00684000	HMDB0000177		773				1.2217	0.000302591	0.00819061	Significant Increase	Significant Increase
A-2941	548.6	550.7	350.088	116.029	Tier 3 only two-reaction						0	0	43	7.4804	0.000305214	0.00819061	Significant Increase	Significant Increase
A-2184	422.9	426	311.632	155.148	Unidentified									1.2049	0.000322693	0.00833672	Significant Increase	Significant Increase
A-2192	423.2	426.4	622.232	155.123	Unidentified									1.2075	0.000371638	0.00866626	Significant Increase	Significant Increase
A-1776	369.2	372.8	667.811	433.752	Unidentified									1.9488	0.000372569	0.00866626	Significant Increase	Significant Increase
A-1714	362.1	365.5	425.12	191.061	Tier 2	Isomer 1 of 5-Hydroxyindoleacetic acid	AN01180000	HMDB0000763	C05635	1826				1.2311	0.000374608	0.00866626	Significant Increase	Significant Increase
A-T720	184.3	188.2	458.136	224.08	Tier 2	3-Hydroxy-L-kynurenine	AN01634002	HMDB0011631	C03227	11811				1.3253	0.000384893	0.00875327	Significant Increase	Significant Increase
A-2857	531.6	533.7	358.033	123.975	Tier 3 only two-reaction						0	0	9	1.9548	0.000400763	0.00893116	Significant Increase	Significant Increase
A-1312	303.3	307.1	874.434	640.376	Tier 3 one-reaction						0	13	266	1.864	0.00042154	0.00893116	Significant Increase	Significant Increase
A-770	215.6	219.1	386.092	152.034	Tier 3 zero-reaction						3	12	438	1.3602	0.000440245	0.00893116	Significant Increase	Significant Increase
A-3069	580.6	583	384.049	149.99	Tier 3 only two-reaction						0	0	7	3.0566	0.000470002	0.00893116	Significant Increase	Significant Increase
A-1147	281	284.7	534.336	300.277	Tier 3 only two-reaction						0	0	19	1.3729	0.000474462	0.00893116	Significant Increase	Significant Increase
A-T2630	446.8	450	719.231	252.122	Tier 1	Prolyl-Histidine	AN01998001	HMDB0029019		18218235				1.3755	0.000491128	0.00893116	Significant Increase	Significant Increase
A-1856	380.5	384.3	808.835	574.776	Tier 3 only two-reaction						0	0	1	1.5669	0.000506389	0.00894032	Significant Increase	Significant Increase
A-T691	183.6	187.4	436.154	202.095	Tier 1	Prolyl-Serine	AN01320002	HMDB0029026		18218236				1.2952	0.000533622	0.00911835	Significant Increase	Significant Increase
A-2136	417.5	420.7	672.064	438.005	Tier 3 one-reaction						0	1	40	1.9126	0.000557996	0.00935325	Significant Increase	Significant Increase
A-2362	452.4	455.7	577.157	110.047	Tier 3 zero-reaction						1	8	272	1.2337	0.00058468	0.00956723	Significant Increase	Significant Increase
A-2372	453.5	456.8	584.206	117.097	Unidentified									1.6666	0.000611718	0.00965428	Significant Increase	Significant Increase
A-984	252.7	256.6	351.101	117.043	Tier 2	L-2-Amino-3-oxobutanoic acid	AN00273001	HMDB0006454	C03508	440033				1.3811	0.000613371	0.00965428	Significant Increase	Significant Increase
A-782	216.8	220.4	323.333	89.2743	Unidentified									1.436	0.000636062	0.00978406	Significant Increase	Significant Increase
A-910	239.2	243	329.062	95.004	Tier 3 only two-reaction						0	0	96	1.3547	0.000658726	0.00993109	Significant Increase	Significant Increase
A-961	248.5	252.4	440.161	206.103	Tier 3 one-reaction						0	2	58	1.3321	0.000682949	0.00999628	Significant Increase	Significant Increase
A-409	156.3	159.8	562.233	328.174	Tier 3 one-reaction						0	3	119	1.835	0.000700687	0.00999628	Significant Increase	Significant Increase
A-2387	455.5	458.8	332.143	98.0844	Tier 3 one-reaction						0	1	121	1.4685	0.000701877	0.00999628	Significant Increase	Significant Increase
A-669	198.4	202	638.174	171.064	Tier 3 one-reaction						0	8	236	1.5424	0.000725293	0.0101374	Significant Increase	Significant Increase
A-2678	496	499	701.226	234.117	Tier 3 only two-reaction						0	0	68	1.342	0.000741444	0.0102562	Significant Increase	Significant Increase
A-2552	480.6	483.8	324.072	90.0139	Tier 3 one-reaction						0	2	76	2.0282	0.000876933	0.010904	Significant Increase	Significant Increase
A-T1005	235.2	239.2	395.127	161.069	Tier 2	N-Methyl-L-glutamic acid	TM00754001							1.2972	0.000899606	0.0109734	Significant Increase	Significant Increase
A-T1765	352.3	357.1	684.251	217.143	Tier 2	gamma-L-Glutamylputrescine	AN01534002	HMDB0012230	C15699	20841830				1.3499	0.000915705	0.0110692	Significant Increase	Significant Increase
A-2330	449.6	452.9	667.56	433.502	Unidentified									1.9095	0.000931647	0.0111326	Significant Increase	Significant Increase
A-709	206.1	209.7	351.137	117.079	Tier 2	Isomer 1 of 5-Aminopentanoic acid	AN00277004	HMDB0003355	C00431	138				1.2593	0.000937544	0.0111326	Significant Increase	Significant Increase
A-1773	368.9	372.5	319.591	171.065	Tier 3 one-reaction						0	9	253	1.2509	0.000973724	0.0113821	Significant Increase	Significant Increase
A-122	107	110.9	436.103	202.044	Tier 3 only two-reaction						0	0	17	1.2513	0.000997653	0.0113821	Significant Increase	Significant Increase
A-2325	449.3	452.6	668.061	868.005	Tier 3 only two-reaction						0	0	13	2.049	0.000999642	0.0113821	Significant Increase	Significant Increase
A-2129	417.1	420.3	896.748	662.69	Tier 3 only two-reaction						0	0	10	2.0288	0.00100098	0.0113821	Significant Increase	Significant Increase
A-1336	307.1	310.9	606.183	139.074	Tier 3 zero-reaction						1	12	238	1.6505	0.00105381	0.0116378	Significant Increase	Significant Increase
A-1948	392.2	395.7	349.121	115.063	Tier 3 zero-reaction						2	33	454	1.3066	0.00105816	0.0116378	Significant Increase	Significant Increase
A-2677	496	499	339.625	211.133	Tier 3 one-reaction						0	1	125	1.4166	0.00109944	0.0119936	Significant Increase	Significant Increase
A-792	217.4	220.9	701.13	467.072	Tier 3 one-reaction						0	1	133	1.342	0.00120056	0.0126842	Significant Increase	Significant Increase
A-1112	275.4	279	428.095	194.037	Tier 3 one-reaction						0	6	166	1.3027	0.00125379	0.0129145	Significant Increase	Significant Increase
A-1993	398.3	401.8	430.132	196.073	Tier 2	2,3-Dihydroxy-p-cumic acid	BM01244007		C06580	29587				10.103	0.00125442	0.0129145	Significant Increase	Significant Increase
A-1535	336	339.7	355.088	121.029	Tier 3 only two-reaction						0	0	23	1.2432	0.00126086	0.0129145	Significant Increase	Significant Increase
A-T2312	399.6	403	734.208	267.097	Tier 1	Deoxyguanosine	AN02208001	HMDB0000085	C00330	187790				1.4087	0.00128956	0.0130979	Significant Increase	Significant Increase
A-2202	425.7	428.9	610.215	143.106	Tier 3 one-reaction						0	3	90	1.5391	0.00130494	0.0130979	Significant Increase	Significant Increase
A-2130	417.1	420.4	897.082	663.024	Tier 3 only two-reaction						0	0	21	1.9052	0.00131589	0.0130979	Significant Increase	Significant Increase
A-2899	540	542.1	585.12	118.011	Tier 3 one-reaction						0	1	5	1.2511	0.00131781	0.0130979	Significant Increase	Significant Increase
A-1458	323.3	327	846.107	612.049	Tier 3 one-reaction						0	1	94	1.2727	0.00137121	0.0134825	Significant Increase	Significant Increase
A-438	160.5	164	403.072	169.014	Tier 3 zero-reaction						1	11	240	1.8883	0.00139374	0.0134825	Significant Increase	Significant Increase
A-1106	275.2	278.8	578.362	344.304	Tier 3 one-reaction						0	1	24	1.2372	0.00145205	0.0137098	Significant Increase	Significant Increase
A-1114	275.4	279.1	349.39	115.331	Unidentified									1.289	0.00153626	0.0142536	Significant Increase	Significant Increase
A-2205	425.9	429	305.612	143.107	Tier 3 one-reaction						0	3	94	1.4808	0.00156761	0.0142536	Significant Increase	Significant Increase
A-2133	417.2	420.5	672.564	877.011	Tier 3 only two-reaction						0	0	13	1.868	0.00157219	0.0142536	Significant Increase	Significant Increase
A-1886	384.6	388.3	596.727	362.669	Unidentified									1.8171	0.00159413	0.0142655	Significant Increase	Significant Increase
A-1659	352.1	355.6	397.089	163.03	Tier 3 zero-reaction						1	12	229	1.9135	0.00159476	0.0142655	Significant Increase	Significant Increase
A-1122	277.1	280.8	303.128	69.0693	Unidentified									1.2299	0.00161972	0.0142981	Significant Increase	Significant Increase
A-2326	449.4	452.6	890.745	656.687	Tier 3 only two-reaction						0	0	55	1.9474	0.00164281	0.0144072	Significant Increase	Significant Increase
A-2384	455.2	458.5	324.072	90.0139	Tier 3 one-reaction						0	2	76	1.7905	0.00166708	0.014525	Significant Increase	Significant Increase
A-1468	323.4	327.1	351.102	117.043	Tier 3 zero-reaction						3	35	483	1.3532	0.00169885	0.0147064	Significant Increase	Significant Increase
A-3005	564.6	566.7	527.13	60.0208	Tier 3 zero-reaction						2	25	624	1.2247	0.00179966	0.014808	Significant Increase	Significant Increase
A-2010	400.2	403.7	348.63	229.143	Tier 3 one-reaction						0	3	78	1.417	0.00181246	0.014808	Significant Increase	Significant Increase
A-1033	260	263.8	407.049	172.991	Tier 3 one-reaction						0	1	0	1.7926	0.00182001	0.014808	Significant Increase	Significant Increase
A-2749	508.4	511.1	653.209	186.1	Tier 3 one-reaction						0	15	232	1.4759	0.00183501	0.014808	Significant Increase	Significant Increase
A-1238	293.9	297.7	396.078	162.019	Tier 3 one-reaction						0	1	75	1.2692	0.00183594	0.014808	Significant Increase	Significant Increase
A-1747	365.8	369.2	435.158	201.1	Tier 3 one-reaction						0	26	404	1.5209	0.0018417	0.014808	Significant Increase	Significant Increase
A-780	216.8	220.3	323.364	89.3056	Unidentified									1.3927	0.00185405	0.014808	Significant Increase	Significant Increase
A-1291	300.8	304.6	340.067	106.009	Tier 3 one-reaction						0	7	109	2.0498	0.00187066	0.0148522	Significant Increase	Significant Increase
A-2489	470.7	473.9	336.125	204.133	Tier 3 only two-reaction						0	0	4	1.4031	0.0019071	0.0149097	Significant Increase	Significant Increase
A-1775	369	372.6	668.061	868.006	Tier 3 only two-reaction						0	0	10	1.7622	0.00193867	0.0149097	Significant Increase	Significant Increase
A-2614	488.9	492	640.197	173.088	Tier 3 one-reaction						0	1	65	1.4178	0.0019934	0.0149624	Significant Increase	Significant Increase
A-2679	496.2	499.2	678.241	211.132	Tier 3 one-reaction						0	1	125	1.3622	0.00200992	0.0149624	Significant Increase	Significant Increase
A-786	217	220.6	790.118	556.059	Tier 3 one-reaction						0	1	108	1.2489	0.0020216	0.0149624	Significant Increase	Significant Increase
A-1466	323.4	327.1	323.106	89.0478	Tier 2	Isomer 2 of N-Methyl-Glycine	AN00124004	HMDB0000271	C00213	1088				1.3173	0.00203147	0.0149624	Significant Increase	Significant Increase
A-1110	275.4	279	349.373	115.315	Unidentified									1.3037	0.00204355	0.0149624	Significant Increase	Significant Increase
A-1135	278.8	282.5	321.384	87.3257	Unidentified									1.3367	0.00205473	0.0149624	Significant Increase	Significant Increase
A-2091	409.9	413.2	328.098	188.08	Tier 3 zero-reaction						2	22	400	2.0258	0.00206052	0.0149624	Significant Increase	Significant Increase
A-1307	302.8	306.5	576.955	342.897	Tier 3 only two-reaction						0	0	4	1.7569	0.00211863	0.0152018	Significant Increase	Significant Increase
A-777	216.6	220.1	323.38	89.3212	Unidentified									1.3984	0.00215557	0.0153846	Significant Increase	Significant Increase
A-778	216.7	220.2	323.348	89.2895	Unidentified									1.3801	0.00218652	0.0154152	Significant Increase	Significant Increase
A-936	243.4	247.3	400.168	166.11	Tier 3 one-reaction						0	5	167	1.3373	0.00220222	0.0154152	Significant Increase	Significant Increase
A-T714	178.3	182	498.136	264.078	Tier 2	N2-Acetyl-L-Cystathionine	AN02172003	HMDB0002381		152314				1.5236	0.00220581	0.0154152	Significant Increase	Significant Increase
A-2013	401.2	404.7	696.252	229.142	Tier 3 one-reaction						0	3	76	1.2414	0.00224226	0.0155084	Significant Increase	Significant Increase
A-1591	343.5	347.1	411.104	177.046	Tier 3 zero-reaction						1	16	228	1.7537	0.00227376	0.0156456	Significant Increase	Significant Increase
A-2131	417.2	420.4	672.313	438.255	Tier 3 one-reaction						0	5	219	1.6343	0.00232683	0.0158482	Significant Increase	Significant Increase
A-1457	323.2	327	351.417	117.359	Unidentified									1.4881	0.00235852	0.0159026	Significant Increase	Significant Increase
A-1460	323.3	327	351.434	117.376	Unidentified									1.4803	0.0024247	0.0161401	Significant Increase	Significant Increase
A-1225	292.2	296	460.153	226.095	Tier 3 zero-reaction						1	39	448	1.4171	0.00243932	0.0161401	Significant Increase	Significant Increase
A-1100	272.2	275.8	671.734	437.676	Unidentified									1.7089	0.00246559	0.0162171	Significant Increase	Significant Increase
A-34	85.3	89.5	313.067	79.0089	Tier 3 only two-reaction						0	0	90	1.3171	0.00253033	0.0164017	Significant Increase	Significant Increase
A-1075	266.8	270.5	339.137	105.079	Tier 2	2-Amino-2-methyl-1,3-propanediol	AN00204001	HMDB0244975	C11260	1531				1.2314	0.00257632	0.0164248	Significant Increase	Significant Increase
A-2865	532.5	534.7	323.106	178.096	Tier 3 one-reaction						0	8	267	1.3263	0.00264212	0.0166439	Significant Increase	Significant Increase
A-930	242.2	246.1	303.116	69.0579	Tier 3 one-reaction						0	2	183	1.2467	0.00272293	0.0168702	Significant Increase	Significant Increase
A-1463	323.3	327	395.11	161.051	Tier 3 one-reaction						0	4	142	2.5796	0.00272834	0.0168702	Significant Increase	Significant Increase
A-T730	203.5	207.3	436.154	202.095	Tier 2	Hydroxyprolyl-Alanine	AN01320001	HMDB0028856		61156985				1.3757	0.00280909	0.0172109	Significant Increase	Significant Increase
A-1771	368.9	372.5	667.559	433.501	Unidentified									1.7374	0.00289748	0.0174848	Significant Increase	Significant Increase
A-2852	531.1	533.2	692.227	225.118	Tier 3 only two-reaction						0	0	27	1.2078	0.00290592	0.0174848	Significant Increase	Significant Increase
A-435	160.2	163.7	444.09	210.032	Tier 3 one-reaction						0	2	132	1.6487	0.00295728	0.0175363	Significant Increase	Significant Increase
A-1268	297.2	301	365.117	131.058	Tier 3 zero-reaction						8	60	571	1.3129	0.00295951	0.0175363	Significant Increase	Significant Increase
A-2391	456	459.3	598.167	131.058	Tier 3 zero-reaction						8	60	572	1.9941	0.00297766	0.0175363	Significant Increase	Significant Increase
A-1398	316.4	320.1	396.077	162.019	Tier 3 one-reaction						0	1	75	1.2137	0.00297983	0.0175363	Significant Increase	Significant Increase
A-1133	278.8	282.5	321.166	87.1072	Unidentified									1.2541	0.00302963	0.0175978	Significant Increase	Significant Increase
A-T1479	283.8	287.7	456.156	222.1	Tier 2	N2'-Acetyl-3'-Hydroxykynurenamine	PR01612005							2.2014	0.00310283	0.0179453	Significant Increase	Significant Increase
A-1138	278.9	282.6	321.429	87.3704	Unidentified									1.3537	0.00312136	0.0179751	Significant Increase	Significant Increase
A-2796	516.9	519.4	386.091	152.033	Tier 3 zero-reaction						3	12	425	1.598	0.00326362	0.0183962	Significant Increase	Significant Increase
A-1465	323.4	327.1	395.065	161.006	Tier 3 only two-reaction						0	0	4	1.3367	0.00328937	0.0183962	Significant Increase	Significant Increase
A-2608	488.6	491.8	677.15	210.041	Tier 3 one-reaction						0	8	162	1.2913	0.00339083	0.0187809	Significant Increase	Significant Increase
A-1651	350.7	354.3	611.16	144.051	Unidentified									1.3308	0.00340126	0.0187809	Significant Increase	Significant Increase
A-T509	160.1	163.6	365.117	131.058	Tier 1	Hydroxyproline	AN00406000	HMDB0000725	C01157	5810				2.0145	0.0034496	0.0189697	Significant Increase	Significant Increase
A-1970	396	399.5	317.108	83.0491	Tier 3 zero-reaction						1	1	144	1.4444	0.00348666	0.0190418	Significant Increase	Significant Increase
A-1111	275.4	279	349.357	115.299	Unidentified									1.2598	0.00349665	0.0190418	Significant Increase	Significant Increase
A-154	115.9	119.6	417.123	183.064	Tier 3 one-reaction						0	15	327	1.2207	0.00352611	0.0190418	Significant Increase	Significant Increase
A-2823	522.5	524.8	589.153	122.043	Tier 3 only two-reaction						0	0	3	1.2237	0.00355868	0.0190999	Significant Increase	Significant Increase
A-T1457	279	282.7	343.109	109.053	Tier 1	4-Hydroxyaniline	BM00219000	HMDB0001169	C02372	403				1.2488	0.00364229	0.0193935	Significant Increase	Significant Increase
A-902	236.4	240.1	408.074	174.015	Tier 3 zero-reaction						3	16	166	1.5193	0.00373181	0.0197916	Significant Increase	Significant Increase
A-1141	279	282.7	321.4	87.3416	Unidentified									1.316	0.00380804	0.0199592	Significant Increase	Significant Increase
A-1053	262.6	266.4	418.179	184.121	Tier 3 one-reaction						0	5	119	1.3283	0.00389063	0.0202719	Significant Increase	Significant Increase
A-2360	452.1	455.4	285.098	102.08	Tier 3 one-reaction						0	10	214	1.2744	0.00391302	0.0202719	Significant Increase	Significant Increase
A-2310	447	450.3	720.234	253.125	Tier 3 one-reaction						0	1	43	1.2323	0.00405901	0.0208671	Significant Increase	Significant Increase
A-2329	449.6	452.8	667.811	433.752	Unidentified									1.6907	0.00414635	0.0210739	Significant Increase	Significant Increase
A-2256	436.2	439.3	435.158	201.1	Tier 3 one-reaction						0	26	404	1.4897	0.00427201	0.0214686	Significant Increase	Significant Increase
A-1472	323.7	327.4	351.141	117.083	Tier 3 only two-reaction						0	0	2	1.2955	0.00434349	0.0216182	Significant Increase	Significant Increase
A-2656	492.9	496	583.189	116.079	Unidentified									1.2027	0.00435011	0.0216182	Significant Increase	Significant Increase
A-1085	268.4	272.1	395.127	161.069	Tier 2	Isomer 1 of N-Methyl-L-glutamic acid	TM00754001							1.3558	0.00436884	0.0216311	Significant Increase	Significant Increase
A-T1278	225.7	229.6	348.138	114.079	Tier 2	3-Amino-2-piperidone	AN00255000	HMDB0000323		5200225				1.3006	0.00438984	0.0216552	Significant Increase	Significant Increase
A-681	199.6	203.2	491.195	257.137	Tier 3 one-reaction						0	6	174	1.6616	0.00453278	0.0222784	Significant Increase	Significant Increase
A-1544	336.3	340.1	351.101	117.043	Tier 3 zero-reaction						3	35	483	1.2592	0.00461254	0.0225801	Significant Increase	Significant Increase
A-1077	267.2	270.9	459.205	225.147	Tier 3 only two-reaction						0	0	67	1.2595	0.00462781	0.0225801	Significant Increase	Significant Increase
A-1493	327.8	331.6	303.116	69.0579	Tier 3 one-reaction						0	2	183	1.305	0.00465218	0.0226167	Significant Increase	Significant Increase
A-198	121.9	125.5	431.138	197.08	Tier 3 one-reaction						0	28	391	1.2924	0.00471565	0.022738	Significant Increase	Significant Increase
A-1136	278.8	282.5	321.368	87.3099	Unidentified									1.3058	0.00479502	0.0227851	Significant Increase	Significant Increase
A-1923	389.4	393	352.067	118.009	Tier 3 one-reaction						0	3	80	1.2641	0.00482267	0.0227851	Significant Increase	Significant Increase
A-T1152	241.3	245.4	442.141	208.085	Tier 2	Formyl-5-hydroxykynurenamine	AN01408002	HMDB0012948	C05647	440743				1.5692	0.00485218	0.0228441	Significant Increase	Significant Increase
A-T1120	236.1	240.1	386.092	152.033	Tier 1	Xanthine	AN00646000	HMDB0000292	C00385	1188				1.5998	0.00492957	0.0230467	Significant Increase	Significant Increase
A-2675	495.8	498.8	679.244	212.135	Tier 3 only two-reaction						0	0	21	1.2484	0.00497085	0.0230789	Significant Increase	Significant Increase
A-2478	469.3	472.5	530.161	63.0513	Unidentified									1.3756	0.00502012	0.0232273	Significant Increase	Significant Increase
A-2846	530.5	532.6	554.177	87.068	Tier 3 zero-reaction						1	29	397	1.2245	0.00508114	0.0234288	Significant Increase	Significant Increase
A-542	177.6	181.2	434.211	200.152	Tier 2	Spermine dialdehyde	AN01299000	HMDB0013076		217390				1.42	0.00518748	0.0238293	Significant Increase	Significant Increase
A-2613	488.8	492	320.101	172.085	Tier 3 zero-reaction						2	9	290	1.3851	0.00520351	0.0238293	Significant Increase	Significant Increase
A-618	190.2	193.8	309.358	75.2999	Unidentified									1.2098	0.00537789	0.0242229	Significant Increase	Significant Increase
A-1159	283.2	287	434.174	200.116	Tier 3 one-reaction						0	11	174	1.8308	0.00537972	0.0242229	Significant Increase	Significant Increase
A-2797	517.6	520	619.143	152.033	Tier 3 zero-reaction						3	12	425	1.5517	0.00540836	0.0242704	Significant Increase	Significant Increase
A-T2411	410.4	413.7	398.106	164.047	Tier 1	trans-3-Hydroxycinnamic acid	BM00793002							2.8205	0.00561209	0.0250173	Significant Increase	Significant Increase
A-455	162.8	166.3	506.206	272.148	Tier 3 one-reaction						0	1	90	1.4083	0.00563936	0.0250556	Significant Increase	Significant Increase
A-765	215	218.5	424.047	189.989	Tier 3 only two-reaction						0	0	64	1.4866	0.00584787	0.0257485	Significant Increase	Significant Increase
A-T1190	230.7	234.7	335.106	101.048	Tier 2	1-Aminocyclopropane-1-carboxylic acid	AN00171002	HMDB0036458	C01234	535				1.2688	0.00586715	0.0257485	Significant Increase	Significant Increase
A-1459	323.3	327	351.338	117.279	Unidentified									1.3782	0.00589126	0.0257485	Significant Increase	Significant Increase
A-2562	482.4	485.6	400.169	166.111	Tier 3 one-reaction						0	5	167	1.3391	0.00631243	0.0270452	Significant Increase	Significant Increase
A-T1028	210.4	214.2	464.185	230.127	Tier 2	Valyl-Hydroxyproline	AN01711001	HMDB0029128		10242944				1.5899	0.0064023	0.0272495	Significant Increase	Significant Increase
A-2833	523.9	526.3	350.088	116.029	Tier 3 only two-reaction						0	0	43	1.8378	0.00653993	0.0276819	Significant Increase	Significant Increase
A-789	217.3	220.8	323.393	89.3346	Unidentified									1.3853	0.00661316	0.0279038	Significant Increase	Significant Increase
A-T1156	241.3	245.4	420.159	186.1	Tier 1	Prolyl-Alanine	AN01106001	HMDB0029010		418041				1.5807	0.00665259	0.0279822	Significant Increase	Significant Increase
A-761	214.2	217.7	266.048	31.9899	Tier 3 zero-reaction						2	1	350	1.34	0.00685372	0.0285558	Significant Increase	Significant Increase
A-T581	191.8	195.7	423.12	189.064	Tier 2	L-2-Amino-6-oxoheptanedioic acid	BM01144000		C03871	194695				1.564	0.00687229	0.0285558	Significant Increase	Significant Increase
A-2996	562.7	564.8	610.134	143.025	Tier 3 one-reaction						0	2	43	1.2866	0.00688003	0.0285558	Significant Increase	Significant Increase
A-2798	518.1	520.5	621.141	154.031	Tier 2	Isomer 1 of 2,3-Dihydroxybenzoic acid	BM00670003	HMDB0000397	C00196	19				1.4526	0.0069219	0.0285558	Significant Increase	Significant Increase
A-2520	476.1	479.3	326.591	185.065	Tier 3 only two-reaction						0	0	3	1.206	0.00692748	0.0285558	Significant Increase	Significant Increase
A-2352	451.7	455	569.188	102.079	Tier 3 one-reaction						0	10	214	1.2379	0.0069513	0.0285558	Significant Increase	Significant Increase
A-1464	323.3	327.1	351.387	117.329	Unidentified									1.4047	0.00697432	0.0285558	Significant Increase	Significant Increase
A-2481	470.1	473.3	335.14	101.082	Unidentified									1.2506	0.00698049	0.0285558	Significant Increase	Significant Increase
A-2661	493.2	496.3	581.188	114.079	Tier 3 zero-reaction						1	4	192	1.2097	0.00715154	0.0291033	Significant Increase	Significant Increase
A-1140	279	282.7	387.077	153.019	Tier 3 one-reaction						0	5	85	1.2538	0.0071765	0.0291033	Significant Increase	Significant Increase
A-233	128	131.5	461.147	227.089	Tier 3 zero-reaction						1	11	339	1.2771	0.00735466	0.0295786	Significant Increase	Significant Increase
A-1919	388.2	391.9	565.735	331.677	Unidentified									1.4344	0.00736279	0.0295786	Significant Increase	Significant Increase
A-635	192.1	195.8	413.083	179.025	Tier 3 one-reaction						0	11	337	2.1675	0.00745044	0.0298414	Significant Increase	Significant Increase
A-2183	422.8	426	558.216	91.107	Unidentified									1.2218	0.00750236	0.0298525	Significant Increase	Significant Increase
A-2995	562.6	564.7	306.57	145.023	Tier 3 only two-reaction						0	0	10	1.3019	0.00751996	0.0298525	Significant Increase	Significant Increase
A-2714	502.8	505.6	372.049	137.991	Tier 3 only two-reaction						0	0	9	1.2212	0.00763559	0.0300449	Significant Increase	Significant Increase
A-3219	632.2	634.3	612.131	145.021	Tier 3 one-reaction						0	3	96	1.3298	0.00771259	0.0301709	Significant Increase	Significant Increase
A-2950	551.9	554	454.179	220.121	Tier 3 one-reaction						0	12	156	1.584	0.00780267	0.0301871	Significant Increase	Significant Increase
A-636	192.2	195.8	445.104	211.046	Tier 2	Topaquinone	AN01445002	HMDB0011639		123871				1.5762	0.00783329	0.0301871	Significant Increase	Significant Increase
A-1461	323.3	327	351.353	117.295	Unidentified									1.3545	0.00786554	0.0301871	Significant Increase	Significant Increase
A-1455	323.1	326.9	351.37	117.312	Unidentified									1.4377	0.00786619	0.0301871	Significant Increase	Significant Increase
A-779	216.7	220.2	323.409	89.3505	Unidentified									1.3341	0.00787454	0.0301871	Significant Increase	Significant Increase
A-2197	425.1	428.3	285.098	102.08	Tier 3 one-reaction						0	10	214	1.2965	0.0080184	0.0304695	Significant Increase	Significant Increase
A-2999	563.3	565.4	676.226	209.116	Tier 3 one-reaction						0	9	183	1.303	0.00803872	0.0304695	Significant Increase	Significant Increase
A-682	199.6	203.2	385.13	151.072	Tier 3 only two-reaction						0	0	3	1.3366	0.0081147	0.0305837	Significant Increase	Significant Increase
A-1035	260.4	264.2	339.15	105.092	Tier 3 only two-reaction						0	0	8	1.2032	0.0081395	0.0305837	Significant Increase	Significant Increase
A-146	113	116.7	422.186	188.127	Tier 1	Homoarginine	AN01135000	HMDB0000670	C01924	9085				1.431	0.00815431	0.0305837	Significant Increase	Significant Increase
A-218	125.4	128.9	321.091	87.0322	Tier 3 zero-reaction						1	18	381	2.9523	0.00816002	0.0305837	Significant Increase	Significant Increase
A-2464	468.7	472	610.134	143.025	Tier 3 one-reaction						0	2	52	1.2409	0.00838004	0.0312339	Significant Increase	Significant Increase
A-3235	644.1	646	729.391	495.332	Tier 3 zero-reaction						1	17	276	1.3894	0.00852083	0.0314096	Significant Increase	Significant Increase
A-2998	562.8	564.8	305.571	143.026	Tier 3 one-reaction						0	2	51	1.2981	0.0087042	0.0319102	Significant Increase	Significant Increase
A-1553	337.6	341.3	395.109	161.051	Tier 2	4,6-Dihydroxyquinoline	AN00751003	HMDB0004077	C05639	440738				1.9112	0.00892397	0.0321081	Significant Increase	Significant Increase
A-1121	277	280.7	362.153	128.095	Tier 3 one-reaction						0	8	164	1.2998	0.00894288	0.0321081	Significant Increase	Significant Increase
A-1507	332.2	336	319.111	85.0528	Tier 3 zero-reaction						1	16	304	1.4564	0.00898498	0.0321081	Significant Increase	Significant Increase
A-1116	275.6	279.3	842.149	608.091	Tier 3 only two-reaction						0	0	90	1.2395	0.00899748	0.0321081	Significant Increase	Significant Increase
A-1076	267.2	270.9	789.363	555.305	Tier 3 one-reaction						0	13	385	1.6105	0.00921808	0.0324636	Significant Increase	Significant Increase
A-226	126.8	130.3	463.073	229.015	Tier 3 one-reaction						0	3	68	1.2649	0.00935687	0.0328662	Significant Increase	Significant Increase
A-T2398	396.3	399.8	748.222	281.112	Tier 2	N-Acetyl-6-(1'-Hydroxy-2'-oxopropyl)-tetrahydropterin	PR02417003							1.3245	0.00942214	0.033009	Significant Increase	Significant Increase
A-1892	385.9	389.5	425.116	191.058	Tier 2	Isomer 2 of 5-Hydroxyindoleacetic acid	AN01180000	HMDB0000763	C05635	1826				1.3475	0.00946024	0.0330562	Significant Increase	Significant Increase
A-T557	165.5	169	477.18	243.122	Tier 1	Glutaminyl-Proline/Prolyl-Glutamine	AN01860000	HMDB0028805		11736661				1.5558	0.0102661	0.0350789	Significant Increase	Significant Increase
A-622	190.4	194	309.387	75.3282	Unidentified									1.2006	0.0103255	0.0350789	Significant Increase	Significant Increase
A-907	238.5	242.3	583.204	116.095	Tier 3 zero-reaction						1	9	187	1.2705	0.0103267	0.0350789	Significant Increase	Significant Increase
A-T2429	411.6	414.9	428.116	194.058	Tier 1	Ferulic acid	BP01216007	HMDB0000954;HMDB0000537	C01494	445858				1.6236	0.0104078	0.0352499	Significant Increase	Significant Increase
A-2324	449.1	452.4	891.078	657.02	Tier 3 one-reaction						0	1	19	1.5939	0.0106205	0.0356834	Significant Increase	Significant Increase
A-683	199.7	203.3	475.212	241.154	Tier 3 only two-reaction						0	0	38	1.3165	0.0106321	0.0356834	Significant Increase	Significant Increase
A-3197	623.3	625.5	729.39	495.332	Tier 3 zero-reaction						1	17	276	1.3795	0.0108004	0.0359307	Significant Increase	Significant Increase
A-1656	351.4	355	397.126	163.067	Tier 3 zero-reaction						1	5	141	1.7316	0.0108185	0.0359307	Significant Increase	Significant Increase
A-2474	469.3	472.5	528.162	61.0526	Tier 3 zero-reaction						1	15	349	1.3587	0.0109097	0.0359666	Significant Increase	Significant Increase
A-T1753	302.7	306.6	362.117	256.117	Tier 2	2-(3-Carboxy-3-aminopropyl)-L-histidine	AN02050000	HMDB0011655	C04441	440342				1.2038	0.0110415	0.0361767	Significant Increase	Significant Increase
A-2337	450.1	453.4	542.141	75.0318	Tier 3 zero-reaction						1	21	435	1.2036	0.0110543	0.0361767	Significant Increase	Significant Increase
A-2441	463.7	467	312.045	77.987	Tier 3 one-reaction						0	1	36	1.2591	0.0112236	0.0364641	Significant Increase	Significant Increase
A-3270	665.2	667.5	729.39	495.332	Tier 3 zero-reaction						1	17	276	1.3778	0.0112652	0.0365108	Significant Increase	Significant Increase
A-2386	455.4	458.7	347.104	113.046	Unidentified									1.2312	0.0113033	0.0365461	Significant Increase	Significant Increase
A-463	165.2	168.7	367.131	133.073	Tier 2	O-Methyl-L-threonine	AN00433003			2724875				1.4207	0.0113474	0.0365992	Significant Increase	Significant Increase
A-T1391	268.4	272.1	321.127	87.0684	Tier 2	4-Aminobutyraldehyde	AN00115001	HMDB0001080	C00555	118				1.2115	0.0113743	0.0365992	Significant Increase	Significant Increase
A-2617	489.5	492.7	639.194	172.084	Tier 3 zero-reaction						2	9	289	1.268	0.0115746	0.0369215	Significant Increase	Significant Increase
A-2471	469.2	472.4	552.143	85.0338	Tier 3 only two-reaction						0	0	1	1.2359	0.0116104	0.0369215	Significant Increase	Significant Increase
A-1885	384.3	387.9	476.221	242.163	Tier 3 one-reaction						0	4	62	1.7754	0.011661	0.0369215	Significant Increase	Significant Increase
A-T1641	306.4	310.3	480.162	246.104	Tier 1	Prolyl-Methionine	AN01904001	HMDB0029023		5233577				1.2859	0.0116671	0.0369215	Significant Increase	Significant Increase
A-2148	419.6	422.8	555.173	88.0634	Tier 3 one-reaction						0	12	186	1.4118	0.0117821	0.0370235	Significant Increase	Significant Increase
A-T431	156.8	160.2	523.185	289.127	Tier 2	Ophthalmic acid	AN02541000	HMDB0005765	C21016	7018721				1.9011	0.0118489	0.0371463	Significant Increase	Significant Increase
A-2424	461	464.2	328.117	188.117	Tier 3 zero-reaction						3	24	212	1.3505	0.0120538	0.0374387	Significant Increase	Significant Increase
A-T410	126.2	128.5	392.127	158.069	Tier 2	4-Methylene-L-glutamine	BM00716001		C01109	439401				1.3196	0.0122412	0.0377107	Significant Increase	Significant Increase
A-3233	641.7	643.7	755.404	521.346	Tier 3 zero-reaction						2	21	289	1.3284	0.0122537	0.0377107	Significant Increase	Significant Increase
A-615	190.1	193.7	309.403	75.345	Unidentified									1.2033	0.0123204	0.0378291	Significant Increase	Significant Increase
A-1820	375.1	378.9	435.158	201.1	Tier 3 one-reaction						0	26	404	1.5116	0.0124221	0.0379664	Significant Increase	Significant Increase
A-2470	469	472.2	573.219	106.11	Tier 3 one-reaction						0	1	56	1.295	0.01245	0.0379664	Significant Increase	Significant Increase
A-T905	206.1	209.9	472.152	238.095	Tier 1	Glycyl-Tyrosine	AN01801000	HMDB0028853		92829				1.3426	0.0128803	0.038917	Significant Increase	Significant Increase
A-2696	499.2	502.1	611.199	144.089	Tier 3 one-reaction						0	17	254	1.3029	0.0129068	0.038917	Significant Increase	Significant Increase
A-T1583	323.3	327.2	351.101	234.085	Tier 2	Tabtoxin biosynthesis intermediate 3	BM01757000		C20913	92042779				1.3788	0.0129522	0.0389666	Significant Increase	Significant Increase
A-471	166.3	169.8	281.095	47.0371	Tier 3 one-reaction						0	5	307	1.2043	0.0131166	0.0391974	Significant Increase	Significant Increase
A-T1721	322.4	326.3	401.093	167.036	Tier 1	Taurocyamine	AN00837000	HMDB0003584	C01959	68340				1.9584	0.0133156	0.039578	Significant Increase	Significant Increase
A-1682	355.7	359.2	335.622	101.564	Unidentified									1.2206	0.0135584	0.0400713	Significant Increase	Significant Increase
A-T1285	278.8	282.5	464.13	230.072	Tier 2	(5S)-3-(2-Aminoethylsulfanyl)-7-oxo-1-azabicyclo[3.2.0]heptane-2-carboxylic acid	BM01706000		C20817	92042760				1.6042	0.013601	0.0401071	Significant Increase	Significant Increase
A-2186	422.9	426.1	343.134	109.076	Tier 3 only two-reaction						0	0	2	1.4053	0.0136302	0.0401071	Significant Increase	Significant Increase
A-1109	275.4	279	444.067	210.009	Tier 3 only two-reaction						0	0	39	1.2013	0.0138441	0.0405367	Significant Increase	Significant Increase
A-2763	509.8	512.5	310.075	152.034	Tier 3 zero-reaction						3	7	158	1.5429	0.013929	0.0405367	Significant Increase	Significant Increase
A-T2439	411.9	415.2	710.267	243.158	Tier 1	Prolyl-Lysine	AN01861001	HMDB0029022		13653495				1.3418	0.0140089	0.0405367	Significant Increase	Significant Increase
A-T1785	322.1	326	363.137	129.079	Tier 1	Pipecolic acid	AN00385000	HMDB0000070	C00408	849				2.0935	0.0140497	0.0405367	Significant Increase	Significant Increase
A-1705	359.2	362.7	331.111	97.0527	Tier 3 one-reaction						0	8	244	1.2738	0.014058	0.0405367	Significant Increase	Significant Increase
A-1137	278.9	282.6	321.353	87.2949	Unidentified									1.2425	0.0142288	0.0407078	Significant Increase	Significant Increase
A-1101	272.2	275.8	672.235	438.176	Tier 3 one-reaction						0	5	284	1.4686	0.0144402	0.041021	Significant Increase	Significant Increase
A-2834	525.6	527.9	806.03	571.971	Tier 3 only two-reaction						0	0	12	1.2649	0.0144606	0.041021	Significant Increase	Significant Increase
A-547	178.1	181.7	529.15	295.091	Tier 3 one-reaction						0	35	542	1.502	0.014847	0.0418517	Significant Increase	Significant Increase
A-768	215.2	218.7	408.074	174.015	Tier 3 zero-reaction						3	16	166	1.4512	0.0150351	0.042293	Significant Increase	Significant Increase
A-2276	439.5	442.7	321.109	174.101	Tier 3 zero-reaction						1	35	280	1.2812	0.0151438	0.0423158	Significant Increase	Significant Increase
A-2493	471.3	474.5	347.622	227.128	Tier 3 one-reaction						0	2	154	1.3359	0.0151544	0.0423158	Significant Increase	Significant Increase
A-T305	126.2	128.5	409.154	175.096	Tier 1	Citrulline	AN00958001	HMDB0000904	C00327	9750				1.3221	0.0153136	0.0426101	Significant Increase	Significant Increase
A-237	128.7	132.2	364.132	130.074	Tier 3 one-reaction						0	18	302	2.0277	0.0153804	0.0426101	Significant Increase	Significant Increase
A-2563	482.5	485.7	342.114	216.112	Tier 3 one-reaction						0	15	320	1.526	0.0154018	0.0426101	Significant Increase	Significant Increase
A-433	160.1	163.6	460.062	226.004	Tier 3 one-reaction						0	3	44	1.532	0.0155594	0.0428691	Significant Increase	Significant Increase
A-326	144.5	147.7	452.149	218.09	Tier 2	Hydroxyprolyl-Serine	AN01544003	HMDB0028872		10130637				1.2977	0.0156339	0.0428772	Significant Increase	Significant Increase
A-7	78.7	83	518.17	284.111	Tier 2	gamma-Glutamyl-Histidine	AN02459002	HMDB0029151		7017195				1.257	0.0156372	0.0428772	Significant Increase	Significant Increase
A-1530	335.6	339.3	630.077	162.967	Tier 3 only two-reaction						0	0	13	1.2881	0.0156581	0.0428772	Significant Increase	Significant Increase
A-1456	323.2	326.9	430.074	196.016	Tier 3 only two-reaction						0	0	87	1.2536	0.0157422	0.0429907	Significant Increase	Significant Increase
A-2612	488.8	492	321.101	174.085	Tier 3 only two-reaction						0	0	2	1.2869	0.0157769	0.0429907	Significant Increase	Significant Increase
A-2997	562.7	564.8	612.132	145.022	Tier 3 only two-reaction						0	0	10	1.2699	0.0158468	0.0430424	Significant Increase	Significant Increase
A-671	198.9	202.5	418.075	184.016	Tier 3 one-reaction						0	2	97	1.4945	0.015885	0.043059	Significant Increase	Significant Increase
A-1899	386.5	390.1	300.141	132.166	Unidentified									1.2083	0.0160096	0.0433092	Significant Increase	Significant Increase
A-1096	271.4	275	350.128	116.069	Tier 3 one-reaction						0	1	34	1.2045	0.0164435	0.0440391	Significant Increase	Significant Increase
A-1406	317	320.7	418.142	184.083	Tier 3 one-reaction						0	15	307	1.2516	0.0165169	0.0441475	Significant Increase	Significant Increase
A-239	129.1	132.6	567.304	333.246	Tier 3 only two-reaction						0	0	95	1.3293	0.0166862	0.0443231	Significant Increase	Significant Increase
A-T1267	186.3	190.2	689.218	456.163	Tier 2	5,10-Methenyltetrahydrofolic acid	AN04334000	HMDB0001354	C00445	439237				1.2904	0.0167147	0.0443231	Significant Increase	Significant Increase
A-596	186.7	190.4	334.122	100.064	Tier 3 one-reaction						0	3	242	1.3735	0.0168555	0.0444518	Significant Increase	Significant Increase
A-2454	467.6	470.8	342.114	216.112	Tier 3 one-reaction						0	15	320	1.4225	0.0172734	0.0452842	Significant Increase	Significant Increase
A-T1164	245.6	249.8	464.185	230.127	Tier 2	Hydroxyprolyl-Valine	AN01711000	HMDB0028876		61158071				1.8558	0.0172796	0.0452842	Significant Increase	Significant Increase
A-3295	697.5	699.3	729.39	495.332	Tier 3 zero-reaction						1	17	276	1.2973	0.0173555	0.0453944	Significant Increase	Significant Increase
A-1172	283.8	287.6	432.195	198.137	Tier 3 one-reaction						0	1	90	1.2718	0.0175081	0.0456156	Significant Increase	Significant Increase
A-1231	293.2	297	432.195	198.137	Tier 3 one-reaction						0	1	90	1.2777	0.0178445	0.0459167	Significant Increase	Significant Increase
A-664	196.7	200.3	428.137	194.078	Tier 3 one-reaction						0	26	433	1.6989	0.0178632	0.0459167	Significant Increase	Significant Increase
A-T685	183.6	187.4	394.143	160.085	Tier 1	Alanyl-Alanine	AN00738000	HMDB0028680		5484352				1.5218	0.0180643	0.0462564	Significant Increase	Significant Increase
A-T1416	275.4	279	698.239	231.133	Tier 1	Arginyl-Glycine	AN01721000	HMDB0028709		142765				1.535	0.0182552	0.0466562	Significant Increase	Significant Increase
A-2822	522.4	524.7	294.081	120.046	Tier 3 one-reaction						0	1	20	1.2117	0.0184958	0.0470396	Significant Increase	Significant Increase
A-2408	458	461.3	329.116	190.116	Tier 3 only two-reaction						0	0	1	1.3009	0.0185104	0.0470396	Significant Increase	Significant Increase
A-590	186.2	189.8	356.104	122.046	Tier 3 only two-reaction						0	0	1	1.339	0.0185905	0.047065	Significant Increase	Significant Increase
A-454	162.4	165.9	450.18	216.122	Tier 2	N-Acetyl-L-Arginine	TA01518000							1.292	0.0187175	0.0470663	Significant Increase	Significant Increase
A-594	186.6	190.2	441.081	207.023	Tier 3 one-reaction						0	1	15	1.362	0.0188949	0.0473001	Significant Increase	Significant Increase
A-2361	452.2	455.5	693.181	226.072	Tier 3 zero-reaction						1	14	268	1.2132	0.0190229	0.0475319	Significant Increase	Significant Increase
A-T860	206.3	210.1	450.17	216.111	Tier 1	Prolyl-Threonine	AN01516001	HMDB0029027		18218237				1.3389	0.0193662	0.0480974	Significant Increase	Significant Increase
A-1501	330	333.8	379.132	145.074	Tier 3 zero-reaction						6	54	511	1.3905	0.019393	0.0480974	Significant Increase	Significant Increase
A-598	186.9	190.5	334.162	100.103	Tier 3 only two-reaction						0	0	2	1.397	0.019446	0.0480974	Significant Increase	Significant Increase
A-2578	484.7	488	458.109	224.051	Tier 3 only two-reaction						0	0	25	1.5798	0.0194643	0.0480974	Significant Increase	Significant Increase
A-2086	409.5	412.8	414.148	180.089	Tier 3 zero-reaction						1	21	340	1.2791	0.0198004	0.048659	Significant Increase	Significant Increase
A-1913	387	390.6	599.251	132.142	Unidentified									1.2132	0.0200002	0.0488638	Significant Increase	Significant Increase
A-T2253	386.5	390.1	599.199	132.09	Tier 1	Ornithine	AN00423000	HMDB0000214	C00077	6262				1.2254	0.0202095	0.0488638	Significant Increase	Significant Increase
A-1319	304.6	308.3	432.195	198.136	Tier 3 one-reaction						0	1	90	1.2919	0.0202179	0.0488638	Significant Increase	Significant Increase
A-T2853	482.5	485.6	705.202	238.095	Tier 1	Tyrosyl-Glycine	AN01801001	HMDB0029105		7021853				1.5635	0.0202769	0.0488638	Significant Increase	Significant Increase
A-208	123.5	127	380.39	146.331	Unidentified									1.3911	0.020349	0.0488638	Significant Increase	Significant Increase
A-2394	456.5	459.8	656.258	189.148	Tier 3 one-reaction						0	1	53	1.2488	0.020897	0.0494519	Significant Increase	Significant Increase
A-289	138.4	141.7	392.102	158.044	Tier 3 zero-reaction						1	1	54	1.2406	0.0214672	0.0502693	Significant Increase	Significant Increase
A-2824	522.5	524.9	587.154	120.045	Tier 3 one-reaction						0	1	8	1.2004	0.0215923	0.0503436	Significant Increase	Significant Increase
A-2457	468	471.2	683.22	216.111	Tier 3 one-reaction						0	15	319	1.2701	0.0219583	0.0509744	Significant Increase	Significant Increase
A-2472	469.2	472.4	566.118	99.0084	Tier 3 only two-reaction						0	0	67	1.3312	0.0226989	0.0520319	Significant Increase	Significant Increase
A-859	228.8	232.5	367.132	133.073	Tier 2	Isomer 3 of O-Methyl-L-threonine	AN00433003			2724875				1.2985	0.0228494	0.0522298	Significant Increase	Significant Increase
A-3150	605.1	607.6	655.144	188.035	Tier 3 one-reaction						0	2	82	1.5525	0.0232459	0.0528552	Significant Increase	Significant Increase
A-212	123.6	127.1	380.105	146.047	Tier 3 only two-reaction						0	0	69	1.3668	0.0232805	0.0528552	Significant Increase	Significant Increase
A-921	241.2	245.1	356.197	122.138	Unidentified									1.3737	0.0235108	0.0531084	Significant Increase	Significant Increase
A-202	122.6	126.2	418.083	184.025	Tier 3 one-reaction						0	3	110	1.3125	0.0237154	0.0532341	Significant Increase	Significant Increase
A-T1268	251.6	255.7	422.174	188.116	Tier 1	Alanyl-Valine	AN01133002	HMDB0028700		96799				1.2242	0.0239996	0.053688	Significant Increase	Significant Increase
A-1441	321	324.7	450.148	216.089	Tier 3 one-reaction						0	12	151	1.5228	0.0240899	0.053689	Significant Increase	Significant Increase
A-215	123.8	127.4	380.456	146.398	Unidentified									1.3466	0.024128	0.053689	Significant Increase	Significant Increase
A-678	199.4	203	262.053	27.9949	Tier 3 zero-reaction						1	4	251	1.2525	0.0248768	0.0546855	Significant Increase	Significant Increase
A-558	179.5	183.1	421.154	187.095	Tier 3 one-reaction						0	7	164	1.5059	0.025203	0.0548977	Significant Increase	Significant Increase
A-1191	286	289.8	383.151	149.093	Tier 3 only two-reaction						0	0	7	1.204	0.0255531	0.0554797	Significant Increase	Significant Increase
A-1625	346.9	350.5	432.159	198.1	Tier 3 one-reaction						0	10	279	1.2956	0.0256006	0.0554797	Significant Increase	Significant Increase
A-T2273	410.3	413.6	750.238	283.128	Tier 2	N-Acetyl-Tetrahydrobiopterin	PR02445000							1.2971	0.0256614	0.0554797	Significant Increase	Significant Increase
A-70	93.5	97.6	422.069	188.01	Tier 3 one-reaction						0	9	205	1.2811	0.0264785	0.056359	Significant Increase	Significant Increase
A-T293	123.4	125.6	380.127	146.069	Tier 1	Glutamine	AN00574000	HMDB0000641	C00064	5961				1.2539	0.0265485	0.056359	Significant Increase	Significant Increase
A-603	187.2	190.9	272.074	38.0155	Tier 3 only two-reaction						0	0	233	1.3557	0.0269517	0.0569791	Significant Increase	Significant Increase
A-987	253.3	257.2	337.161	103.103	Unidentified									1.2893	0.0271186	0.0570611	Significant Increase	Significant Increase
A-2278	439.8	443	641.21	174.1	Tier 3 zero-reaction						1	35	276	1.223	0.0272231	0.0571635	Significant Increase	Significant Increase
A-2732	505.9	508.7	619.142	152.033	Tier 3 zero-reaction						3	12	425	1.3754	0.0272786	0.0571651	Significant Increase	Significant Increase
A-2482	470.1	473.3	670.244	203.135	Tier 3 only two-reaction						0	0	17	1.3181	0.0273517	0.0571651	Significant Increase	Significant Increase
A-1391	314.9	318.6	559.246	325.187	Tier 3 only two-reaction						0	0	84	1.3727	0.0274951	0.0573754	Significant Increase	Significant Increase
A-3220	632.3	634.4	610.134	143.024	Tier 3 one-reaction						0	2	52	1.2571	0.0276122	0.0575304	Significant Increase	Significant Increase
A-399	154.3	157.7	337.198	103.14	Unidentified									1.2981	0.0277497	0.0575868	Significant Increase	Significant Increase
A-687	200	203.6	401.104	167.046	Tier 2	2,8-Dihydroxyadenine	AN00839000	HMDB0000401		92268				1.2322	0.0277681	0.0575868	Significant Increase	Significant Increase
A-T3037	532.4	534.5	643.204	176.095	Tier 1	Serotonin	AN00975002	HMDB0000259	C00780	5202				1.6406	0.0282461	0.0581289	Significant Increase	Significant Increase
A-2717	503.2	506.1	298.106	128.096	Tier 3 one-reaction						0	8	165	1.7109	0.0283367	0.0581375	Significant Increase	Significant Increase
A-876	232.1	235.8	459.169	225.111	Tier 3 one-reaction						0	28	294	1.3768	0.0284247	0.0582287	Significant Increase	Significant Increase
A-2721	503.7	506.5	595.204	128.095	Tier 3 one-reaction						0	8	164	1.6247	0.0285262	0.0583475	Significant Increase	Significant Increase
A-1957	393.8	397.3	494.174	260.116	Tier 3 one-reaction						0	8	159	1.373	0.0287457	0.058707	Significant Increase	Significant Increase
A-T637	184.1	187.9	295.111	61.0528	Tier 1	Ethanolamine	AN00037000	HMDB0000149	C00189	700				1.2889	0.0288332	0.0587532	Significant Increase	Significant Increase
A-2042	403.8	407.2	407.164	173.105	Tier 3 zero-reaction						4	29	349	1.2374	0.0290278	0.0587532	Significant Increase	Significant Increase
A-3044	576.3	578.7	727.375	493.316	Tier 3 zero-reaction						1	16	310	1.3433	0.0290323	0.0587532	Significant Increase	Significant Increase
A-T700	193.4	197.3	365.116	131.058	Tier 1	cis-4-Hydroxy-D-proline	AN00406012	HMDB0060460	C03440	440014				1.3271	0.029461	0.0593181	Significant Increase	Significant Increase
A-T563	164.6	168.1	463.165	229.106	Tier 1	Prolyl-Asparagine/Asparaginyl-Proline	AN01698001	HMDB0029012		18464218				1.2258	0.029487	0.0593181	Significant Increase	Significant Increase
A-3259	660.5	662.7	717.333	483.274	Tier 3 one-reaction						0	11	289	1.2894	0.0299843	0.0599449	Significant Increase	Significant Increase
A-721	207.6	211.2	592.123	125.014	Tier 3 zero-reaction						1	5	22	1.2801	0.0300296	0.0599449	Significant Increase	Significant Increase
A-3164	610.1	612.6	642.172	175.063	Tier 3 zero-reaction						2	13	159	1.262	0.0301929	0.0600491	Significant Increase	Significant Increase
A-460	164.7	168.2	499.162	265.104	Tier 3 one-reaction						0	7	182	1.281	0.0305266	0.0604423	Significant Increase	Significant Increase
A-205	123	126.6	380.17	146.112	Tier 3 only two-reaction						0	0	12	1.2857	0.0306315	0.0604423	Significant Increase	Significant Increase
A-T425	154.3	157.7	337.158	104.107	Tier 1	Choline	AN00191000	HMDB0000097	C00114	305				1.2813	0.0308049	0.0606574	Significant Increase	Significant Increase
A-T2308	392.1	395.6	388.084	154.027	Tier 1	2,5-Dihydroxybenzoic acid	AN00670004	HMDB0000152	C00628	3469				2.1326	0.0308367	0.0606574	Significant Increase	Significant Increase
A-1560	338.5	342.2	403.146	169.088	Tier 1	3-methyl-Histidine	AN00877000	HMDB0000479		64969				1.3479	0.0309116	0.0606574	Significant Increase	Significant Increase
A-1230	293.1	296.9	454.177	220.119	Tier 3 only two-reaction						0	0	58	1.2612	0.0309634	0.0606574	Significant Increase	Significant Increase
A-65	93.1	97.2	403.037	168.979	Tier 3 one-reaction						0	1	57	1.3089	0.0310025	0.0606574	Significant Increase	Significant Increase
A-1115	275.5	279.1	349.436	115.378	Unidentified									1.2006	0.0310927	0.0606574	Significant Increase	Significant Increase
A-752	212.5	216	377.164	143.106	Tier 3 one-reaction						0	3	90	1.4053	0.0311135	0.0606574	Significant Increase	Significant Increase
A-1928	389.9	393.5	439.136	205.077	Tier 3 one-reaction						0	9	185	1.2912	0.0316353	0.0613245	Significant Increase	Significant Increase
A-210	123.5	127.1	380.373	146.315	Unidentified									1.347	0.0317268	0.0613245	Significant Increase	Significant Increase
A-211	123.5	127.1	380.407	146.349	Unidentified									1.3491	0.0317483	0.0613245	Significant Increase	Significant Increase
A-1822	375.4	379.1	393.148	159.09	Tier 3 zero-reaction						6	42	444	1.2349	0.0318676	0.0613245	Significant Increase	Significant Increase
A-1998	398.8	402.3	556.157	89.0474	Tier 3 zero-reaction						4	38	513	1.3736	0.0319544	0.0613245	Significant Increase	Significant Increase
A-207	123.5	127	380.425	146.367	Unidentified									1.3577	0.032334	0.0617329	Significant Increase	Significant Increase
A-2615	489.1	492.2	661.176	194.066	Tier 3 one-reaction						0	1	12	1.2279	0.0323437	0.0617329	Significant Increase	Significant Increase
A-2396	456.7	460	456.159	222.1	Tier 3 one-reaction						0	23	314	1.3583	0.0330085	0.0625053	Significant Increase	Significant Increase
A-2297	446.1	449.4	300.104	132.091	Tier 3 zero-reaction						2	17	245	1.2023	0.033683	0.0632102	Significant Increase	Significant Increase
A-1469	323.5	327.2	407.058	173	Tier 3 one-reaction						0	2	8	1.2266	0.033683	0.0632102	Significant Increase	Significant Increase
A-201	122.4	126	402.11	168.051	Tier 3 only two-reaction						0	0	4	1.2873	0.0347186	0.063905	Significant Increase	Significant Increase
A-601	187.2	190.8	289.1	55.0421	Tier 3 one-reaction						0	1	175	1.4273	0.0351013	0.0641199	Significant Increase	Significant Increase
A-2495	471.7	474.9	335.125	202.132	Tier 3 one-reaction						0	14	195	1.2865	0.0354685	0.0644864	Significant Increase	Significant Increase
A-2465	468.8	472	568.116	101.007	Tier 3 only two-reaction						0	0	2	1.291	0.0355734	0.0645086	Significant Increase	Significant Increase
A-73	93.7	97.8	456.057	221.999	Tier 3 only two-reaction						0	0	21	1.2842	0.0355804	0.0645086	Significant Increase	Significant Increase
A-1737	364.6	368	377.153	143.095	Tier 3 zero-reaction						1	19	346	1.5432	0.0356384	0.0645086	Significant Increase	Significant Increase
A-403	155.1	158.6	337.39	103.332	Unidentified									1.3828	0.035673	0.0645086	Significant Increase	Significant Increase
A-515	172.3	175.9	353.403	119.345	Unidentified									1.2078	0.0358175	0.0646827	Significant Increase	Significant Increase
A-398	154.2	157.6	278.085	44.0262	Tier 3 zero-reaction						1	16	545	1.2455	0.036324	0.0653336	Significant Increase	Significant Increase
A-2486	470.4	473.6	669.241	202.131	Tier 3 one-reaction						0	14	195	1.299	0.0366921	0.0655633	Significant Increase	Significant Increase
A-1903	386.5	390.2	300.337	132.558	Unidentified									1.2841	0.0371507	0.0660284	Significant Increase	Significant Increase
A-873	231.1	234.8	481.151	247.093	Tier 3 only two-reaction						0	0	22	1.328	0.0371746	0.0660284	Significant Increase	Significant Increase
A-1831	376.8	380.6	451.154	217.095	Tier 3 one-reaction						0	24	546	1.3487	0.0372539	0.0660284	Significant Increase	Significant Increase
A-2012	400.3	403.8	359.154	125.095	Tier 3 zero-reaction						2	4	98	1.3182	0.0373992	0.0660284	Significant Increase	Significant Increase
A-1910	386.7	390.3	300.396	132.675	Unidentified									1.2535	0.0375397	0.0660316	Significant Increase	Significant Increase
A-2734	506.1	508.9	641.124	174.015	Tier 3 zero-reaction						3	16	173	1.2783	0.0377328	0.0660956	Significant Increase	Significant Increase
A-76	95.1	99.2	454.019	219.96	Tier 3 one-reaction						0	1	12	1.3022	0.0381041	0.0664536	Significant Increase	Significant Increase
A-T2443	412	415.3	748.224	281.112	Tier 2	N-Acetyl-6-Lactoyl-5,6,7,8-tetrahydropterin	PR02417000							1.2299	0.0389439	0.0676404	Significant Increase	Significant Increase
A-2147	419.5	422.7	383.083	149.024	Tier 3 only two-reaction						0	0	14	1.2017	0.0389676	0.0676404	Significant Increase	Significant Increase
A-2284	441.4	444.6	595.168	128.058	Tier 3 zero-reaction						1	16	273	1.272	0.0394372	0.0682165	Significant Increase	Significant Increase
A-3229	637.8	639.8	374.178	140.12	Tier 3 one-reaction						0	5	120	1.6015	0.0396545	0.0682165	Significant Increase	Significant Increase
A-161	117.3	121	501.266	534.416	Tier 3 one-reaction						0	2	297	1.2772	0.0396553	0.0682165	Significant Increase	Significant Increase
A-T1623	310.2	314.1	726.226	259.117	Tier 2	Hydroxyprolyl-Gamma-glutamic acid	AN02089002	HMDB0028877		131750768				1.2565	0.039799	0.0683759	Significant Increase	Significant Increase
A-3287	677.6	680.2	537.314	303.256	Tier 3 one-reaction						0	5	158	1.3545	0.0402506	0.068965	Significant Increase	Significant Increase
A-2469	469	472.2	264.585	61.0534	Unidentified									1.254	0.0402857	0.068965	Significant Increase	Significant Increase
A-767	215.1	218.7	446.174	212.116	Tier 3 zero-reaction						1	3	188	1.201	0.0408897	0.0693616	Significant Increase	Significant Increase
A-T1508	292.1	296.1	482.136	248.08	Tier 2	5-Hydroxyindoleacetylglycine	AN01935002	HMDB0004185	C05832	440806				1.2527	0.0410794	0.0695955	Significant Increase	Significant Increase
A-1524	334.8	338.6	592.124	125.014	Tier 3 zero-reaction						1	5	23	1.3367	0.0414708	0.0699435	Significant Increase	Significant Increase
A-688	200.2	203.8	437.149	203.091	Tier 2	Asparaginyl-Alanine	AN01334001	HMDB0028724		9942455				1.2582	0.0417628	0.0702945	Significant Increase	Significant Increase
A-720	207.6	211.2	384.099	150.04	Tier 3 only two-reaction						0	0	11	1.229	0.0421471	0.0705141	Significant Increase	Significant Increase
A-2357	451.9	455.2	436.169	202.11	Tier 3 one-reaction						0	5	93	1.296	0.0429927	0.071065	Significant Increase	Significant Increase
A-2049	404.5	407.9	578.362	344.304	Tier 3 one-reaction						0	1	24	1.3753	0.0434889	0.0715983	Significant Increase	Significant Increase
A-T2613	488.9	492	662.179	195.076	Tier 2	6-(Hydroxymethyl)-7,8-dihydropterin	AN01232000		C01300	135398568				1.4714	0.0439678	0.0721213	Significant Increase	Significant Increase
A-278	136.8	140.1	503.611	36.5016	Unidentified									1.2118	0.0443852	0.0724225	Significant Increase	Significant Increase
A-1891	385.8	389.4	379.169	145.111	Tier 3 zero-reaction						1	19	299	1.5706	0.0452312	0.0730506	Significant Increase	Significant Increase
A-1543	336.3	340	336.053	203.989	Tier 3 only two-reaction						0	0	21	1.3625	0.0452421	0.0730506	Significant Increase	Significant Increase
A-462	164.9	168.4	337.17	103.112	Tier 3 one-reaction						0	1	44	1.2282	0.0453656	0.073162	Significant Increase	Significant Increase
A-75	94	98	438.046	203.988	Tier 3 only two-reaction						0	0	18	1.2981	0.0456934	0.0734288	Significant Increase	Significant Increase
A-T1155	242.3	246.4	351.137	117.079	Tier 1	5-Aminopentanoic acid	AN00277004	HMDB0003355	C00431	138				2.0738	0.0458594	0.0734288	Significant Increase	Significant Increase
A-1081	267.9	271.6	334.122	100.064	Tier 3 one-reaction						0	3	242	1.2673	0.0471634	0.0749929	Significant Increase	Significant Increase
A-T881	208.5	212.3	362.117	128.059	Tier 2	gamma-Amino-gamma-cyanobutanoic acid	BM00373003		C05715	440769				1.283	0.0472806	0.0750772	Significant Increase	Significant Increase
A-1415	317.5	321.2	404.126	170.068	Tier 3 one-reaction						0	17	323	1.9463	0.0479917	0.0757581	Significant Increase	Significant Increase
A-639	192.7	196.3	348.137	114.079	Tier 2	Isomer 1 of 3-Amino-2-piperidone	AN00255000	HMDB0000323		5200225				1.2148	0.0482035	0.0758252	Significant Increase	Significant Increase
A-1383	313.4	317.1	395.123	322.129	Tier 3 one-reaction						0	8	433	1.4919	0.0482037	0.0758252	Significant Increase	Significant Increase
A-T1992	400.3	403.7	355.62	243.122	Tier 2	Prolyl-Gamma-glutamic acid	AN01860002	HMDB0029031		131750782				1.4138	0.0482894	0.0758711	Significant Increase	Significant Increase
A-T1949	343.3	348.9	629.21	162.1	Tier 1	5-Hydroxylysine	AN00774001	HMDB0000450	C16741	3032849				1.3279	0.0486795	0.0762161	Significant Increase	Significant Increase
A-3168	611.5	613.9	467.236	233.178	Tier 3 only two-reaction						0	0	37	1.2163	0.0491918	0.0764497	Significant Increase	Significant Increase

## Sheet: FC小于0.83，P小于0.05
Peak Pair Information						Tier 1 - Positive Identification /Tier 2 - High Confidence Putative Identification					Tier 3 - Putative Identification (MyCompoundID Library)			S1_vs_S2
														Number of Significant Meteabolites with FC > 1.20:			416	416
														Number of Significant Meteabolites with FC < 0.83:			307	307
No	RT (s)	Normalized RT (s)	m/z_light	Neutral Mass (Da)	Identification Level	Compound	Library No.	HMDB_ID	KEGG_ID	PubChem_ID	Zero-reaction	One-reaction	Two-reaction	Fold Change	p-value	q-value	Significance for p-value < 0.05 and q-value < 0.25	Significance for p-value < 0.05
A-283	137.8	141.1	651.244	417.186	Tier 3 one-reaction						0	1	115	0.16901	7.5178e-06	0.000917023	Significant Decrease	Significant Decrease
A-1043	261.3	265	536.147	302.088	Tier 3 one-reaction						0	7	242	0.45168	2.81494e-05	0.00204688	Significant Decrease	Significant Decrease
A-1889	385.5	389.2	386.106	152.047	Tier 1	3-Methylsalicylic acid	BM00647013	HMDB0002390	C14088	6738				0.39407	3.31354e-05	0.00222303	Significant Decrease	Significant Decrease
A-1251	295.7	299.5	424.106	190.048	Tier 3 one-reaction						0	32	438	0.50976	4.54574e-05	0.00277245	Significant Decrease	Significant Decrease
A-T331	140.9	143.9	479.159	245.101	Tier 2	Hydroxyprolyl-Asparagine	AN01887001	HMDB0028858		61158096				0.52102	5.26524e-05	0.00285058	Significant Decrease	Significant Decrease
A-T2235	385.2	388.9	386.106	152.047	Tier 1	4-Hydroxyphenylacetic acid	AN00647002	HMDB0000020	C00642	127				0.34057	5.31118e-05	0.00285058	Significant Decrease	Significant Decrease
A-439	160.6	164	598.225	364.166	Tier 3 one-reaction						0	6	183	0.46369	9.22833e-05	0.00426979	Significant Decrease	Significant Decrease
A-T242	119	121	479.159	245.101	Tier 2	Asparaginyl-Hydroxyproline	AN01887000	HMDB0028732		61157688				0.29139	9.67491e-05	0.00429046	Significant Decrease	Significant Decrease
A-T1202	244.8	249	408.158	174.1	Tier 1	Glycyl-Valine	AN00943002	HMDB0028854		2724807				0.29676	0.000102323	0.00429046	Significant Decrease	Significant Decrease
A-2103	411	414.4	420.067	186.008	Tier 3 one-reaction						0	1	59	0.64779	0.000128796	0.00512927	Significant Decrease	Significant Decrease
A-536	175.9	179.5	522.201	288.143	Tier 3 only two-reaction						0	0	120	0.28727	0.000132246	0.00512927	Significant Decrease	Significant Decrease
A-T145	95.5	96.9	510.19	276.132	Tier 1	Saccharopine	AN02354000	HMDB0000279	C00449	160556				0.40279	0.000139376	0.0051948	Significant Decrease	Significant Decrease
A-1232	293.3	297.1	428.173	194.115	Tier 3 only two-reaction						0	0	160	0.37335	0.000173516	0.00629245	Significant Decrease	Significant Decrease
A-1146	280.8	284.6	409.106	175.048	Tier 2	Isomer 2 of 7-Cyano-7-carbaguanine	AN00954000		C15996	446357				0.38043	0.000189445	0.00651779	Significant Decrease	Significant Decrease
A-2620	489.9	493	484.179	250.12	Tier 3 zero-reaction						1	7	232	0.41493	0.000215651	0.00654555	Significant Decrease	Significant Decrease
A-1489	327.2	331	496.153	262.095	Tier 2	Isomer 1 of N-Acetyl-5-Hydroxy-L-tryptophan	TA02137001							0.46036	0.000253975	0.00725062	Significant Decrease	Significant Decrease
A-T2760	467.2	470.4	641.209	174.1	Tier 1	Gly-Norvaline	AN00943007	HMDB0094702		86841				0.35609	0.000265782	0.00742962	Significant Decrease	Significant Decrease
A-955	246.9	250.8	410.09	176.031	Tier 2	Isomer 1 of Ascorbic acid	AN00966003	HMDB0000044	C00072	54670067				0.43738	0.000323085	0.00833672	Significant Decrease	Significant Decrease
A-T2190	379.7	383.4	386.106	152.047	Tier 1	2-Hydroxyphenylacetic acid	AN00647005	HMDB0000669	C05852	11970				0.30114	0.00034924	0.00866626	Significant Decrease	Significant Decrease
A-1255	296	299.8	591.258	357.2	Tier 3 one-reaction						0	1	79	0.14292	0.000354779	0.00866626	Significant Decrease	Significant Decrease
A-1224	292.1	295.9	621.305	387.247	Tier 3 one-reaction						0	5	95	0.19309	0.000372352	0.00866626	Significant Decrease	Significant Decrease
A-1235	293.4	297.2	670.287	436.228	Tier 3 one-reaction						0	3	150	0.23669	0.000433783	0.00893116	Significant Decrease	Significant Decrease
A-1297	301.5	305.3	706.31	472.252	Tier 3 zero-reaction						3	26	156	0.23281	0.000447183	0.00893116	Significant Decrease	Significant Decrease
A-941	244.6	248.5	529.2	295.142	Tier 3 one-reaction						0	11	206	0.40969	0.000452719	0.00893116	Significant Decrease	Significant Decrease
A-318	142.9	146.2	428.101	194.043	Tier 3 zero-reaction						8	46	516	0.40416	0.000459996	0.00893116	Significant Decrease	Significant Decrease
A-1214	290.7	294.5	577.279	343.22	Tier 3 one-reaction						0	1	73	0.33782	0.000460508	0.00893116	Significant Decrease	Significant Decrease
A-1209	289.3	293.1	538.208	304.149	Tier 3 one-reaction						0	6	140	0.26666	0.000462439	0.00893116	Significant Decrease	Significant Decrease
A-1234	293.4	297.2	665.332	431.273	Tier 3 one-reaction						0	4	126	0.21999	0.000473062	0.00893116	Significant Decrease	Significant Decrease
A-727	208.6	212.2	492.143	258.085	Tier 3 zero-reaction						3	30	487	0.71038	0.00049273	0.00893116	Significant Decrease	Significant Decrease
A-T342	130.9	133.4	438.133	204.075	Tier 1	Glutamyl-Glycine	AN01346004	HMDB0028819		6427052				0.51282	0.000495039	0.00893116	Significant Decrease	Significant Decrease
A-1246	295	298.9	709.358	475.299	Tier 3 one-reaction						0	4	164	0.23594	0.000499215	0.00893116	Significant Decrease	Significant Decrease
A-2105	411.6	414.9	336.09	102.032	Tier 3 zero-reaction						6	52	601	0.53239	0.00053686	0.00911835	Significant Decrease	Significant Decrease
A-1228	293	296.8	278.085	44.0264	Tier 3 zero-reaction						1	16	545	0.40032	0.000564632	0.00935325	Significant Decrease	Significant Decrease
A-2306	446.8	450.1	338.088	208.059	Tier 3 zero-reaction						1	49	625	0.57576	0.000601582	0.00965428	Significant Decrease	Significant Decrease
A-805	220.4	223.9	347.117	113.059	Tier 3 zero-reaction						1	2	206	0.71284	0.00061878	0.00965428	Significant Decrease	Significant Decrease
A-3189	621.3	623.5	593.188	126.079	Tier 3 one-reaction						0	3	193	0.35255	0.000675496	0.00999628	Significant Decrease	Significant Decrease
A-1239	294.1	297.9	472.199	238.141	Tier 3 only two-reaction						0	0	85	0.43806	0.000703793	0.00999628	Significant Decrease	Significant Decrease
A-327	144.8	148.1	584.209	350.151	Tier 3 one-reaction						0	8	260	0.53675	0.00070775	0.00999628	Significant Decrease	Significant Decrease
A-1236	293.4	297.3	530.205	296.147	Tier 3 one-reaction						0	5	257	0.18037	0.000753026	0.01028	Significant Decrease	Significant Decrease
A-92	98.1	102.2	497.169	263.111	Tier 3 one-reaction						0	9	237	0.52102	0.000758485	0.01028	Significant Decrease	Significant Decrease
A-149	113.5	117.2	567.175	333.116	Tier 3 one-reaction						0	9	332	0.5801	0.000784612	0.0104318	Significant Decrease	Significant Decrease
A-1614	346.2	349.8	391.096	157.037	Tier 3 zero-reaction						1	19	265	0.4195	0.000785232	0.0104318	Significant Decrease	Significant Decrease
A-410	156.3	159.8	650.249	416.19	Tier 3 one-reaction						0	25	303	0.45961	0.000798882	0.0104993	Significant Decrease	Significant Decrease
A-T1781	312.1	316	362.106	128.047	Tier 2	Dihydrophloroglucinol	BM00371002		C06719	361				0.47477	0.000813787	0.0104993	Significant Decrease	Significant Decrease
A-851	227.4	231.1	409.106	175.048	Tier 2	Isomer 1 of 7-Cyano-7-carbaguanine	AN00954000		C15996	446357				0.53943	0.000867946	0.010904	Significant Decrease	Significant Decrease
A-1267	297.1	300.9	753.384	519.325	Tier 3 one-reaction						0	4	134	0.29043	0.000879818	0.010904	Significant Decrease	Significant Decrease
A-T464	153.6	157	367.096	133.037	Tier 1	Aspartic acid	AN00428000	HMDB0000191	C00049	5960				0.63389	0.000885378	0.010904	Significant Decrease	Significant Decrease
A-1240	294.2	298	692.331	458.273	Tier 3 one-reaction						0	1	120	0.34372	0.000885785	0.010904	Significant Decrease	Significant Decrease
A-42	88.1	92.3	438.205	204.147	Tier 3 one-reaction						0	2	111	0.62283	0.000984948	0.0113821	Significant Decrease	Significant Decrease
A-1242	294.5	298.3	560.252	326.194	Tier 3 one-reaction						0	3	151	0.3507	0.00102894	0.0116018	Significant Decrease	Significant Decrease
A-T2111	363.7	366.8	369.106	270.096	Tier 1	Aspartyl-Histidine	AN02254000	HMDB0028755		14717808				0.67913	0.00105185	0.0116378	Significant Decrease	Significant Decrease
A-T1109	289.6	293.6	508.161	274.099	Tier 2	2,3-Dihydrothienamycin	BM02318000		C20820	92042763				0.17081	0.00111062	0.0120178	Significant Decrease	Significant Decrease
A-T1347	261.1	265	514.164	280.106	Tier 1	Aspartyl-Phenylalanine	EF02406002	HMDB0000706		93078				0.26172	0.00113264	0.0121201	Significant Decrease	Significant Decrease
A-1289	300.1	303.9	662.284	428.226	Tier 3 one-reaction						0	2	171	0.29278	0.00113814	0.0121201	Significant Decrease	Significant Decrease
A-1277	298.8	302.6	374.117	140.059	Tier 3 zero-reaction						4	16	317	0.3126	0.00122843	0.0128772	Significant Decrease	Significant Decrease
A-784	217	220.5	333.101	99.043	Tier 3 one-reaction						0	4	162	0.57697	0.0014036	0.0134825	Significant Decrease	Significant Decrease
A-120	106.3	110.1	529.149	295.09	Tier 3 one-reaction						0	35	601	0.5167	0.00140675	0.0134825	Significant Decrease	Significant Decrease
A-1199	287.2	291	533.253	299.194	Tier 3 one-reaction						0	1	78	0.38785	0.00142613	0.0135713	Significant Decrease	Significant Decrease
A-112	102.9	106.8	546.164	312.106	Tier 3 zero-reaction						1	41	725	0.53282	0.00146111	0.0137098	Significant Decrease	Significant Decrease
A-3256	659.9	662.1	552.177	85.0676	Tier 3 only two-reaction						0	0	2	0.60499	0.00156724	0.0142536	Significant Decrease	Significant Decrease
A-38	87.3	91.5	512.205	278.147	Tier 3 one-reaction						0	15	225	0.69613	0.00156785	0.0142536	Significant Decrease	Significant Decrease
A-T840	209.1	212.9	502.175	268.117	Tier 2	Histidinyl-Hydroxyproline	AN02226001	HMDB0028886		9900059				0.63156	0.00179878	0.014808	Significant Decrease	Significant Decrease
A-1286	299.4	303.2	679.31	445.252	Tier 3 one-reaction						0	7	249	0.40491	0.00182075	0.014808	Significant Decrease	Significant Decrease
A-306	140.7	144	380.073	146.015	Tier 3 only two-reaction						0	0	62	0.74174	0.00183343	0.014808	Significant Decrease	Significant Decrease
A-121	106.4	110.2	422.211	188.153	Tier 3 zero-reaction						1	4	83	0.65241	0.00191062	0.0149097	Significant Decrease	Significant Decrease
A-1071	266.4	270.1	548.115	314.057	Tier 3 one-reaction						0	13	166	0.61676	0.00191534	0.0149097	Significant Decrease	Significant Decrease
A-T1876	334.6	338.9	728.241	261.132	Tier 1	Aspartyl-Lysine	AN02121002	HMDB0028758		6427003				0.61403	0.00194457	0.0149097	Significant Decrease	Significant Decrease
A-1797	371.3	375.1	604.221	370.163	Tier 3 one-reaction						0	6	210	0.031743	0.00198903	0.0149624	Significant Decrease	Significant Decrease
A-2062	405.7	409.1	437.084	203.025	Tier 3 zero-reaction						1	2	157	0.77489	0.00206532	0.0149624	Significant Decrease	Significant Decrease
A-579	182.6	186.2	492.143	258.085	Tier 3 zero-reaction						3	30	487	0.74839	0.00207412	0.0149624	Significant Decrease	Significant Decrease
A-1744	365.4	368.7	604.221	370.163	Tier 3 one-reaction						0	6	210	0.016616	0.00217193	0.0154152	Significant Decrease	Significant Decrease
A-3035	574.6	576.9	571.172	104.062	Tier 3 one-reaction						0	5	138	0.56097	0.00223612	0.0155084	Significant Decrease	Significant Decrease
A-2788	515.4	517.9	498.194	264.136	Tier 2	gamma-CEHC	AN02179005	HMDB0001931		15887183				0.58888	0.00230005	0.0157458	Significant Decrease	Significant Decrease
A-1054	262.9	266.6	383.11	149.051	Tier 2	Isomer 1 of Methionine	AN00608000	HMDB0000696	C00073	6137				0.71552	0.00237971	0.0159652	Significant Decrease	Significant Decrease
A-445	161.1	164.6	450.205	216.147	Tier 3 one-reaction						0	15	108	0.66146	0.00244185	0.0161401	Significant Decrease	Significant Decrease
A-T915	261.2	265.1	515.168	281.112	Tier 2	N6-Methyladenosine/N-Acetyl-6-(1'-Hydroxy-2'-oxopropyl)-tetrahydropterin	AN02416001	HMDB0004044		102175				0.35272	0.00249407	0.0163244	Significant Decrease	Significant Decrease
A-951	246.6	250.5	561.284	327.225	Tier 3 one-reaction						0	1	49	0.48929	0.00252892	0.0164017	Significant Decrease	Significant Decrease
A-514	172.3	175.9	519.154	285.096	Tier 3 zero-reaction						1	17	384	0.66561	0.00254756	0.0164248	Significant Decrease	Significant Decrease
A-373	150.5	153.8	492.144	258.086	Tier 3 zero-reaction						3	30	477	0.63233	0.00257878	0.0164248	Significant Decrease	Significant Decrease
A-764	214.7	218.3	347.117	113.059	Tier 3 zero-reaction						1	2	206	0.72186	0.00263945	0.0166439	Significant Decrease	Significant Decrease
A-T925	223.5	227.4	379.132	145.074	Tier 2	L-Allysine	AN00561000	HMDB0059595	C04076	160603				0.61453	0.00269239	0.0168702	Significant Decrease	Significant Decrease
A-1164	283.5	287.3	510.156	276.097	Tier 3 zero-reaction						1	21	471	0.54148	0.00271664	0.0168702	Significant Decrease	Significant Decrease
A-1941	391.8	395.4	290.096	56.0373	Tier 3 one-reaction						0	2	194	0.72252	0.00274098	0.0168707	Significant Decrease	Significant Decrease
A-1309	303	306.8	467.184	233.126	Tier 3 zero-reaction						1	25	401	0.27514	0.0028577	0.0174017	Significant Decrease	Significant Decrease
A-2462	468.6	471.9	508.146	274.087	Tier 3 only two-reaction						0	0	73	0.010059	0.00286617	0.0174017	Significant Decrease	Significant Decrease
A-T917	181.1	184.9	424.107	190.048	Tier 2	2,4-Dihydroxyhept-2-enedioic acid	AN01161001		C06201	5280910				0.76126	0.00295545	0.0175363	Significant Decrease	Significant Decrease
A-1273	297.7	301.5	635.284	401.226	Tier 3 one-reaction						0	8	186	0.42209	0.00301613	0.0175956	Significant Decrease	Significant Decrease
A-235	128.5	132	621.281	387.223	Tier 3 one-reaction						0	4	89	0.36018	0.00314214	0.0180174	Significant Decrease	Significant Decrease
A-T894	212.1	215.9	365.116	131.058	Tier 1	5-Aminolevulinic acid	AN00406002	HMDB0001149	C00430	137				0.67267	0.00320044	0.0182736	Significant Decrease	Significant Decrease
A-774	216	219.5	519.154	285.096	Tier 3 zero-reaction						1	17	384	0.68921	0.00325648	0.0183962	Significant Decrease	Significant Decrease
A-T665	181.1	184.9	464.148	230.09	Tier 1	Aspartyl-Proline	AN01708000	HMDB0028761		14647618				0.48881	0.00329046	0.0183962	Significant Decrease	Significant Decrease
A-49	90.6	94.7	529.148	295.09	Tier 3 one-reaction						0	35	581	0.5769	0.00332756	0.0185264	Significant Decrease	Significant Decrease
A-2058	405.4	408.8	427.133	193.074	Tier 3 zero-reaction						3	24	363	0.76121	0.00352841	0.0190418	Significant Decrease	Significant Decrease
A-1170	283.7	287.5	489.226	255.168	Tier 3 only two-reaction						0	0	34	0.48369	0.00375708	0.0198079	Significant Decrease	Significant Decrease
A-T2449	412.2	415.4	382.109	296.101	Tier 1	Tyrosyl-Aspartic acid	AN02641001	HMDB0029101		19816752				0.59662	0.00376441	0.0198079	Significant Decrease	Significant Decrease
A-T2216	405.4	408.7	409.122	175.063	Tier 2	5-Hydroxyindoleacetaldehyde	AN00956002	HMDB0004073	C05634	74688				0.78819	0.00390012	0.0202719	Significant Decrease	Significant Decrease
A-1124	277.4	281.1	454.143	220.085	Tier 2	5-Hydroxy-L-tryptophan	AN01585002	HMDB0000472	C00643	439280				0.74241	0.00409836	0.020989	Significant Decrease	Significant Decrease
A-295	139.1	142.4	646.192	412.134	Tier 3 one-reaction						0	9	352	0.61312	0.00412483	0.0210442	Significant Decrease	Significant Decrease
A-1142	279.4	283.1	428.174	194.115	Tier 3 only two-reaction						0	0	160	0.52529	0.00417325	0.0211192	Significant Decrease	Significant Decrease
A-1180	284.6	288.5	442.153	208.094	Tier 3 one-reaction						0	26	508	0.24415	0.00418676	0.0211192	Significant Decrease	Significant Decrease
A-1196	286.3	290.1	566.126	332.067	Tier 3 one-reaction						0	2	221	0.64409	0.00471395	0.022738	Significant Decrease	Significant Decrease
A-158	116.6	120.3	422.211	188.153	Tier 3 zero-reaction						1	4	83	0.7248	0.00475084	0.0227664	Significant Decrease	Significant Decrease
A-353	147.9	151.2	502.077	268.019	Tier 3 one-reaction						0	1	59	0.68889	0.00480747	0.0227851	Significant Decrease	Significant Decrease
A-53	91.5	95.7	276.08	42.022	Tier 3 one-reaction						0	3	196	0.63834	0.00481362	0.0227851	Significant Decrease	Significant Decrease
A-279	136.9	140.2	590.301	356.243	Tier 3 one-reaction						0	1	136	0.66144	0.00496474	0.0230789	Significant Decrease	Significant Decrease
A-1293	301	304.8	723.337	489.278	Tier 3 one-reaction						0	5	262	0.45437	0.00522474	0.0238451	Significant Decrease	Significant Decrease
A-T443	146.6	149.8	480.142	246.085	Tier 2	L-alpha-Aspartyl-L-hydroxyproline	AN01900001	HMDB0011160		132990981				0.69747	0.00528289	0.0240288	Significant Decrease	Significant Decrease
A-2214	427.2	430.3	356.093	244.07	Tier 3 zero-reaction						2	29	470	0.72685	0.00531644	0.0240997	Significant Decrease	Significant Decrease
A-T255	115.4	117.2	468.143	234.085	Tier 2	Seryl-Glutamic acid	AN01757006	HMDB0029038		7023503				0.75398	0.00559889	0.0250173	Significant Decrease	Significant Decrease
A-3134	597.2	599.9	571.171	104.062	Tier 3 one-reaction						0	5	138	0.60933	0.00573877	0.0254131	Significant Decrease	Significant Decrease
A-2515	475.1	478.3	625.215	158.105	Tier 3 one-reaction						0	6	216	0.66709	0.00587535	0.0257485	Significant Decrease	Significant Decrease
A-T712	144.2	147.3	455.096	221.036	Tier 2	S-(3-oxo-3-carboxy-n-propyl)cysteine	AN01595000	HMDB0002135		54097042				0.09253	0.00606265	0.0263261	Significant Decrease	Significant Decrease
A-3257	660.3	662.5	317.111	83.0523	Tier 3 only two-reaction						0	0	4	0.66279	0.00611889	0.0264846	Significant Decrease	Significant Decrease
A-1163	283.4	287.2	494.182	260.124	Tier 3 one-reaction						0	4	170	0.55943	0.00623271	0.0268905	Significant Decrease	Significant Decrease
A-530	174.2	177.8	478.128	244.07	Tier 3 zero-reaction						2	29	472	0.63671	0.00627028	0.0269659	Significant Decrease	Significant Decrease
A-1428	319	322.7	720.232	486.173	Tier 3 one-reaction						0	17	366	0.72669	0.00632905	0.0270452	Significant Decrease	Significant Decrease
A-2051	404.6	408	357.101	246.086	Tier 3 zero-reaction						2	28	450	0.72361	0.00678944	0.0284686	Significant Decrease	Significant Decrease
A-T1709	359.7	363.4	744.134	277.026	Tier 2	3,4-Dihydroxy-L-phenylalanine 3-O-sulfate	PR02359000			178810				0.71832	0.0071794	0.0291033	Significant Decrease	Significant Decrease
A-1302	302.1	305.9	442.107	208.048	Tier 3 one-reaction						0	5	241	0.75154	0.00749293	0.0298525	Significant Decrease	Significant Decrease
A-1486	326.6	330.3	478.111	244.052	Tier 3 one-reaction						0	13	170	0.80729	0.00756609	0.029947	Significant Decrease	Significant Decrease
A-1499	329.3	333.1	600.219	133.11	Tier 3 one-reaction						0	9	174	0.23301	0.00766197	0.0300605	Significant Decrease	Significant Decrease
A-1039	260.9	264.7	475.237	241.179	Tier 3 only two-reaction						0	0	31	0.39504	0.00781779	0.0301871	Significant Decrease	Significant Decrease
A-54	91.6	95.7	796.245	562.187	Tier 3 one-reaction						0	6	248	0.5841	0.00784973	0.0301871	Significant Decrease	Significant Decrease
A-T1312	232.1	236.1	478.199	244.142	Tier 2	Isoleucyl-Hydroxyproline	AN01876002	HMDB0028908		61158802				0.50259	0.00798693	0.0304452	Significant Decrease	Significant Decrease
A-490	169.8	173.4	480.143	246.085	Tier 2	Isomer 1 of L-alpha-Aspartyl-L-hydroxyproline	AN01900001	HMDB0011160		132990981				0.7542	0.00836449	0.0312339	Significant Decrease	Significant Decrease
A-3169	611.8	614.2	628.157	161.047	Tier 3 zero-reaction						3	14	167	0.76387	0.00850676	0.0314096	Significant Decrease	Significant Decrease
A-665	196.7	200.4	436.19	202.132	Tier 3 one-reaction						0	14	195	0.7661	0.00874544	0.031974	Significant Decrease	Significant Decrease
A-T245	115.9	117.7	293.106	59.0483	Tier 1	Guanidine	AN00029000	HMDB0001842	C17349	3520				0.60174	0.00897572	0.0321081	Significant Decrease	Significant Decrease
A-T309	159.7	163.2	468.143	234.085	Tier 2	L-beta-aspartyl-L-threonine	AN01757003	HMDB0011169		53480674				0.70524	0.00908609	0.0322528	Significant Decrease	Significant Decrease
A-T341	133	135.6	468.143	234.085	Tier 1	Aspartyl-Threonine	AN01757004	HMDB0028763		64896714				0.63646	0.00917536	0.0323983	Significant Decrease	Significant Decrease
A-912	239.7	243.5	431.136	197.078	Tier 3 only two-reaction						0	0	3	0.65208	0.0094966	0.0330971	Significant Decrease	Significant Decrease
A-993	254	257.8	649.336	415.278	Tier 3 one-reaction						0	2	102	0.68145	0.00963225	0.0334829	Significant Decrease	Significant Decrease
A-T1263	256	260	454.144	220.088	Tier 1	Alanyl-Methionine	AN01586000	HMDB0028693		85744				0.77839	0.00971146	0.033671	Significant Decrease	Significant Decrease
A-T386	142.4	145.4	307.122	73.064	Tier 1	Methylguanidine	AN00066000	HMDB0001522	C02294	10111				0.76895	0.0102316	0.0350789	Significant Decrease	Significant Decrease
A-2262	438.2	441.4	695.184	228.075	Tier 3 zero-reaction						1	27	458	0.77398	0.0102648	0.0350789	Significant Decrease	Significant Decrease
A-1772	368.9	372.5	356.035	121.977	Tier 3 one-reaction						0	1	61	0.55522	0.0103134	0.0350789	Significant Decrease	Significant Decrease
A-2365	453.2	456.5	316.093	164.07	Tier 3 zero-reaction						6	74	776	0.15981	0.0104296	0.0352499	Significant Decrease	Significant Decrease
A-T1377	223.7	227.6	478.2	244.142	Tier 2	Leucyl-Hydroxyproline	AN01876003	HMDB0028930		20847829				0.64289	0.0106376	0.0356834	Significant Decrease	Significant Decrease
A-3170	611.9	614.4	314.583	161.049	Tier 3 zero-reaction						3	14	161	0.75971	0.0107149	0.0357784	Significant Decrease	Significant Decrease
A-2596	486.5	489.7	513.124	279.066	Tier 3 one-reaction						0	1	80	0.78399	0.0108794	0.0359666	Significant Decrease	Significant Decrease
A-366	149.4	152.7	387.11	153.051	Tier 3 only two-reaction						0	0	1	0.74235	0.0108998	0.0359666	Significant Decrease	Significant Decrease
A-2624	490	493.2	359.105	125.046	Tier 3 one-reaction						0	15	293	0.70443	0.0109653	0.0360615	Significant Decrease	Significant Decrease
A-1380	313	316.8	556.175	322.116	Tier 3 one-reaction						0	13	300	0.77611	0.0115602	0.0369215	Significant Decrease	Significant Decrease
A-905	237.1	240.9	377.615	143.556	Unidentified									0.65522	0.0116552	0.0369215	Significant Decrease	Significant Decrease
A-531	174.5	178.1	500.11	266.051	Tier 3 only two-reaction						0	0	112	0.74978	0.0117537	0.037021	Significant Decrease	Significant Decrease
A-2226	431.8	434.9	332.095	98.0368	Tier 3 one-reaction						0	14	384	0.75419	0.0119602	0.0373468	Significant Decrease	Significant Decrease
A-2560	481.8	485	427.114	193.056	Tier 3 only two-reaction						0	0	28	0.74676	0.0119881	0.0373468	Significant Decrease	Significant Decrease
A-419	157.9	161.3	600.201	366.142	Tier 2	1-(1,2,3,4,5-Pentahydroxypent-1-yl)-1,2,3,4-tetrahydro-beta-carboline-3-carboxylic acid	AN03582001	HMDB0012492		21125948				0.69852	0.0122515	0.0377107	Significant Decrease	Significant Decrease
A-2868	533.4	535.5	307.087	146.058	Tier 3 zero-reaction						7	60	687	0.22509	0.0126053	0.03832	Significant Decrease	Significant Decrease
A-151	114.4	118.1	598.156	364.098	Tier 3 one-reaction						0	2	145	0.37044	0.0126231	0.03832	Significant Decrease	Significant Decrease
A-T385	139.7	142.6	423.17	189.111	Tier 1	Homocitrulline	AN01150000	HMDB0000679	C02427	65072				0.49689	0.0127947	0.0387533	Significant Decrease	Significant Decrease
A-2212	427	430.1	460.117	226.059	Tier 3 zero-reaction						1	19	408	0.79479	0.0130067	0.039043	Significant Decrease	Significant Decrease
A-T1306	256.5	260.5	369.113	135.054	Tier 1	Adenine	AN00452000	HMDB0000034	C00147	190				0.45186	0.0130795	0.0391738	Significant Decrease	Significant Decrease
A-1222	292	295.8	380.116	146.058	Tier 3 zero-reaction						7	60	688	0.14377	0.0133041	0.039578	Significant Decrease	Significant Decrease
A-219	125.7	129.2	545.181	311.123	Tier 3 zero-reaction						2	21	530	0.55597	0.0133325	0.039578	Significant Decrease	Significant Decrease
A-343	145.9	149.2	502.125	268.067	Tier 3 one-reaction						0	11	200	0.73425	0.0141342	0.0405367	Significant Decrease	Significant Decrease
A-1080	267.7	271.4	505.211	271.153	Tier 3 one-reaction						0	2	153	0.58384	0.0141388	0.0405367	Significant Decrease	Significant Decrease
A-2875	534.3	536.4	613.167	146.057	Tier 3 zero-reaction						7	60	649	0.12521	0.014433	0.041021	Significant Decrease	Significant Decrease
A-888	234.4	238.2	637.28	403.222	Tier 3 one-reaction						0	11	155	0.21095	0.0145	0.0410462	Significant Decrease	Significant Decrease
A-2287	443.5	446.8	675.168	208.058	Tier 3 zero-reaction						1	49	625	0.67807	0.0148443	0.0418517	Significant Decrease	Significant Decrease
A-2120	415.5	418.8	676.131	209.022	Tier 3 one-reaction						0	3	84	0.82848	0.0151693	0.0423158	Significant Decrease	Significant Decrease
A-2213	427.1	430.2	711.178	244.069	Tier 3 zero-reaction						2	29	476	0.76578	0.0153775	0.0426101	Significant Decrease	Significant Decrease
A-402	155	158.4	446.069	212.011	Tier 3 one-reaction						0	34	288	0.70453	0.0155297	0.0428691	Significant Decrease	Significant Decrease
A-3171	612	614.4	629.159	162.05	Tier 3 only two-reaction						0	0	11	0.7924	0.0157957	0.0429907	Significant Decrease	Significant Decrease
A-107	101	105	509.112	275.054	Tier 3 one-reaction						0	4	162	0.80308	0.0163187	0.0437978	Significant Decrease	Significant Decrease
A-632	191.8	195.4	290.1	56.0414	Unidentified									0.72545	0.0163207	0.0437978	Significant Decrease	Significant Decrease
A-534	175.1	178.7	380.073	146.015	Tier 3 only two-reaction						0	0	61	0.7765	0.0167536	0.0443385	Significant Decrease	Significant Decrease
A-T289	117.5	119.4	493.174	259.117	Tier 2	Glutaminyl-Hydroxyproline	AN02089000	HMDB0028798		69040781				0.63653	0.0168626	0.0444518	Significant Decrease	Significant Decrease
A-T3043	534.7	536.8	635.15	168.042	Tier 1	Homogentisic acid	AN00856000	HMDB0000130	C00544	780				0.151	0.0171324	0.0450744	Significant Decrease	Significant Decrease
A-T1498	326.2	330.1	498.204	264.147	Tier 2	Feruloylputrescine	AN02180000	HMDB0033463	C10497	5281796				0.82044	0.0175014	0.0456156	Significant Decrease	Significant Decrease
A-276	136.6	140	617.166	383.107	Tier 2	Succinyladenosine	AN03759000	HMDB0000912		20849086				0.74876	0.0176167	0.0458095	Significant Decrease	Significant Decrease
A-T436	144.9	148	410.138	176.08	Tier 1	Seryl-Alanine	AN00972002	HMDB0029032		7009578				0.47144	0.0177889	0.0459016	Significant Decrease	Significant Decrease
A-1473	324.2	327.9	595.168	361.11	Tier 3 one-reaction						0	8	208	0.35811	0.0184119	0.0469672	Significant Decrease	Significant Decrease
A-1037	260.6	264.3	395.162	161.104	Tier 3 zero-reaction						1	14	403	0.57314	0.0185468	0.0470431	Significant Decrease	Significant Decrease
A-2351	451.6	454.9	410.09	176.032	Tier 3 zero-reaction						2	41	366	0.22208	0.0186268	0.0470663	Significant Decrease	Significant Decrease
A-T1905	337.2	341.9	345.092	222.067	Tier 1	Allocystathionine	AN01608003	HMDB0000455	C00542	10104953				0.57494	0.0186713	0.0470663	Significant Decrease	Significant Decrease
A-24	81.1	85.4	570.221	336.163	Tier 3 one-reaction						0	2	108	0.76868	0.0187313	0.0470663	Significant Decrease	Significant Decrease
A-2087	409.5	412.9	396.111	162.053	Tier 3 zero-reaction						5	77	620	0.73975	0.0188369	0.047243	Significant Decrease	Significant Decrease
A-T1027	267.8	271.5	527.193	293.138	Tier 2	Glutaminyl-Phenylalanine	AN02592000	HMDB0028804		57288566				0.64463	0.0194153	0.0480974	Significant Decrease	Significant Decrease
A-1271	297.4	301.2	397.125	163.067	Tier 3 zero-reaction						1	5	140	0.53631	0.0197674	0.048659	Significant Decrease	Significant Decrease
A-2850	531	533.2	379.111	145.053	Tier 3 one-reaction						0	9	130	0.68531	0.0200797	0.0488638	Significant Decrease	Significant Decrease
A-1863	381.4	385.1	336.091	102.032	Tier 3 zero-reaction						6	52	601	0.75798	0.0202599	0.0488638	Significant Decrease	Significant Decrease
A-T501	152.2	155.6	466.164	232.106	Tier 2	Threoninyl-Hydroxyproline	AN01730003	HMDB0029062		69041809				0.43193	0.0203677	0.0488638	Significant Decrease	Significant Decrease
A-1481	326.3	330	399.389	165.331	Unidentified									0.80322	0.0203747	0.0488638	Significant Decrease	Significant Decrease
A-T1514	245.5	249.7	430.098	196.037	Tier 2	3-(3,4-Dihydroxyphenyl)pyruvic acid	AN01241000		C04045	165198				0.5892	0.0203877	0.0488638	Significant Decrease	Significant Decrease
A-3299	709.9	711.2	566.156	99.0469	Tier 3 only two-reaction						0	0	1	0.67384	0.0206523	0.0492505	Significant Decrease	Significant Decrease
A-T590	149.7	153	471.089	237.031	Tier 2	S-Cysteinosuccinic acid	AN01786000	HMDB0029418		169591				0.58947	0.0206608	0.0492505	Significant Decrease	Significant Decrease
A-2569	483.3	486.5	502.132	268.073	Tier 3 zero-reaction						3	22	408	0.76693	0.0207133	0.0492505	Significant Decrease	Significant Decrease
A-3016	570.9	573.1	388.078	154.019	Tier 3 only two-reaction						0	0	43	0.81757	0.0207385	0.0492505	Significant Decrease	Significant Decrease
A-1809	372.9	376.7	430.096	196.037	Tier 3 one-reaction						0	31	290	0.8245	0.0208749	0.0494519	Significant Decrease	Significant Decrease
A-2382	454.3	457.6	345.096	222.075	Tier 3 zero-reaction						1	53	694	0.74705	0.0210304	0.0495927	Significant Decrease	Significant Decrease
A-3280	673.3	675.9	513.124	279.066	Tier 3 one-reaction						0	1	80	0.74739	0.0213318	0.0502151	Significant Decrease	Significant Decrease
A-954	246.8	250.7	550.162	316.103	Tier 3 one-reaction						0	4	340	0.79049	0.021408	0.0502602	Significant Decrease	Significant Decrease
A-T845	157.8	161.3	600.201	366.143	Tier 2	Tetrahydropentoxyline	AN03582000	HMDB0029992		192669				0.69796	0.0214259	0.0502602	Significant Decrease	Significant Decrease
A-482	168.2	171.7	294.091	60.0323	Tier 3 zero-reaction						1	2	140	0.42322	0.0215519	0.0503436	Significant Decrease	Significant Decrease
A-3070	580.7	583.1	388.077	154.019	Tier 3 one-reaction						0	1	46	0.82517	0.021649	0.0503436	Significant Decrease	Significant Decrease
A-369	149.7	153	414.379	180.321	Unidentified									0.63319	0.0220231	0.0510367	Significant Decrease	Significant Decrease
A-957	247.2	251.1	496.115	262.057	Tier 3 one-reaction						0	11	165	0.82178	0.0220784	0.0510767	Significant Decrease	Significant Decrease
A-2891	538.1	540.3	354.116	120.058	Tier 3 zero-reaction						2	13	249	0.81223	0.0221311	0.0511075	Significant Decrease	Significant Decrease
A-363	149.1	152.4	519.19	285.132	Tier 3 zero-reaction						1	9	339	0.71464	0.0223871	0.0515242	Significant Decrease	Significant Decrease
A-1168	283.7	287.5	415.118	181.06	Tier 2	8-Hydroxy-7-methylguanine	AN01035000	HMDB0006037		308075				0.42997	0.0226505	0.0520319	Significant Decrease	Significant Decrease
A-2112	413.8	417.1	375.076	282.035	Tier 3 one-reaction						0	5	97	0.77416	0.022724	0.0520319	Significant Decrease	Significant Decrease
A-296	139.1	142.4	559.098	325.04	Tier 3 one-reaction						0	1	59	0.60116	0.0231767	0.0528552	Significant Decrease	Significant Decrease
A-1483	326.6	330.3	399.474	165.416	Unidentified									0.81189	0.0233278	0.052873	Significant Decrease	Significant Decrease
A-1150	281.4	285.1	552.199	85.0893	Tier 3 one-reaction						0	5	191	0.68098	0.0234635	0.0530908	Significant Decrease	Significant Decrease
A-T750	190.4	194.3	531.147	297.09	Tier 1	5'-Methylthioadenosine	AN02656000	HMDB0001173	C00170	439176				0.5674	0.0236867	0.0532341	Significant Decrease	Significant Decrease
A-T1484	340.1	345.2	512.184	278.127	Tier 2	L-phenylalanyl-L-hydroxyproline	AN02380000	HMDB0011176		53480675				0.82948	0.0240075	0.053688	Significant Decrease	Significant Decrease
A-213	123.7	127.3	506.159	272.1	Tier 3 one-reaction						0	25	497	0.43385	0.0244554	0.0543274	Significant Decrease	Significant Decrease
A-T217	117.5	119.4	436.201	202.143	Tier 1	Symmetric dimethylarginine	AN01326001	HMDB0003334		169148				0.81762	0.0245689	0.0544781	Significant Decrease	Significant Decrease
A-314	142.5	145.7	499.174	265.116	Tier 3 one-reaction						0	39	623	0.80381	0.0248157	0.0546855	Significant Decrease	Significant Decrease
A-2281	440.2	443.5	316.093	164.069	Tier 3 zero-reaction						6	74	774	0.31837	0.0248511	0.0546855	Significant Decrease	Significant Decrease
A-872	230.8	234.5	545.181	311.123	Tier 2	1,7-Dimethylguanosine	AN02865001	HMDB0001961		160130				0.66838	0.0249018	0.0546855	Significant Decrease	Significant Decrease
A-130	108	111.8	434.149	200.091	Tier 3 one-reaction						0	5	167	0.21145	0.0249786	0.0547645	Significant Decrease	Significant Decrease
A-666	197.1	200.7	358.122	124.064	Tier 3 zero-reaction						1	10	233	0.74087	0.0257491	0.0555461	Significant Decrease	Significant Decrease
A-1024	258.6	262.4	460.164	226.106	Tier 2	Alanyl-Histidine	AN01660001	HMDB0028689		9837455				0.77316	0.0258274	0.0556257	Significant Decrease	Significant Decrease
A-1818	374.6	378.4	470.138	236.08	Tier 3 zero-reaction						1	14	295	0.6776	0.0260991	0.0560308	Significant Decrease	Significant Decrease
A-2896	539.2	541.3	354.156	120.098	Tier 3 only two-reaction						0	0	5	0.80598	0.0262671	0.0562117	Significant Decrease	Significant Decrease
A-1083	268	271.7	429.122	195.064	Tier 3 one-reaction						0	10	250	0.33641	0.0265802	0.056359	Significant Decrease	Significant Decrease
A-1517	333.4	337.2	519.098	285.04	Tier 3 one-reaction						0	4	110	0.79361	0.0271002	0.0570611	Significant Decrease	Significant Decrease
A-1788	370.2	373.9	687.128	220.019	Tier 3 only two-reaction						0	0	22	0.72431	0.0273226	0.0571651	Significant Decrease	Significant Decrease
A-T252	119.7	121.7	365.127	131.07	Tier 1	Creatine	AN00407000	HMDB0000064	C00300	586				0.79733	0.027708	0.0575868	Significant Decrease	Significant Decrease
A-1365	310.4	314.2	391.168	157.11	Tier 3 one-reaction						0	18	261	0.4023	0.0278957	0.0576659	Significant Decrease	Significant Decrease
A-T986	244.2	248.3	365.116	131.058	Tier 2	3-Hydroxy-L-proline	AN00406001		C19706	7098652				0.74369	0.0278969	0.0576659	Significant Decrease	Significant Decrease
A-3279	673.1	675.6	555.177	88.0673	Unidentified									0.58956	0.0279351	0.0576659	Significant Decrease	Significant Decrease
A-2551	480.6	483.8	472.215	238.157	Tier 3 one-reaction						0	1	81	0.78437	0.0280908	0.0578983	Significant Decrease	Significant Decrease
A-123	107	110.9	382.107	148.048	Tier 3 one-reaction						0	10	186	0.77193	0.0283369	0.0581375	Significant Decrease	Significant Decrease
A-1847	379.5	383.2	586.246	352.188	Tier 3 one-reaction						0	2	200	0.69248	0.0289216	0.0587532	Significant Decrease	Significant Decrease
A-1248	295.4	299.2	418.107	184.048	Tier 3 one-reaction						0	20	350	0.791	0.0289344	0.0587532	Significant Decrease	Significant Decrease
A-T2475	399.5	402.9	721.234	254.127	Tier 2	L-Pyridosine	EF02022001	HMDB0029443		15664012				0.64724	0.0297541	0.0596536	Significant Decrease	Significant Decrease
A-2895	539.2	541.3	290.154	56.0956	Unidentified									0.82007	0.0297566	0.0596536	Significant Decrease	Significant Decrease
A-2413	459.4	462.7	596.267	362.209	Tier 3 zero-reaction						3	40	403	0.76267	0.0300666	0.0599449	Significant Decrease	Significant Decrease
A-192	120.2	123.8	608.274	374.216	Tier 3 only two-reaction						0	0	84	0.81952	0.0306139	0.0604423	Significant Decrease	Significant Decrease
A-T1620	303.1	307	385.119	151.063	Tier 1	2-Phenylglycine	AN00638001	HMDB0002210		3866				0.67562	0.0306265	0.0604423	Significant Decrease	Significant Decrease
A-3122	592.6	595.3	369.103	270.09	Tier 3 one-reaction						0	9	194	0.80257	0.0310924	0.0606574	Significant Decrease	Significant Decrease
A-2647	492.5	495.6	346.099	224.081	Tier 3 zero-reaction						3	25	420	0.66369	0.0317914	0.0613245	Significant Decrease	Significant Decrease
A-658	195.5	199.1	409.106	175.048	Tier 3 zero-reaction						2	28	380	0.77189	0.0318108	0.0613245	Significant Decrease	Significant Decrease
A-1333	306.4	310.2	310.111	76.0524	Tier 3 zero-reaction						2	23	482	0.30409	0.0319437	0.0613245	Significant Decrease	Significant Decrease
A-T471	151.6	155	410.138	176.08	Tier 1	Glycyl-Threonine	AN00972001	HMDB0028851		351980				0.75178	0.0319926	0.0613245	Significant Decrease	Significant Decrease
A-T2445	409.8	413.1	648.175	181.06	Tier 2	7,8-Dihydroxanthopterin	AN01035001		C21065	135959				0.72176	0.0325598	0.061969	Significant Decrease	Significant Decrease
A-1385	314.1	317.9	468.096	234.037	Tier 3 one-reaction						0	9	153	0.74755	0.0332002	0.0627119	Significant Decrease	Significant Decrease
A-743	211.4	215	477.162	486.207	Tier 3 zero-reaction						1	8	186	0.74222	0.033624	0.0632102	Significant Decrease	Significant Decrease
A-148	113.5	117.2	425.101	191.043	Tier 2	gamma-Carboxyglutamic acid	AN01178000	HMDB0041900		40772				0.57776	0.0337731	0.0632907	Significant Decrease	Significant Decrease
A-891	235	238.8	344.072	110.013	Tier 3 one-reaction						0	2	73	0.8104	0.0340545	0.0636403	Significant Decrease	Significant Decrease
A-1710	360.3	363.7	361.079	254.04	Tier 3 one-reaction						0	7	155	0.74284	0.0342879	0.063905	Significant Decrease	Significant Decrease
A-3018	571	573.2	623.199	156.09	Tier 3 one-reaction						0	7	221	0.7039	0.0343955	0.063905	Significant Decrease	Significant Decrease
A-1767	368.7	372.3	437.137	203.079	Tier 3 one-reaction						0	36	575	0.79071	0.0345742	0.063905	Significant Decrease	Significant Decrease
A-2261	438.1	441.3	510.205	276.147	Tier 3 one-reaction						0	5	118	0.59773	0.0345923	0.063905	Significant Decrease	Significant Decrease
A-3226	634.7	636.8	412.194	178.136	Tier 3 one-reaction						0	8	104	0.32795	0.0346325	0.063905	Significant Decrease	Significant Decrease
A-2041	403.8	407.2	396.111	162.053	Tier 3 zero-reaction						5	81	736	0.72349	0.03472	0.063905	Significant Decrease	Significant Decrease
A-1555	337.9	341.6	498.158	264.1	Tier 3 one-reaction						0	17	297	0.7901	0.0349117	0.0640915	Significant Decrease	Significant Decrease
A-2240	434.5	437.7	675.167	208.058	Tier 3 zero-reaction						1	49	625	0.70569	0.0351615	0.0641199	Significant Decrease	Significant Decrease
A-110	102.8	106.7	431.094	197.036	Tier 3 one-reaction						0	12	244	0.14684	0.0353271	0.0643165	Significant Decrease	Significant Decrease
A-T2170	374.3	378.1	512.221	278.163	Tier 1	Isoleucyl-Phenylalanine	AN02385002	HMDB0028914		435728				0.44702	0.0360833	0.0649879	Significant Decrease	Significant Decrease
A-357	148.3	151.6	436.104	202.045	Tier 3 only two-reaction						0	0	18	0.73572	0.0364795	0.0655044	Significant Decrease	Significant Decrease
A-1853	380.4	384.1	762.279	528.22	Tier 3 one-reaction						0	6	255	0.73238	0.0365166	0.0655044	Significant Decrease	Significant Decrease
A-127	107.7	111.6	498.111	264.053	Tier 3 one-reaction						0	3	129	0.39945	0.0366044	0.0655633	Significant Decrease	Significant Decrease
A-1946	392	395.6	444.111	210.053	Tier 2	Vanilpyruvic acid	AN01432001	HMDB0011714		14124				0.61966	0.036696	0.0655633	Significant Decrease	Significant Decrease
A-180	118.4	122.1	492.144	258.085	Tier 3 zero-reaction						3	30	486	0.67145	0.036759	0.0655886	Significant Decrease	Significant Decrease
A-642	193.4	197	442.116	208.058	Tier 3 zero-reaction						1	49	625	0.73804	0.0373851	0.0660284	Significant Decrease	Significant Decrease
A-1587	342.8	346.4	613.178	146.069	Tier 3 zero-reaction						4	29	339	0.68447	0.0374718	0.0660316	Significant Decrease	Significant Decrease
A-1151	281.5	285.3	380.116	146.058	Tier 3 zero-reaction						7	60	649	0.39745	0.0377301	0.0660956	Significant Decrease	Significant Decrease
A-T713	158.8	162.3	422.138	188.08	Tier 2	Tabtoxinine-beta-lactam	BM01130002		C20918	115314				0.74361	0.0379802	0.0664421	Significant Decrease	Significant Decrease
A-2915	543.5	545.6	613.167	146.058	Tier 3 zero-reaction						7	60	649	0.36614	0.0380814	0.0664536	Significant Decrease	Significant Decrease
A-1480	326.3	330	399.406	165.348	Unidentified									0.81911	0.0381353	0.0664536	Significant Decrease	Significant Decrease
A-1027	258.6	262.4	486.079	252.02	Tier 3 one-reaction						0	1	44	0.77274	0.0387273	0.0673977	Significant Decrease	Significant Decrease
A-456	163.3	166.8	367.096	133.038	Tier 2	Isomer 1 of Aspartic acid	AN00428000	HMDB0000191	C00049	5960				0.52975	0.0396534	0.0682165	Significant Decrease	Significant Decrease
A-1494	327.9	331.6	377.091	143.033	Tier 3 one-reaction						0	1	90	0.17922	0.0402961	0.068965	Significant Decrease	Significant Decrease
A-T944	212	215.8	498.138	264.078	Tier 1	Aspartyl-Methionine	AN02172000	HMDB0028759		21488123				0.65384	0.0404508	0.0689773	Significant Decrease	Significant Decrease
A-1559	338.4	342.2	433.125	199.066	Tier 3 only two-reaction						0	0	76	0.60449	0.0404642	0.0689773	Significant Decrease	Significant Decrease
A-T888	160.5	164	516.092	282.034	Tier 2	N-Acetyl-L-Cystine	TA02422000							0.27809	0.0405266	0.0689773	Significant Decrease	Significant Decrease
A-348	146.9	150.2	516.154	282.096	Tier 3 zero-reaction						1	31	606	0.55097	0.0408619	0.0693616	Significant Decrease	Significant Decrease
A-1432	319.7	323.5	468.095	234.037	Tier 3 one-reaction						0	9	165	0.74809	0.0412025	0.0697159	Significant Decrease	Significant Decrease
A-657	195.3	199	494.088	260.029	Tier 3 zero-reaction						18	35	394	0.76215	0.0414934	0.0699435	Significant Decrease	Significant Decrease
A-40	87.7	91.9	424.19	190.131	Tier 3 one-reaction						0	8	125	0.49017	0.0418924	0.070351	Significant Decrease	Significant Decrease
A-T1314	258.8	262.7	373.133	139.075	Tier 2	L-Histidinal	AN00493000		C01929	152657				0.77091	0.0420488	0.0705141	Significant Decrease	Significant Decrease
A-T1727	315.5	319.4	432.111	198.053	Tier 1	3-Methoxy-4-hydroxymandelic acid	AN01266002	HMDB0000291	C05584	1245				0.59125	0.0421268	0.0705141	Significant Decrease	Significant Decrease
A-361	149	152.4	414.166	180.107	Tier 3 only two-reaction						0	0	6	0.7139	0.0422044	0.0705219	Significant Decrease	Significant Decrease
A-2688	498.2	501.1	270.035	35.9766	Tier 3 zero-reaction						1	0	0	0.79007	0.0424545	0.0708515	Significant Decrease	Significant Decrease
A-538	176.3	179.9	450.143	216.085	Tier 3 one-reaction						0	2	100	0.27686	0.042742	0.071065	Significant Decrease	Significant Decrease
A-713	206.7	210.3	483.143	249.085	Tier 3 zero-reaction						2	41	627	0.8217	0.0430401	0.071065	Significant Decrease	Significant Decrease
A-1549	336.8	340.6	689.177	222.067	Tier 1	Cystathionine	AN01608000	HMDB0000099	C02291	439258				0.62803	0.0430603	0.071065	Significant Decrease	Significant Decrease
A-T1049	261.7	265.5	470.138	236.08	Tier 2	N-formylkynurenine	AN01778000	HMDB0001200	C02700	910				0.80622	0.0440682	0.0721732	Significant Decrease	Significant Decrease
A-2791	515.8	518.3	643.198	409.14	Tier 3 one-reaction						0	4	122	0.55063	0.0441608	0.0721732	Significant Decrease	Significant Decrease
A-1328	305.7	309.5	393.112	159.054	Tier 3 one-reaction						0	35	477	0.82082	0.0444753	0.0724225	Significant Decrease	Significant Decrease
A-2626	490.3	493.4	297.086	126.055	Tier 3 zero-reaction						2	3	96	0.70949	0.0446586	0.0726328	Significant Decrease	Significant Decrease
A-T266	121.2	123.3	510.154	276.096	Tier 1	gamma-Glutamylglutamic acid	AN02350000	HMDB0029148;HMDB11737;HMDB29148	C05282	92865				0.7975	0.0448816	0.0728755	Significant Decrease	Significant Decrease
A-185	119.1	122.8	421.226	187.168	Tier 3 zero-reaction						2	3	31	0.74165	0.0449164	0.0728755	Significant Decrease	Significant Decrease
A-T1495	280.2	284	426.119	384.122	Tier 1	S-Adenosyl-L-homocysteine	AN03771000	HMDB0000939	C00021	439155				0.76985	0.0451776	0.0730506	Significant Decrease	Significant Decrease
A-T1953	344.4	350.1	416.116	182.058	Tier 1	3-(4-Hydroxyphenyl)lactic acid	AN01052008	HMDB0000755	C03672	9378				0.61951	0.0457453	0.0734288	Significant Decrease	Significant Decrease
A-1018	257.3	261.1	396.135	324.154	Tier 3 zero-reaction						1	7	215	0.70015	0.0457949	0.0734288	Significant Decrease	Significant Decrease
A-T2020	363	366.3	596.232	362.173	Tier 2	Secoisolariciresinol	BP03541000	HMDB0013692	C18167	65373				0.7001	0.0458287	0.0734288	Significant Decrease	Significant Decrease
A-T1549	293.7	297.6	442.143	208.085	Tier 1	Kynurenine	AN01408003	HMDB0000684	C01718	846				0.70312	0.0461714	0.0737524	Significant Decrease	Significant Decrease
A-106	100.9	104.8	361.092	127.034	Unidentified									0.59288	0.0464616	0.0740396	Significant Decrease	Significant Decrease
A-2466	468.9	472.1	379.111	145.053	Tier 3 one-reaction						0	9	130	0.76215	0.0471716	0.0749929	Significant Decrease	Significant Decrease
A-T2187	379.3	383.1	416.116	182.058	Tier 1	Homovanillic acid	AN01052009	HMDB0000118	C05582	1738				0.61933	0.0474164	0.0752039	Significant Decrease	Significant Decrease
A-T343	130.9	133.4	396.122	162.064	Tier 1	Glycyl-Serine	AN00770000	HMDB0028850		102466				0.80697	0.0478694	0.075654	Significant Decrease	Significant Decrease
A-43	88.4	92.6	495.089	261.03	Tier 2	L-Tyrosine O-sulfate	AN02113000	HMDB0155722		514186				0.71067	0.0480635	0.0757823	Significant Decrease	Significant Decrease
A-T402	157.3	160.8	494.107	260.047	Tier 2	5-Hydroxykynurenamine O-sulfate	PR02102000							0.79157	0.0485124	0.0761322	Significant Decrease	Significant Decrease
A-897	235.6	239.4	605.179	371.121	Tier 3 one-reaction						0	10	294	0.81389	0.0485752	0.0761418	Significant Decrease	Significant Decrease
A-1792	370.7	374.5	396.579	325.041	Tier 3 one-reaction						0	1	59	0.6107	0.0487999	0.0762931	Significant Decrease	Significant Decrease
A-1047	262	265.7	413.12	179.062	Tier 2	Cyclohexylsulfamic acid	BM01007000	HMDB0031340	C02824	7533				0.54583	0.0488424	0.0762931	Significant Decrease	Significant Decrease
A-T1160	246.5	250.7	528.18	294.122	Tier 1	Phenylalanyl-Glutamic acid	AN02608002	HMDB0028994		151134				0.75522	0.0489728	0.0764079	Significant Decrease	Significant Decrease
A-1026	258.6	262.4	479.175	245.116	Tier 3 one-reaction						0	7	91	0.82263	0.0490763	0.0764246	Significant Decrease	Significant Decrease
A-T345	117.3	119.2	531.166	297.107	Tier 2	1-Methylguanosine	AN02657000	HMDB0001563	C04545	96373				0.74102	0.0490974	0.0764246	Significant Decrease	Significant Decrease
A-2143	418.5	421.7	282.062	48.0033	Tier 3 zero-reaction						1	3	74	0.79384	0.0492522	0.0764497	Significant Decrease	Significant Decrease
A-1768	368.7	372.3	344.604	221.091	Tier 3 zero-reaction						7	53	725	0.74167	0.049721	0.0770379	Significant Decrease	Significant Decrease
A-56	91.7	95.8	759.398	525.34	Tier 3 one-reaction						0	10	171	0.7211	0.0499379	0.0772846	Significant Decrease	Significant Decrease
